# Supplementary material for: Spatio-temporal dynamics of intra-host variability in SARS-CoV-2 genomes
Source: Nucleic Acids Res. 2022 Jan 20;50(3):1551–61. doi: 10.1093/nar/gkab1297 (PMC8860616; doi:10.1093/nar/gkab1297)
Supplement: gkab1297_Supplemental_Files [file gkab1297_supplemental_files.zip]

Archive with 15 entries (15 files):
- Supplementary Data.pdf
- Supplementary Dataset 1.xlsx
- Supplementary Dataset 10.xlsx
- Supplementary Dataset 2.xlsx
- Supplementary Dataset 3a.xlsx
- Supplementary Dataset 3b.xlsx
- Supplementary Dataset 4a.xlsx
- Supplementary Dataset 4b.xlsx
- Supplementary Dataset 4c.xlsx
- Supplementary Dataset 4d.xlsx
- Supplementary Dataset 5.xlsx
- Supplementary Dataset 6.xlsx
- Supplementary Dataset 7.xlsx
- Supplementary Dataset 8.xlsx
- Supplementary Dataset 9.xlsx
