# Supplementary material for: Spatio-temporal dynamics of intra-host variability in SARS-CoV-2 genomes
Source: Nucleic Acids Res. 2022 Jan 20;50(3):1551–61. doi: 10.1093/nar/gkab1297 (PMC8860616; doi:10.1093/nar/gkab1297)
Supplement: gkab1297_Supplemental_Files [file gkab1297_supplemental_files.zip › Supplementary Dataset 10.xlsx]

## Sheet: Immune Escape SNVs
Potential immune escape SNVs	iSNVs Recorded
	Pos	Ref	Sub	AA Change	No. of samples
N74K	21783	A	AG	NS	1
	21784	T	TA	NK	1
F79I	21797	T	TG	FV	1
T259K
K417E	22812	A	AG	KR	1
	22813	G	GT	KN	3
N439K	22878	A	AG	NS	3
K444Q	22893	A	AG	KR	3
	22894	G	GT	KN	3
V445A	22897	T	TG	VV	1
N450D	22910	A	AG	ND	1
Y453F
L455F	22927	G	GT	LF	1
E484K	23013	A	AT	EV	1
	23014	A	AT	ED	1
G485D	23015	G	GT	GC	2
	23016	G	GT	GV	4
	23016	G	GA	GD	2
F486V/F486I	Homopolymeric Region
F490L	23030	T	TC	FL	7
	23031	T	TC	FS	1
F490S	23030	T	TC	FL	5
Q493K	23039	C	CT	Stop	3
	23040	A	AG	QR	1
	23041	A	AG	QQ	1
H655Y	23525	C	CT	HY	11
	23526	A	AT	HL	1
	23527	T	TC	HH	1
R682Q	23606	C	CT	RW	4
	23607	G	GT	RL	2
	23607	G	GC	RP	2
	23607	G	GA	RQ	1
	23608	G	GT	RR	9
R685S	23616	G	GA	RH	11
V687G	23621	G	GC	VL	1
G769E	23867	G	GT	Stop	2
	23867	G	GA	GR	1
	23868	G	GT	GV	5
	23868	G	GA	GE	2
	23869	A	AG	GG	2
Q779K	23897	C	CA	QK	9
	23898	A	AG	QR	1
	23898	A	AT	QL	1
	23898	A	AC	QP	1
	23899	A	AG	QQ	1
V1128A	24944	G	GA	VI	1
	24945	T	TC	VA	1
