# Supplementary material for: Spatio-temporal dynamics of intra-host variability in SARS-CoV-2 genomes
Source: Nucleic Acids Res. 2022 Jan 20;50(3):1551–61. doi: 10.1093/nar/gkab1297 (PMC8860616; doi:10.1093/nar/gkab1297)
Supplement: gkab1297_Supplemental_Files [file gkab1297_supplemental_files.zip › Supplementary Dataset 3a.xlsx]

## Sheet: China
Pos	Ref	Sub	SRX8164055	SRX8164054	SRX8164040	SRX8032204	SRX8164056	SRX8164042	SRX8032210	SRX8164043	SRX8164057	SRX8164053	SRX8164047	SRX8164046	SRX8164052	SRX8164044	SRX8032202	SRX8164050	SRX8032203	SRX8164051	SRX8164045	SRX8163956	SRX8163995	SRX8164022	SRX8163981	SRX8164036	SRX8164037	SRX8163980	SRX8164023	SRX8163994	SRX8163957	SRX8163969	SRX8164009	SRX8163982	SRX8164035	SRX8163996	SRX8164021	SRX7705834	SRX8164020	SRX8163997	SRX8164034	SRX8163983	SRX8164008	SRX8163968	SRX8163978	SRX8163987	SRX8164030	SRX8163993	SRX8164024
171	C	CT
203	C	CT																																	1
207	C	CT																																								1
241	C	CT																																1
289	C	CT
332	G	GA
372	A	AG
394	T	TC
462	A	AT																																													0.123
467	T	TC											1
500	G	GA
512	C	CT
526	G	GT																											0.08
537	A	AG																	0.028
546	G	GT																																														0.103
565	T	TC				0.049													0.051
583	C	CT																		0.068
592	T	TC
593	C	CT
629	C	CT																																															0.179
635	C	CT																															0.207
648	A	AG
679	C	CT
683	C	CT
723	C	CT																	0.019
730	A	AG																	0.021
760	T	TC																				0.381
781	A	AG																	0.016
786	T	TG
789	G	GA
793	G	GA														0.104
815	C	CT
835	C	CT																	0.018
846	A	AC
856	T	TC														0.146
859	T	TG										0.419
871	A	AG
891	G	GC
896	G	GA
903	G	GA
906	C	CT
925	C	CT	0.116													0.238
932	G	GC					0.171
946	T	TC																									1															1
989	A	AG		0.19
1013	G	GA														0.241
1022	A	AG																	0.012
1026	C	CT
1075	T	TC
1099	T	TC																	0.016
1101	C	CT
1104	T	TA
1116	T	TC																	0.016
1125	G	GA	0.184
1127	G	GA																	0.01
1154	A	AG																																															0.167
1190	C	CT
1200	G	GA																																										0.147
1208	A	AT																		0.125
1212	G	GC																																							0.06
1216	T	TC														0.545
1241	T	TC
1256	T	TC
1325	G	GA				0.024
1332	C	CT
1397	G	GA																																											1
1440	G	GA
1559	G	GA
1567	C	CA
1570	T	TC
1617	T	TC
1635	A	AG
1656	T	TA
1659	G	GT																	0.011
1722	C	CT	0.222
1727	G	GT																																														0.28
1730	G	GA									0.135		0.421					0.938																							0.085						0.118
1738	G	GA	0.179
1757	G	GC	0.241
1779	C	CT
1796	G	GA
1805	G	GA
1806	G	GA																									0.24
1813	T	TA
1821	G	GA
1831	T	TC
1846	A	AG				0.015
1918	T	TC																	0.012
1991	T	TG
2006	A	AT
2007	T	TG
2008	T	TA
2011	T	TC				0.017
2036	G	GT																		0.256
2037	C	CT
2064	A	AG
2080	T	TC
2087	T	TC
2095	G	GA
2112	T	TA																												0.172
2113	C	CT											0.528							0.256																								0.14
2114	T	TA
2160	A	AT																		0.25
2169	T	TC
2176	A	AC
2184	A	AG
2204	G	GA
2232	C	CT																																				0.02
2237	G	GA																															0.176										0.128
2279	A	AG
2287	T	TC				0.014
2363	C	CT
2392	T	TC				0.011
2570	C	CT																	0.015
2598	T	TG
2651	A	AG
2699	A	AG																	0.012
2733	T	TC																	0.011
2766	A	AG																	0.01
2812	T	TC																	0.012
2826	A	AG																	0.014
2854	A	AG				0.014
2885	G	GA
2889	T	TA
2916	A	AG				0.012
2970	T	TG
2985	T	TC
2995	G	GA																		0.267
3025	G	GA
3026	T	TC																																				0.017
3027	A	AG
3029	T	TC				0.01
3037	C	CT														1																		1
3058	A	AG
3085	G	GT
3094	A	AG
3096	C	CT
3101	C	CA																				0.219
3106	T	TC										1
3119	G	GA																																									0.222
3125	G	GT																																				0.01
3160	T	TC								0.45
3167	G	GA											0.704
3176	C	CT									1
3203	T	TC				0.01
3210	A	AT			0.24
3217	T	TC
3225	C	CT
3256	T	TC
3290	C	CG
3299	T	TC														0.381
3306	T	TC																																				0.03
3340	G	GA
3351	G	GT		0.531
3368	A	AT																					0.115
3383	A	AT
3384	T	TC																																														0.244
3403	G	GT
3405	A	AG																															0.128
3408	A	AG																															0.113
3411	C	CG
3434	G	GA																																		0.109
3445	A	AG																	0.014
3516	A	AG
3564	G	GT
3566	G	GA				0.011
3575	G	GA
3628	T	TC						0.147
3629	G	GC
3639	G	GT
3648	T	TC				0.011
3707	T	TC
3711	T	TC																								0.091
3717	C	CT
3719	G	GC																															0.14
3721	T	TC				0.01
3736	C	CT																																														0.4
3787	C	CT
3832	C	CT
3877	T	TG																																														0.182
3883	T	TC
3885	C	CA								1
3898	T	TC
3902	C	CT																									0.261
3919	T	TC						0.238
3950	G	GA
3971	G	GT
3989	A	AG																									0.261
4024	G	GA
4047	G	GA																																														0.14
4048	C	CT
4066	T	TC																																														0.207
4082	G	GT								0.282
4101	T	TA		0.234
4106	A	AG				0.01																0.156
4112	G	GC
4120	T	TG					0.172
4153	A	AG				0.011
4165	T	TC
4207	G	GA																																														0.146
4210	A	AG																																					0.167
4255	G	GA
4257	G	GT
4260	A	AG
4263	G	GT																												0.13
4279	T	TC																				0.22
4299	T	TC
4300	G	GA
4300	G	GC
4302	T	TA
4317	G	GT																																									0.119
4321	C	CT														0.333
4339	T	TC
4348	T	TC
4399	G	GT																																					0.207
4441	T	TC				0.015
4443	T	TC				0.016
4445	G	GA																	0.01
4561	G	GA																	0.014
4564	A	AG
4571	A	AG																	0.014
4655	C	CT																																												0.84
4747	T	TC
4873	T	TC
4879	T	TC
4926	A	AG
4929	A	AC
4932	T	TC				0.015
4940	C	CA
4983	C	CG
5157	C	CT
5167	C	CT				0.013
5262	C	CG
5301	C	CT																	0.022
5326	G	GC
5350	A	AT
5406	T	TC										0.217
5466	A	AG														0.4
5475	A	AT
5507	T	TG
5619	T	TC
5637	A	AT
5645	A	AG																																				0.011
5657	G	GA							1
5657	G	GC
5685	T	TC
5689	A	AT																					0.12
5732	T	TA
5733	G	GC
5743	G	GC																																				0.011
5744	T	TC																																				0.017
5750	G	GA
5771	T	TC
5774	A	AT
5792	G	GA
5804	T	TC
5813	G	GT
5834	T	TC
5842	C	CA											0.419
5869	C	CT
5918	G	GC
5919	A	AG
5964	A	AT																															0.135
5992	G	GC																									0.333
5995	A	AG				0.013
6015	A	AC
6015	A	AT																																													0.128
6019	A	AG
6025	T	TC
6026	C	CT																																					0.576
6027	C	CT
6035	A	AG															0.048										0.25
6040	C	CT																																									0.111
6042	A	AT																															0.098
6045	A	AT																															0.085
6060	G	GA																															0.098
6083	G	GC																															0.098
6103	T	TA																	0.011
6109	G	GA								0.4
6110	A	AG																	0.014
6110	A	AT																																														0.2
6115	T	TC
6133	A	AG																															0.103
6133	A	AT																															0.086
6139	A	AT
6149	G	GT																									0.261
6208	A	AG																															0.096
6236	G	GA
6257	A	AG
6285	C	CT
6294	T	TC													1
6303	T	TC													1
6312	C	CT				0.011
6337	G	GT
6363	C	CT																																								1
6381	T	TA
6393	A	AT
6404	G	GT
6439	G	GA
6440	A	AG			0.273
6492	T	TC
6496	T	TC
6513	G	GT								1										1
6514	T	TC																	0.014
6560	T	TA
6589	G	GA														0.324
6604	A	AG
6609	G	GC
6611	G	GT
6659	A	AG																	0.011
6667	T	TC																		0.154
6673	T	TC						0.122
6696	C	CT								0.433																													0.136									0.182
6706	C	CT
6711	T	TC
6757	T	TC	0.184
6766	T	TC
6803	T	TC
6819	G	GT
6824	A	AC																	0.021
6842	T	TC																			1
6861	C	CT
6889	A	AG
6956	A	AT								0.143
6976	T	TG
6996	T	TC																	0.016
7069	A	AG
7090	T	TC				0.02
7174	T	TC
7180	A	AG
7196	A	AT
7311	T	TC				0.015
7375	T	TC																	0.013
7384	A	AG				0.01
7406	G	GA
7410	G	GA
7419	T	TA																															0.102
7425	T	TC						0.175
7441	T	TC						0.15
7447	G	GA
7453	T	TA
7457	G	GA
7464	T	TG
7467	T	TC
7470	A	AC
7512	A	AG																																														0.286
7524	G	GC																																									0.154
7582	T	TC
7636	A	AG				0.012
7669	A	AG				0.013
7675	G	GA
7749	C	CT			0.3																																											0.106
7751	G	GA
7784	A	AT		0.484
7793	C	CA																																					0.097
7817	C	CT
7820	T	TG
7843	C	CT
7865	G	GA																									0.25
7999	T	TA															0.011
8012	A	AG															0.011
8016	C	CG
8039	G	GA										1
8049	T	TC																												0.171
8075	G	GA
8075	G	GC						0.205
8078	C	CA
8082	T	TC						0.182
8084	G	GA
8101	A	AG																																														0.104
8102	G	GC
8114	G	GT
8116	A	AG															0.02
8131	G	GA
8156	T	TC
8168	T	TC
8183	G	GA
8185	G	GT
8206	A	AC																																													0.094
8207	A	AT
8219	G	GA																																					0.082
8222	G	GA																															0.16
8230	T	TC
8232	A	AC																					0.417
8242	T	TC
8263	T	TG															0.069
8291	A	AT																																									0.158
8293	C	CA																																									0.167
8301	A	AT																											0.147
8306	G	GA	0.171
8395	T	TC														0.4
8415	A	AT																															0.25
8461	T	TC				0.012
8463	C	CT					1
8495	T	TC																																														0.276
8496	G	GA																																														0.276
8627	T	TC
8629	T	TA
8633	A	AT
8638	A	AG				0.011
8747	G	GT
8782	C	CT							1		1	1		1										1	1			1			1											1	1			1
8830	T	TC
8950	C	CT
8989	T	TC																	0.012
9001	T	TC																																														0.167
9004	T	TG																																														0.167
9005	G	GC																																														0.167
9018	A	AG											1
9051	C	CA
9052	A	AG																																					0.119
9052	A	AT																					0.84
9054	T	TA
9055	A	AG																	0.011
9065	T	TC																																														0.189
9085	A	AG																	0.014
9094	T	TC																															0.158
9095	G	GT																															0.158
9111	G	GA
9119	A	AG
9135	T	TG
9137	G	GA
9146	A	AC
9159	C	CA
9209	G	GT
9350	A	AT																	0.01
9503	T	TC				0.014
9529	A	AG				0.015
9531	T	TC																	0.013
9575	G	GT																																						0.143
9601	G	GT
9604	A	AT																									0.313
9626	T	TC																					0.122
9648	G	GT																															0.103
9666	C	CT														0.227
9676	T	TC
9678	T	TC
9679	C	CA
9682	G	GC
9683	A	AG				0.02
9721	T	TC
9731	T	TC																	0.011
9734	T	TC
9745	C	CT
9759	T	TC																	0.013
9762	T	TC																																			0.237
9765	T	TC
9772	T	TC																				0.219
9801	C	CT
9805	G	GA
9840	A	AG																	0.01
9890	G	GT																																												1
9893	C	CT			0.194
9895	T	TC
9901	T	TA
9903	A	AT
9903	A	AG
9906	A	AG
9909	A	AC
9943	C	CT
9945	G	GT
9950	G	GC	0.409
9969	C	CA
9973	G	GC																															0.107
9989	A	AG
9996	C	CT
10010	C	CT
10016	C	CA
10017	A	AG
10057	T	TG																				0.154
10117	T	TC				0.011
10134	T	TG
10138	C	CT																																										1
10143	T	TG					0.5
10152	A	AG																									0.186
10181	A	AG				0.01
10258	A	AG
10275	A	AG															0.115
10283	G	GT
10309	T	TC					0.522
10313	C	CT
10317	A	AG
10323	A	AG																									0.19																		1
10348	A	AC
10349	C	CG
10350	C	CT
10353	A	AT			0.229
10372	T	TG
10375	A	AC
10375	A	AT																									0.318
10377	C	CT
10436	T	TC
10442	A	AG				0.01
10468	T	TC
10500	G	GT																																						0.065
10512	A	AT
10525	C	CT
10527	C	CT		0.438
10547	A	AG																																														0.214
10548	T	TC		0.313
10549	G	GT																																		1
10569	A	AT			0.278
10570	T	TC																											0.073
10570	T	TG
10575	G	GA
10582	C	CT																	0.04
10594	C	CT																												0.09
10605	C	CT
10618	G	GA																					0.115
10619	C	CA																					0.115	0.059																	0.088
10623	C	CT																															0.105
10625	G	GC
10628	C	CT
10718	C	CT
10722	T	TC																		0.176
10725	C	CT
10735	T	TA																																													0.085
10748	C	CT				0.014
10760	A	AG
10769	T	TC
10771	T	TC				0.022													0.013
10772	G	GA				0.017
10779	T	TA																	0.016
10789	C	CT
10799	A	AG																	0.012
10806	G	GC
10813	T	TC																	0.021
10814	T	TC																	0.027																			0.083
10816	T	TC
10830	T	TC																																														0.56
10856	T	TC
10870	G	GT
10897	A	AT				0.015
10906	T	TG																															0.176
10986	G	GT															0.129
11003	C	CT																	0.011
11032	T	TC
11036	C	CT																												0.104
11047	A	AT																					0.147
11060	C	CT
11067	C	CT
11083	G	GT
11086	T	TA																															0.2
11114	G	GA
11120	A	AT																					0.424
11130	C	CA
11145	T	TC
11147	T	TC
11147	T	TA
11148	T	TA																	0.02
11148	T	TC
11155	A	AG																															0.12
11155	A	AT			0.162
11159	A	AC
11167	A	AT
11217	A	AC																											0.174
11219	A	AG
11219	A	AT
11234	G	GT
11284	T	TC
11288	T	TC																					0.458
11351	A	AG
11356	A	AG				0.011
11367	A	AT				0.055													0.025
11373	A	AG				0.011
11418	T	TC																											0.172
11430	A	AG																									1															1
11443	T	TC																																														0.1
11449	T	TC
11451	A	AG
11456	A	AG
11466	G	GA
11472	T	TG
11478	T	TA
11483	G	GC
11486	A	AT
11488	T	TC				0.011
11489	T	TC																				0.5
11511	C	CG
11514	C	CT																																									0.189
11520	T	TC
11559	A	AG				0.013
11583	G	GA																																														0.066
11586	A	AT
11612	T	TA																									0.158
11620	C	CA
11625	G	GA																					0.167
11650	C	CT		0.303
11665	C	CT
11693	G	GA
11750	C	CT
11782	A	AG
11821	T	TC						0.269
11824	C	CT
11830	A	AT
11836	T	TC
11895	A	AT			0.133
11940	T	TC
11951	A	AG
11962	C	CT
11976	C	CT			0.148																																											0.208
11987	T	TC		0.169				0.133
11988	T	TA
11990	G	GA																											0.103				0.094
12021	T	TC														0.174
12027	T	TC								0.213
12031	G	GT	0.213
12053	C	CT																									0.13
12068	C	CT
12073	C	CT
12090	A	AT
12097	A	AG																									0.13
12108	T	TC
12116	C	CT
12177	G	GA
12226	T	TC																																										0.093
12233	G	GA																		0.125
12239	G	GC					1
12254	A	AG
12258	A	AG
12265	G	GA
12268	G	GC
12269	G	GA
12287	G	GA
12298	A	AG
12309	A	AG			0.128
12314	A	AG
12331	G	GA																																													0.09
12342	C	CG
12342	C	CT
12377	A	AT
12382	G	GA																																			0.222
12397	A	AT																																			0.217
12449	A	AT
12456	T	TC				0.011
12459	C	CT
12463	A	AG
12473	C	CT																																					0.547
12485	A	AG
12522	G	GA
12529	A	AC
12530	T	TA
12549	T	TC																																			0.167
12551	T	TG
12565	G	GA
12565	G	GC
12571	A	AG
12578	G	GT
12589	T	TC										1
12602	G	GA
12618	A	AT
12664	C	CA																												0.12
12666	A	AC
12667	T	TA
12668	T	TC
12766	T	TG
12771	T	TG														0.167
12778	C	CT
12788	A	AG				0.011
12825	A	AT
12845	G	GA																																														0.222
12896	C	CT																																													1
12905	A	AG
12907	G	GT
12918	A	AG				0.015
12925	T	TA
12937	A	AT
12952	C	CT										1
12954	T	TC
12961	A	AG																						0.115
12966	T	TA
12986	A	AC
13050	C	CT				0.011
13057	A	AG
13068	C	CT
13082	G	GA				0.012
13129	A	AG																	0.011
13134	C	CT		1
13143	A	AG																												0.14
13148	G	GA														0.194
13175	A	AG																												1
13201	G	GT	0.158
13216	T	TC				0.012
13225	C	CT																		0.12									0.113
13233	G	GA
13244	T	TG														0.205
13246	T	TC				0.013
13248	T	TG														0.237
13270	T	TC
13273	T	TC																																														0.12
13275	C	CA																																													0.115
13281	C	CA																												0.152
13330	T	TC
13335	C	CG
13366	C	CT								0.2
13366	C	CA
13396	A	AG
13458	C	CT
13487	C	CT																				0.167
13515	C	CT																	0.014
13571	G	GT						0.231
13578	T	TA
13623	A	AG
13624	G	GA
13665	C	CT
13666	A	AT
13666	A	AC
13693	A	AT
13743	C	CT																																														0.14
13755	A	AC
13779	T	TC			0.136																																		0.118
13780	A	AT			0.136																				0.304								0.35						0.367						0.224		0.294	0.167
13780	A	AG			0.227																																										0.235
13780	A	AC
13800	T	TA
13896	T	TC										1
13931	A	AT								0.227
14038	G	GA
14047	G	GA		0.444
14081	G	GC																																			0.15
14089	T	TC	0.353									0.138
14111	A	AC				0.01													0.017
14126	G	GA
14189	C	CT																																0.122
14245	G	GC
14277	G	GC																																									0.074
14286	C	CT
14307	T	TC				0.025													0.022
14307	T	TG				0.021
14308	T	TG
14308	T	TA
14308	T	TC
14320	T	TC
14323	C	CT																																														0.086
14331	T	TA
14332	T	TA																									0.143
14348	A	AG
14376	C	CT																																						0.083
14383	G	GA
14406	A	AG																																						0.086
14427	A	AG				0.012
14432	G	GA	0.269																											0.071
14530	T	TC				0.011
14589	T	TC				0.01
14604	A	AG				0.013
14615	G	GC								0.238
14625	C	CT
14637	T	TC																	0.013
14667	T	TC
14668	G	GC
14670	C	CA
14676	C	CT					1
14676	C	CA
14746	G	GA					0.5
14746	G	GC
14748	A	AG
14776	G	GA														0.179
14793	C	CT
14794	G	GT																											0.1
14823	A	AT
14830	T	TC																	0.011
14834	A	AG																	0.011
14874	G	GT					0.345
14889	C	CT																																	0.563
14910	T	TC																	0.012
14912	A	AG																																									0.116
14931	C	CT
14933	T	TC
14980	C	CT
14984	A	AG
14987	A	AG				0.021
15019	C	CT																																										0.133			0.091
15048	C	CT
15053	C	CT
15059	C	CT					0.449
15092	A	AT
15101	C	CG																																													0.091
15112	G	GC																															0.12
15132	T	TC
15139	A	AG																	0.013
15141	C	CA
15148	C	CG																	0.011
15187	A	AT																					0.156
15206	T	TC					0.167
15324	C	CT
15332	G	GA			0.212
15340	G	GA
15379	A	AG																	0.013
15405	A	AG																	0.01
15407	C	CT
15433	G	GA	0.156
15439	G	GA								0.545
15444	G	GA
15480	C	CT
15526	A	AT
15533	A	AT
15546	C	CA
15549	T	TG
15554	A	AG
15556	G	GA
15559	C	CT
15575	G	GT
15591	T	TC	0.522
15619	C	CT
15638	G	GA
15647	A	AT
15653	A	AT
15658	G	GT																	0.018
15666	G	GA
15672	G	GT																															0.107
15679	G	GA						0.12
15682	T	TC																				0.171
15695	A	AT
15700	T	TC				0.015
15714	C	CT
15721	G	GT								0.217
15728	T	TC																																														0.135
15743	G	GT														0.317
15746	C	CT	0.286
15755	C	CT																					0.094
15792	A	AG
15824	C	CT																																										0.25
15859	A	AG
15900	T	TC				0.018
15926	T	TC				0.018
15944	C	CT																		0.367
15960	C	CT
15975	T	TC
16012	C	CG																																					0.13
16056	T	TC			0.237
16073	C	CT																					0.125
16080	C	CT
16081	T	TC
16098	A	AT																					0.231																0.133
16106	G	GA
16145	T	TC
16148	A	AT																					0.258
16152	T	TC
16154	T	TG
16232	T	TA																	0.023
16236	G	GT																	0.012
16247	C	CT
16452	T	TC
16474	A	AG
16535	G	GT																																						1
16579	A	AC
16604	C	CT																															0.238
16613	G	GA
16625	T	TC																					0.273
16642	G	GA
16648	C	CT																																			0.238
16670	T	TC																														0.258
16685	G	GC	0.195
16865	T	TC															0.072
16901	G	GA
17075	T	TC
17122	G	GT								0.783
17125	C	CA								0.109
17165	C	CT
17170	G	GT														0.117
17171	C	CT					0.061
17179	G	GT			0.078
17182	G	GA
17188	T	TC
17190	T	TC
17196	G	GA								0.167
17197	G	GA																																													0.094
17206	T	TA																									0.098
17207	A	AT
17211	G	GT																												0.057
17212	C	CT																				0.075
17277	A	AT
17278	G	GT
17279	T	TC																					0.044
17285	C	CT
17288	C	CT																																			0.103
17302	G	GA																																										0.073
17304	C	CT																																										0.073
17312	C	CT
17323	T	TC																				0.058
17326	C	CT
17330	A	AT
17352	C	CT																																														0.067
17353	T	TC
17362	A	AT
17373	C	CT																											1																		1
17410	C	CG
17415	T	TA
17424	T	TG
17436	C	CA
17446	C	CT
17487	A	AG																															0.093
17492	C	CT			0.091
17495	A	AT
17502	C	CT
17504	A	AT			0.107																				0.094								0.143						0.165
17518	C	CT																																													0.102
17523	G	GA		1
17536	C	CT																																										0.113
17537	C	CT																																										0.113
17548	C	CA																														0.326
17575	G	GA	0.132
17591	T	TC								0.113
17596	G	GA
17598	T	TC
17623	G	GA																																		1
17635	A	AG
17648	G	GA
17649	C	CT														0.125
17678	C	CT
17802	C	CT																																														0.385
17825	C	CT				0.065													0.035
17863	T	TA
17864	A	AT
17865	T	TA
17890	A	AG															0.021
17916	A	AT				0.029													0.018
17919	T	TG				0.026													0.017
17927	C	CG				0.025													0.018
17930	T	TG				0.024													0.017
17932	A	AC				0.022													0.016
17935	A	AG	0.261
17939	C	CT
18012	T	TC					0.2
18029	C	CT
18054	A	AG
18060	C	CT
18071	G	GT
18078	G	GC																															0.136
18096	T	TC
18100	A	AG															0.021
18161	A	AG																			1
18164	T	TC																		0.14
18170	G	GT
18183	C	CT
18212	T	TA
18215	G	GT																																					0.083
18225	G	GA
18239	A	AT			0.233
18251	A	AG
18254	T	TC
18254	T	TG						0.167
18281	G	GT
18287	T	TC
18288	A	AT
18341	T	TC		1
18391	G	GT																																														0.333
18422	C	CT
18428	A	AT
18430	A	AT
18434	A	AT																																													0.088
18472	C	CA																					0.081
18475	T	TA																																														0.333
18488	T	TC																	0.011
18495	T	TC																																														0.238
18501	C	CT
18504	A	AG
18508	C	CT									0.087									0.262
18511	C	CG
18526	C	CG
18527	G	GT																																														0.256
18533	A	AG
18536	T	TC																																														0.128
18537	T	TC																																													0.092
18537	T	TA																																														0.128
18538	G	GT																																														0.128
18568	C	CT																																						1
18584	T	TC
18606	C	CT
18644	G	GC			0.093
18645	A	AC			0.109
18662	G	GC																									0.269
18680	C	CT																																													0.13
18735	A	AT					0.59
18789	A	AC
18789	A	AG																																														0.113
18820	T	TC
18821	G	GC
18823	C	CT																															0.109
18825	A	AG																					0.137
18828	C	CT
18875	G	GC																											0.086
18881	C	CT																																														0.18
18911	A	AT																																														0.179
18912	C	CT																																														0.139
18919	A	AT
18923	A	AG			0.205
18968	G	GA																				0.524
19008	A	AT
19024	C	CT																															0.172
19031	A	AT
19052	T	TC
19070	C	CA																																														0.35
19071	T	TA																																														0.35
19080	A	AT																					0.16
19083	G	GA			0.923
19096	G	GA																												0.092
19098	A	AG				0.01
19109	G	GA
19117	G	GC																															0.088
19138	T	TC	0.371
19149	T	TC				0.021
19151	C	CT
19157	A	AT
19164	C	CA																																		0.102
19169	T	TC																									0.135
19176	T	TG
19180	G	GT	0.371
19234	T	TC																	0.014
19264	C	CT						0.172
19268	A	AG
19302	A	AG				0.013
19386	C	CT
19396	G	GT					0.417
19406	G	GA
19592	A	AC
19614	A	AT
19627	G	GA																					0.208
19644	T	TC		0.207
19649	T	TC
19709	C	CT																																														0.139
19718	C	CA																												0.12
19741	G	GA
19743	A	AT	0.196																																				0.091
19744	T	TC
19750	G	GA
19769	C	CT																																													0.12
19786	G	GT																															0.149
19797	T	TC
19816	G	GT
19943	C	CT
19943	C	CG
19948	A	AC																	0.081
20015	A	AG
20097	A	AG																						0.08
20132	C	CT
20148	C	CA
20199	C	CT										0.4
20204	C	CT
20216	A	AG																	0.011
20220	A	AG								0.188
20236	A	AC																	0.011
20236	A	AG				0.019
20239	A	AG																	0.012
20304	A	AG																	0.01
20335	G	GA								1
20383	G	GA		0.37
20432	T	TC																	0.011
20520	T	TC																					0.2
20527	G	GT																																												1
20613	T	TC
20617	T	TC						0.2
20653	T	TG
20667	A	AT																						0.118						0.429									0.308
20667	A	AG
20692	C	CT
20698	C	CT
20703	C	CT
20713	A	AT																				0.444
20720	T	TC	0.13
20731	T	TC											1
20736	C	CT															0.065
20740	C	CA																															0.107
20820	A	AT
20858	T	TC
20870	G	GA
20891	T	TC														0.171
20936	C	CT																																													0.137
20975	A	AC
20994	T	TG
21008	C	CT
21009	T	TC
21034	C	CT																																														0.103
21039	T	TC																																														0.102
21045	T	TC				0.011
21082	G	GA
21097	G	GA
21099	G	GT																					0.208
21118	T	TG		0.2
21147	T	TC																					0.7
21235	T	TC				0.011
21370	C	CA
21440	C	CT																																									0.231
21477	T	TC															0.068
21528	T	TC
21590	C	CT
21596	T	TC			0.81
21634	A	AG																	0.016
21707	C	CT																																	1
21736	C	CA																															0.227
21774	C	CT
21781	C	CA								0.313
21786	G	GA																				0.217
21853	G	GA	1																													1
21855	C	CT									1
21861	T	TG
21897	C	CT
21995	T	TC
22016	T	TG
22081	G	GA
22104	G	GA						0.172
22153	T	TC
22206	A	AG
22208	C	CA		0.556
22218	G	GT
22255	A	AG				0.019
22316	G	GA															0.052		0.01
22447	T	TC																	0.012
22525	A	AG																	0.013
22610	G	GT																																									0.179
22638	G	GA
22674	C	CG
22678	A	AG								0.194
22695	A	AG																																															0.759
22698	G	GT
22737	T	TC
22747	C	CT
22748	T	TC
22842	A	AG				0.012
22914	A	AC			0.25
22942	T	TC			0.279
22948	A	AC																					0.259
22950	C	CT																																			0.276
22983	A	AG			0.167
23011	T	TC		0.235
23016	G	GT
23030	T	TC			0.167
23033	C	CA			0.167
23045	T	TC																											0.111
23057	C	CA																									0.172
23151	C	CT
23155	T	TA		0.167
23157	A	AT
23200	A	AG
23206	C	CT																												0.102
23216	C	CT																				0.24
23230	C	CT																												0.111
23236	G	GT
23254	A	AT
23259	G	GA																												0.107
23296	T	TC														0.179
23299	A	AT
23308	T	TA																	0.011
23315	C	CT
23321	A	AG
23347	C	CT
23363	G	GT
23387	G	GT
23393	C	CT																												0.066
23394	T	TC																												0.105
23397	A	AG
23403	A	AG							0.838							1																		1
23407	T	TC
23427	T	TC
23456	A	AT
23525	C	CT							0.111
23533	C	CT
23564	G	GA						0.14
23572	A	AT
23580	G	GT																																									0.07
23607	G	GC
23607	G	GA
23608	G	GT
23629	T	TC
23635	C	CT
23644	C	CT
23655	C	CT
23662	T	TC																				0.182
23684	T	TC																																									0.069
23687	A	AG				0.012													0.01
23698	T	TC
23708	A	AC
23709	C	CA
23712	A	AT			0.167
23735	G	GC
23910	C	CT				0.01													0.012
23911	A	AC				0.011
23986	T	TC
24034	C	CT																																									1
24130	C	CT				0.027
24151	T	TC
24187	T	TC																																										0.25
24213	C	CT
24223	C	CT																																													0.133
24329	A	AT																															0.214
24343	T	TA																																									0.076
24358	C	CA
24436	T	TC																																														0.156
24542	G	GC																																									0.061
24558	G	GA																																															0.176
24583	T	TC																	0.013
24602	A	AT
24604	A	AC
24605	G	GA
24605	G	GC
24607	T	TC								0.48
24638	G	GT																																									0.06
24716	T	TC
24755	G	GA																0.225
24770	G	GA
24792	C	CT																																														0.182
24795	C	CA
24843	T	TC																																									0.14
24856	T	TG																																														0.278
24868	G	GT						0.171
24882	G	GA
24884	A	AT
24885	A	AT
24904	C	CT
24905	A	AT
24955	A	AT
24982	T	TC				0.01				0.409
25006	C	CT
25046	C	CT				0.013
25047	C	CT																																					0.672
25109	A	AT
25137	A	AT																		0.135
25180	T	TC				0.02
25186	G	GT
25198	G	GA
25207	C	CT
25209	T	TC																																							1
25262	C	CT
25318	C	CT
25342	C	CT
25365	T	TG																									0.2
25375	T	TC																	0.012
25421	T	TC						0.158
25428	T	TC
25435	T	TC																																									0.079
25454	A	AG																															0.086
25462	A	AG																					0.14
25465	C	CA																					0.14
25472	A	AG
25472	A	AT
25481	G	GT
25487	C	CT
25506	A	AG																															0.086
25511	C	CT
25513	C	CT																															0.087
25518	T	TC
25521	C	CT																																												0.167
25521	C	CG																												0.125
25549	C	CT
25550	T	TC								0.281
25561	C	CT																									0.222
25570	T	TC																	0.01
25571	C	CT
25614	C	CA																									0.208
25626	C	CT								0.171
25638	C	CT
25641	G	GA								0.171
25710	C	CT
25720	G	GC														0.185
25726	G	GT
25749	C	CT
25752	T	TG																																			0.174
25767	G	GT
25771	C	CT																									0.222
25777	C	CT																																					0.109			0.207
25783	T	TC																											0.111
25791	C	CT	0.25
25792	C	CT
25796	C	CT	0.25
25797	C	CA
25810	C	CT						0.15
25815	T	TC														0.222
25865	T	TC
25868	C	CT
25878	T	TC																																									0.085
25883	C	CT
25904	C	CT
25930	T	TA											0.093
25931	C	CT											0.093
25941	C	CT																		0.125
25947	G	GT
25955	G	GA
26042	C	CT																0.485
26044	C	CG																0.5
26046	A	AG																0.531
26077	A	AC																																			0.118
26100	T	TC																	0.012
26102	T	TC																																									0.071
26109	G	GC
26112	T	TC						0.136
26114	A	AG				0.015
26126	A	AC
26129	T	TG
26144	G	GT	1																				1									1												1
26150	C	CA
26152	G	GA	0.162
26156	T	TA								0.088
26162	A	AT																															0.074
26167	G	GT																															0.056
26175	A	AG																					0.191
26176	C	CT																															0.048
26242	C	CT
26262	G	GA																	0.014
26309	C	CT
26326	C	CT
26333	C	CT
26339	C	CT																																						0.3
26370	C	CT
26380	A	AT
26387	A	AT																											0.333
26394	T	TC																												0.156
26404	C	CT																																		0.14
26428	G	GA
26428	G	GT
26439	G	GA																															0.15
26447	C	CT
26449	A	AT																							0.105
26463	T	TC
26471	A	AT
26533	C	CT																																	1
26542	C	CT
26596	G	GT
26645	C	CG																																														0.118
26654	G	GT			0.116
26660	G	GT
26674	T	TA																															0.101
26681	C	CT
26720	G	GT																																			0.15
26729	T	TC																																									1
26744	T	TC				0.014
26768	C	CT	0.2
26775	G	GC
26776	C	CT
26793	A	AG										1
26801	C	CT															0.101
26879	T	TC				0.011
26971	G	GT
26995	G	GA																																														0.15
27021	G	GA	0.2
27070	C	CT
27097	G	GT					0.435
27219	C	CT																															0.147
27226	G	GT
27245	T	TC																																			0.133
27250	A	AT																					0.08
27271	G	GT																						0.058
27277	A	AT
27282	G	GA																				0.091
27297	C	CT
27336	T	TC																		0.088
27350	C	CT
27355	T	TC
27356	T	TC																																									0.082
27368	A	AG															0.038
27371	C	CT																				0.182
27373	A	AT			0.151
27391	A	AC																																													0.071
27395	T	TC																		0.086
27396	G	GA																		0.103
27419	T	TC
27420	G	GA	0.172
27427	C	CT
27494	C	CT																	0.033
27500	C	CT														0.088
27583	G	GC					0.233
27661	C	CT																																									0.128
27727	C	CT					0.241
27770	A	AG
27782	C	CT
27869	T	TC				0.012													0.014
27889	C	CG			0.235
27896	G	GA
27900	T	TA																		0.346
27942	C	CT																																														0.182
27944	C	CT
28025	A	AG				0.01
28032	A	AG																					0.188
28077	G	GC																																									1
28086	G	GT		0.241
28093	C	CT
28105	T	TC											0.436
28116	G	GA										0.104
28128	T	TC
28144	T	TC							1		1	1		1										1	1		1	1			1						1					1	1			1		1
28167	G	GT
28178	G	GA																			0.962
28179	G	GT
28183	G	GA
28187	T	TC
28198	G	GA
28198	G	GC																																														0.093
28208	T	TC
28209	G	GT																												0.042
28214	C	CT																																														0.053
28220	A	AG
28233	G	GA
28233	G	GT
28240	T	TC					0.175
28253	C	CT						0.125								0.092											0.115						0.076										0.118
28254	A	AT
28259	A	AT
28261	C	CT																																														0.069
28262	G	GC					0.241
28263	A	AT																																			0.081
28287	G	GA
28287	G	GT
28302	G	GA																																									0.041
28303	A	AG
28304	A	AG			0.076
28314	G	GA
28314	G	GT
28317	T	TG
28340	T	TC
28342	A	AT
28344	C	CT																																														0.095
28345	T	TG
28347	G	GA														0.31
28361	G	GA
28368	G	GA
28411	C	CA					0.149
28438	T	TC				0.051													0.03
28489	T	TC																	0.019
28491	C	CA
28531	C	CT
28541	G	GC
28548	G	GC																															0.09
28556	C	CT
28557	G	GT
28582	T	TC
28601	T	TC																	0.021
28616	A	AG																															0.103
28622	C	CT																																					0.047
28653	A	AG																	0.012
28688	T	TC			1																																								1
28693	T	TC																												0.06
28698	C	CA																												0.061
28706	C	CT
28733	A	AG																	0.011
28795	A	AG
28826	C	CT
28845	G	GT
28854	C	CT																															1
28860	A	AT																																					0.281
28861	T	TC
28878	G	GA																										1			1																	1
28913	G	GA
28960	G	GA																																														0.476
29017	G	GA
29033	G	GT
29034	C	CT									0.182																	0.162												0.162		0.167
29036	T	TC
29038	T	TA																																													0.122
29039	A	AT																													0.139
29041	G	GT																											0.104
29041	G	GA																																														0.092
29043	A	AG			0.116
29091	C	CT	0.171
29095	C	CT																																			1
29095	C	CG
29103	G	GA																									0.088
29120	C	CT
29124	G	GA
29143	A	AG
29156	G	GA	0.118
29157	G	GA	0.115
29162	G	GT																																													0.094
29166	A	AG																					0.127
29166	A	AT
29167	C	CT
29176	G	GA
29187	C	CT																					0.091
29188	A	AG																					0.091
29189	C	CT
29202	G	GT																												0.079
29202	G	GC
29206	T	TC
29220	G	GA
29226	C	CT
29240	G	GT
29241	A	AG
29242	A	AT																					0.167																0.076
29242	A	AG			0.119
29242	A	AC																											0.068
29247	C	CT
29247	C	CA
29266	G	GT
29280	C	CT																	0.011
29281	C	CA
29303	C	CT
29413	A	AG
29413	A	AT
29449	G	GT
29491	A	AT																							0.214
29520	C	CA																						0.092
29527	G	GA
29545	C	CT																																														0.077
29579	G	GT																									0.171
29580	C	CT																									0.167
29618	A	AT
29633	T	TC
29639	G	GA
29670	C	CT
29672	T	TC				0.015
29711	G	GA																					0.154
29718	C	CA
29721	C	CT					0.162
29742	G	GT			1																																								1
29742	G	GA																										1			1																	0.969
29759	G	GT
29774	C	CT																											1
29782	A	AG				0.01
29889	A	AG
29890	A	AG
29891	A	AG
29892	A	AG
29894	A	AG
29895	A	AG
29896	A	AG
29897	A	AG
29898	A	AG
[truncated: 75 more columns]

## Sheet: Germany
Pos	Ref	Sub	SRX8004776	SRX8004777	SRX8004775	SRX8160318	SRX8160319	SRX8160309	SRX8160320	SRX8160310	SRX8160312	SRX8160313	SRX8160317	SRX8160316	SRX8160314	SRX8160315	SRX8004780	SRX8004779	SRX8004778
90	G	GA	0.998															1
97	A	AG	0.998															1
111	T	TC	0.999															1
120	T	TC	0.998															1
121	C	CT	0.999															1
241	C	CT							1
595	T	TG	0.304
875	C	CT			0.011
1166	C	CG	0.386
1440	G	GA				1	1	1		1	1	1	1	1	1	1
1767	A	AT		0.029
2696	A	AT																0.013
2891	G	GA					1	1		1	0.96	1	1	1	1	0.958
3037	C	CT							1
3632	A	AG							0.405
3988	A	AC															0.016
4123	A	AG																0.129
4223	G	GC																	0.12
4655	C	CT						1		0.139		0.412	0.95	1	0.235
4802	G	GA									0.138
5879	A	AC																	0.038
5915	T	TC																0.013
7212	G	GT															0.025
7347	A	AT															0.328
7798	G	GT					1
8329	T	TC		0.038
8422	G	GA						1					1
9364	A	AC	0.022
9655	T	TC																1
11083	G	GT																0.025
11239	T	TC																0.141
11464	G	GA																	0.026
11572	C	CT																0.08
11669	C	CT															0.035
11943	A	AG															0.552
13494	T	TC												1
13805	A	AG																0.011
14408	C	CT							1
15025	G	GT																0.025
16456	T	TG			0.011
16622	G	GA	0.012
16900	G	GA																	0.891
16954	C	CT										0.221
16989	C	CT																0.028
17105	A	AT																1
17172	C	CT																1
17539	G	GA															1
17637	A	AC	0.012
18227	A	AG		0.021
18261	C	CT	0.011
21784	T	TA															0.012
22323	C	CT						1			0.167	0.645	1	1	0.231
22550	C	CT																0.077
23400	A	AG																0.013
23403	A	AG							1
23525	C	CT																0.105
23606	C	CT	0.031	0.682
24137	A	AG		0.026
24539	A	AG			0.83
24862	A	AC																0.072
25426	A	AG																0.132
25975	T	TC						0.196
26323	T	TG			0.026
26781	C	CT			0.044
26833	C	CT																0.013
26898	G	GA																0.288
27046	C	CT							1
27104	T	TC	0.012
27384	T	TC																	0.013
27835	T	TC																0.157
27865	A	AC		0.018
29441	C	CG																0.014
29546	C	CA						1					1
29659	C	CT														0.167

## Sheet: Malaysia
Pos	Ref	Sub	SRX8086360	SRX8086361	SRX8112341	SRX8112342
478	C	CT				0.042
645	G	GT				0.064
753	C	CT				0.012
787	G	GT				0.02
839	G	GA				0.014
912	C	CT				0.058
1125	G	GA				0.012
1186	G	GA				0.02
1233	G	GT				0.016
1288	C	CT				0.014
3768	C	CT				0.023
4052	C	CT				0.033
4096	T	TC				0.037
4775	A	AG				0.018
5714	A	AT				0.014
5810	G	GC				0.012
6129	T	TC				0.012
6309	G	GA	0.01	0.013
6310	C	CA	1	1
6312	C	CA	1	1		1
6323	G	GA				0.02
6696	C	CT				0.015
7163	A	AT				0.065
7960	G	GA				0.037
8460	C	CT				0.028
9165	C	CT				0.031
9507	A	AT			0.595
10376	C	CT				0.019
10518	A	AT				0.021
11083	G	GT	1	1		1
11157	A	AT				0.046
11167	A	AG				0.022
11393	A	AG				0.021
11894	C	CT				0.015
11939	G	GT				0.012
12264	A	AT				0.018
12554	G	GA				0.011
12576	C	CT				0.014
12781	C	CT			0.401
13012	A	AT				0.016
13193	G	GT				0.017
13328	A	AT				0.019
13730	C	CT	1	1		1
13975	G	GA	0.975			0.012
14508	T	TC				0.011
14677	G	GC				0.022
14697	C	CT	0.02
15243	G	GT				0.028
15268	G	GA				0.012
15530	G	GT				0.013
15822	G	GT				0.013
15853	C	CT				0.018
15965	G	GT		0.01
16967	A	AC				0.018
18123	T	TG				0.017
18124	G	GC				0.012
18392	T	TC				0.019
18486	C	CT		0.013
18687	C	CT				0.023
18744	C	CT	0.019
19255	C	CT			0.411
19299	T	TC				0.022
19524	C	CT	1	1		1
19610	C	CT		0.013
19774	A	AC				0.024
20629	C	CG				0.013
21178	C	CT	0.014
21767	C	CT				0.038
22006	C	CT				0.025
23190	T	TC				0.021
23387	G	GT				0.025
23451	C	CT				0.03
23472	C	CT				0.025
23562	G	GT				0.015
23575	C	CT				0.03
23929	C	CT	1	1		1
24351	C	CT				0.021
24933	G	GT				0.017
24953	G	GA			0.605
25327	A	AG				0.031
25553	C	CT				0.019
25710	C	CT		0.014
26239	G	GA		0.014
26240	A	AT		0.013
26242	C	CA		0.014
26243	T	TG		0.013
26245	A	AT		0.014
26246	T	TC		0.013
26576	A	AT				0.018
26737	G	GA				0.022
27214	G	GT				0.018
27256	A	AG				0.017
27263	C	CT				0.015
28048	G	GT				0.015
28298	C	CT				0.014
28326	G	GT				0.01
28383	C	CT				0.012
28404	G	GT		0.01
29578	C	CT				0.019

## Sheet: United Kingdom
Ref	Reference	Sub	ERX4082127	ERX4078935	ERX4078896	ERX4078897	ERX4078908	ERX4078934	ERX4078920	ERX4082124	ERX4082130	ERX4078922	ERX4082118	ERX4078923	ERX4082131	ERX4078937	ERX4082109	ERX4078933	ERX4078927	ERX4078884	ERX4078926	ERX4078932	ERX4082108	ERX4078918	ERX4078886	ERX4078925	ERX4078919	ERX4078956	ERX4078957	ERX4078943	ERX4078955	ERX4078941	ERX4078940	ERX4078944	ERX4078945	ERX4078953	ERX4078952	ERX4078948	ERX4078949	ERX4078959	ERX4078900	ERX4078914	ERX4078929	ERX4078915	ERX4082107	ERX4078901	ERX4078917	ERX4082111	ERX4078877
189	G	GA
228	C	CT													1
241	C	CT	1		1		1	1	1		1	1	1	0.85	1			1					1	1			1	1	1		1			1		1		1					1	1	1	1	1		1
302	C	CT
478	C	CA								0.25
490	T	TA																				1
541	C	CT	1
542	G	GA																	0.122
676	C	CT																																														0.191
1059	C	CT	1
1221	C	CT																																						1
1912	C	CT																																			1
2196	A	AC																															1
2695	C	CT																													1
3037	C	CT	1		1			1			1	1	1		1								1	1														1			1								1
3177	C	CT																				1
3180	A	AG																																														0.393
4540	C	CT														1	1								1
5850	C	CT								0.238
6368	G	GA				0.146
6385	C	CT												0.909
6696	C	CT		1
6730	C	CT																																											1
7423	C	CT																								1
8626	C	CT																												1		1							1
8782	C	CT														1	1					0.905															1					1
10097	G	GA
10798	C	CA																																										1
11083	G	GT								1
11540	G	GT																												1
11747	C	CT												0.36
11900	C	CT																																									0.714
13216	T	TG
13548	C	CT																																	0.25
13819	C	CA																							0.178
13862	C	CT							1																		1									0.826											1
14408	C	CT	1		1		1	1	1		1	1	1	1	1			1					1	1			1	1	1		1			1		1		0.947			1		1	1	1	1	1		1
14805	C	CT								1							1
14877	C	CT																																							1
16289	C	CT			1
17126	T	TC													1
17172	C	CA																															1
17247	T	TC								1										0.944													1
17278	G	GT
17555	C	CT																																					1
18197	G	GA
18511	C	CT
18929	C	CT
19209	T	TC																																					1
20844	C	CT
21034	C	CT																																															1
21645	A	AT
21711	C	CT
22987	C	CT																													0.273										0.267
23403	A	AG	1								1		1		1																										1								1
24214	T	TA																																															0.182
24813	A	AG
25049	G	GT																																									0.609
25797	C	CT
26681	C	CT
26729	T	TC																				1
26858	C	CT	0.619
27033	G	GT							0.109
27040	C	CA							0.109
27213	C	CT																																					0.708
28144	T	TC														1	1																				1
28596	G	GA
28836	C	CT																					1													0.85
28854	C	CT																			1														1				1									1
28863	C	CT															1
29039	A	AT																																							0.147
29119	C	CT
29187	C	CT																															0.214
29188	A	AG																															0.214
[truncated: 13 more columns]

## Sheet: USA
Pos	Ref	Sub	SRX8336032	SRX8364402	SRX8378956	SRX8378942	SRX8052685	SRX8052684	SRX8378943	SRX8378957	SRX8364403	SRX8336027	SRX8336025	SRX8052679	SRX8364401	SRX8378941	SRX8378955	SRX8052686	SRX8364398	SRX8364399	SRX8378968	SRX8378954	SRX8378940	SRX8364400	SRX8364414	SRX8052678	SRX8336024	SRX8364410	SRX8364404	SRX8052683	SRX8364389	SRX8052697	SRX8378950	SRX8378951	SRX8052696	SRX8052682	SRX8364388	SRX8364405	SRX8364411	SRX8174057	SRX8336037	SRX8364407	SRX8364413	SRX8052694	SRX8052680	SRX8378953	SRX8378947	SRX8237249	SRX8237248
69	A	AG
73	A	AG
75	C	CT
83	T	TC
94	G	GC
96	C	CT
101	G	GT
108	T	TC
117	C	CT
123	C	CG
139	A	AT
140	C	CT
141	T	TC
147	C	CT
149	G	GC
151	C	CA
163	A	AT
165	G	GT																		0.031								0.444
167	G	GT
179	T	TC
181	T	TA
185	G	GT
186	C	CT
187	A	AT
190	C	CT
198	G	GT
199	G	GT
203	C	CT
207	C	CT
209	T	TC
210	G	GT							0.013
219	G	GT
222	C	CT
231	A	AG
235	A	AT
238	T	TG
241	C	CT		1		1			1	1	1				1				1	1			1	1	0.999			1	1					1			0.999	1				1	1				1	1	1
248	G	GT
249	T	TC
257	A	AG
258	A	AT
260	G	GA
261	G	GC
263	A	AG
264	A	AG
270	A	AC
277	T	TG
279	T	TC
285	G	GT
286	T	TG
292	C	CA
301	A	AC
306	T	TG
310	A	AG
311	C	CT
313	C	CT
315	G	GT
317	T	TC
319	G	GC
322	T	TG
323	G	GT
329	C	CT
335	C	CT
337	C	CT
347	G	GT
349	A	AT
350	C	CT
358	T	TC
365	T	TC
366	C	CT
370	G	GT
373	G	GA
374	G	GT
375	A	AG
379	C	CA
382	A	AC
385	A	AG
386	G	GT
389	G	GT
403	T	TA
404	A	AT
405	A	AG
406	A	AG
409	T	TG
411	G	GT
417	G	GT
420	G	GT
422	T	TC
424	A	AG
429	A	AG
431	G	GT
432	T	TC
434	G	GA
440	G	GT
442	C	CT
459	A	AG
470	G	GA
479	A	AG
480	A	AG
481	A	AG			0.041
482	C	CT
488	G	GC
490	T	TA
491	G	GT
492	C	CT
495	G	GA
503	C	CT
511	T	TA							0.011
514	T	TC
515	G	GT
516	T	TA
516	T	TC
517	T	TC							0.034
520	G	GT
522	T	TC
530	G	GA
538	A	AG
540	T	TC
543	A	AT
547	C	CT
550	T	TC
558	G	GT			0.049
560	C	CT
570	A	AT
570	A	AG
590	C	CT
593	C	CT																																														0.017
599	G	GA
602	G	GA
603	A	AG
603	A	AT
606	T	TC
611	G	GT							0.025
623	A	AC							0.024
625	G	GA
629	C	CA
633	T	TC
635	C	CT
640	G	GT
641	A	AG
644	G	GT							0.035
645	G	GT
648	A	AC							0.01
655	A	AG
659	G	GT
660	G	GT
663	G	GC																														0.036
663	G	GT
668	A	AT
671	T	TG								0.013
672	A	AG
673	C	CT							0.011
675	G	GA
680	G	GC
683	C	CT
684	T	TA
685	A	AG
691	A	AT
698	T	TC
701	G	GT
707	G	GA
716	A	AG
717	C	CT
723	C	CT
728	G	GC
728	G	GT
730	A	AG
732	A	AT
737	C	CT
740	G	GT
745	C	CT
747	G	GT																								0.081
749	A	AT
752	A	AC							0.03
756	A	AG
758	C	CT
763	C	CT
777	G	GA
779	G	GA
783	T	TC
785	A	AG
786	T	TC
786	T	TG
787	G	GT
788	C	CT
791	G	GT
799	C	CT
801	G	GT
807	C	CT
810	A	AG
822	T	TC
823	C	CT
824	G	GT
825	A	AG
833	T	TC							1																																	1	0.999						1
835	C	CT
840	G	GT
841	C	CT
843	C	CT
845	G	GT
856	T	TC
864	G	GT
871	A	AG
873	A	AG
876	T	TC
884	C	CT
886	T	TC
892	T	TC
897	C	CT
906	C	CT								0.018	0.011																																						0.01
910	G	GT
912	C	CT
920	C	CT
925	C	CT
926	T	TC
939	A	AG
955	C	CT
970	G	GA
974	G	GA
977	A	AG
983	T	TC
984	G	GT
985	G	GT
989	A	AG
991	G	GT
995	C	CT
999	C	CT							0.025
1000	T	TC
1008	G	GT
1019	C	CT
1020	A	AG
1025	C	CT
1026	C	CT
1031	G	GA
1032	A	AT
1037	A	AT
1038	A	AG
1038	A	AC
1042	G	GC
1043	G	GC
1048	G	GT
1049	A	AG
1051	A	AT
1058	A	AT
1059	C	CT				0.998			1		0.999								0.668						0.018				0.999								0.999					1	1				1		1
1060	C	CT
1064	A	AG
1075	T	TC
1077	C	CA
1078	A	AC
1080	A	AT
1087	A	AT
1092	C	CT
1093	C	CT
1094	T	TA
1096	A	AT
1106	A	AG
1108	C	CT
1111	G	GC
1115	A	AG
1115	A	AT
1125	G	GT
1129	T	TA
1130	G	GA
1142	C	CT
1162	A	AG
1168	A	AC																	0.475
1174	C	CT
1180	A	AT
1189	A	AT
1191	C	CT
1193	A	AG
1197	A	AG
1200	G	GA
1201	C	CT
1202	A	AT
1206	A	AC
1211	T	TG
1212	G	GT
1213	C	CT
1215	T	TC
1218	C	CT																								0.069
1230	A	AG
1234	T	TC
1236	A	AG
1238	C	CT
1240	T	TG
1242	G	GC
1246	T	TC
1249	A	AT
1251	C	CT
1256	T	TC
1261	G	GT
1267	C	CT
1274	G	GT
1281	C	CT
1283	A	AG
1288	C	CT
1289	G	GA
1290	A	AG
1291	A	AT
1302	C	CT
1307	A	AG
1307	A	AT
1314	C	CT
1327	C	CT
1335	G	GA
1361	G	GT
1403	C	CT
1416	T	TC																																				0.042
1440	G	GA
1469	C	CT
1495	G	GT
1502	T	TA
1525	T	TC
1576	T	TG
1577	G	GT
1584	G	GA																											0.021
1589	G	GT
1590	G	GT
1592	T	TC
1594	C	CT
1598	G	GT
1598	G	GA
1609	C	CT							0.019
1613	C	CT
1615	T	TC
1620	A	AG
1623	T	TC
1627	C	CT
1636	G	GA
1637	A	AG
1639	A	AG
1644	A	AC																									0.041
1647	T	TA																									0.043
1656	T	TA																									0.042
1657	T	TC																										0.013
1658	G	GT
1659	G	GT
1662	A	AT
1662	A	AG
1663	C	CT
1669	A	AG
1672	T	TC
1678	A	AG
1681	G	GT
1684	C	CT
1688	A	AT
1691	A	AT
1699	A	AG
1708	T	TC
1710	C	CT
1711	T	TC
1713	C	CT
1718	A	AG
1719	G	GA
1720	T	TA
1721	G	GC
1722	C	CT
1730	G	GA																	0.011																			0.011
1733	A	AG
1738	G	GA
1739	A	AG
1743	G	GT
1748	G	GT
1752	A	AT
1754	A	AT
1757	G	GT
1758	C	CT
1759	A	AT
1766	C	CA
1769	A	AT
1771	T	TC
1775	G	GA
1776	A	AG
1783	T	TC
1787	A	AG
1793	A	AT
1795	A	AG
1805	G	GA
1805	G	GT
1806	G	GA
1811	G	GA
1813	T	TA
1820	G	GA
1840	A	AG
1842	A	AT
1844	A	AG
1845	A	AG
1847	T	TC
1857	G	GT
1858	T	TC
1859	C	CT
1866	A	AC
1870	A	AT
1875	C	CT
1876	A	AG
1877	T	TA																					0.035
1878	C	CT
1880	G	GT
1883	G	GT
1887	C	CT
1888	T	TC
1892	G	GT
1897	A	AT
1898	C	CT
1899	G	GT
1901	T	TG
1904	A	AT
1912	C	CT
1913	C	CT
1914	G	GC
1915	C	CT
1917	C	CT
1917	C	CA																																															0.012
1922	G	GT
1926	C	CT
1929	C	CT
1942	G	GC
1943	C	CT
1946	G	GT																																0.013
1956	A	AG
1959	C	CT
1962	C	CT
1963	T	TC
1968	C	CT																							0.012
1971	T	TG
1977	A	AG
1979	G	GT
1981	A	AT
1982	A	AT
1988	C	CT
1992	A	AT
1996	A	AG
1997	C	CT
2003	C	CT																	0.027
2006	A	AG
2015	A	AG
2018	A	AG
2030	G	GA
2031	A	AT
2031	A	AG
2033	T	TC																														0.031
2034	T	TC
2036	G	GC
2037	C	CT
2038	T	TC
2050	A	AT
2056	A	AG
2064	A	AG
2069	A	AG
2069	A	AT
2073	G	GT
2077	T	TG
2077	T	TC
2079	T	TC																	0.012
2084	C	CG
2085	A	AT
2091	C	CT
2094	C	CT
2096	C	CT																										0.019
2098	G	GT
2108	A	AG
2110	C	CT																	0.015
2113	C	CT
2120	A	AG
2129	G	GA
2142	C	CA
2148	T	TC
2150	G	GA
2156	C	CT																					0.036
2158	T	TC
2167	G	GT
2168	T	TC
2172	A	AG
2184	A	AG
2188	T	TC
2196	A	AT
2197	C	CT
2220	T	TC
2229	G	GA
2238	A	AG
2240	A	AT
2248	T	TC
2288	G	GT
2289	T	TC
2317	A	AT
2334	C	CT				0.25
2389	A	AT
2416	C	CT		1											1									1
2419	A	AG
2432	T	TC
2439	A	AG
2445	C	CT
2447	G	GA
2455	C	CT
2468	G	GC
2478	A	AG
2498	G	GA
2499	A	AG
2536	C	CT
2539	G	GA
2544	C	CA
2564	G	GT
2567	C	CT
2622	A	AT
2675	C	CT
2714	G	GT
2721	C	CT
2749	C	CT
2752	T	TC
2756	A	AG
2759	G	GT
2767	A	AG
2779	T	TC
2786	A	AG
2818	A	AG
2838	C	CT
2866	A	AG
2891	G	GA
2911	T	TC
2917	A	AG
2921	G	GT
2923	A	AG
2924	T	TC													0.01
2939	C	CT
2943	T	TA
2946	G	GT
2961	A	AG
2962	G	GT
2968	T	TC
2970	T	TA
2997	C	CT							0.015
2999	G	GC
2999	G	GT
3004	G	GT
3008	A	AT
3009	A	AG
3020	C	CA
3037	C	CT		1		1			1	1	1				1				1				1	0.993	1				1					1			1	1				1	0.998				1	1	1
3042	C	CT
3044	C	CT
3046	A	AG
3047	G	GT
3051	A	AG
3052	G	GA
3060	A	AG
3062	G	GT
3064	A	AG
3069	A	AT
3071	T	TA
3078	A	AG
3081	A	AG							0.028
3084	A	AG
3096	C	CT
3098	A	AG																														0.042
3108	A	AG
3111	A	AG
3117	C	CT
3119	G	GT																														0.046
3122	G	GA
3123	A	AG
3131	C	CG
3133	A	AG
3136	T	TA
3141	C	CT
3142	T	TC
3144	T	TG
3145	G	GT
3150	T	TC
3155	G	GT
3159	C	CA
3165	C	CT
3176	C	CT
3177	C	CT
3181	A	AG
3183	A	AG
3186	A	AG
3193	A	AG
3198	A	AG
3202	G	GT																														0.029
3205	A	AG
3207	A	AG
3213	A	AG
3213	A	AT
3231	G	GA																																					0.217
3232	T	TC
3233	C	CT							0.013
3236	C	CA																										0.089
3236	C	CT
3239	G	GT
3239	G	GC
3240	A	AG
3248	G	GA
3254	A	AG
3255	A	AG
3257	C	CT
3259	G	GT
3259	G	GA
3263	A	AG
3267	C	CT
3273	A	AG
3275	A	AG
3275	A	AT
3277	A	AG
3281	G	GA
3284	G	GT
3290	C	CG																									0.02
3293	C	CT
3296	C	CA							0.016
3297	A	AG
3300	T	TC
3301	A	AT
3303	A	AG
3311	C	CT
3313	T	TC
3318	C	CT
3330	C	CT
3332	A	AG
3337	A	AT
3340	G	GA
3340	G	GT
3341	A	AG
3342	A	AG				0.271
3350	A	AG
3356	T	TC
3357	A	AT
3358	T	TC
3368	A	AC
3369	C	CT
3372	A	AG
3374	A	AG
3376	T	TC
3384	T	TC
3394	A	AG				0.02
3395	G	GC
3396	A	AG
3409	A	AG
3410	G	GT																														0.018
3410	G	GC
3411	C	CT
3412	T	TA
3418	G	GC
3419	G	GT
3425	C	CT
3426	C	CT
3440	A	AG
3440	A	AT
3442	T	TC																																		0.016
3445	A	AG
3446	G	GA
3447	C	CA
3449	A	AG
3452	G	GT
3457	C	CT
3458	C	CT
3458	C	CA
3462	A	AG
3465	A	AT
3467	G	GT
3473	G	GA
3475	T	TA
3476	G	GC
3477	T	TG
3503	A	AG
3505	C	CT
3508	T	TC
3509	G	GT																														0.048
3517	A	AG
3518	G	GT
3520	T	TC
3521	G	GA
3528	A	AT
3538	A	AG
3557	A	AT
3559	A	AG
3560	G	GA			0.31
3564	G	GT
3569	A	AG
3569	A	AT
3570	G	GT
3574	T	TC
3575	G	GT																														0.021
3602	C	CT
3603	A	AT
3603	A	AG
3612	A	AT
3615	T	TC
3616	T	TC
3618	T	TC
3619	C	CT
3621	G	GC
3628	T	TC
3644	G	GT
3650	C	CA
3670	T	TG
3671	G	GT																									0.012
3671	G	GA							0.043
3688	C	CT
3690	A	AT
3702	C	CT
3710	T	TC
3714	C	CT
3717	C	CT
3722	A	AT
3722	A	AG
3728	G	GT
3731	G	GT																														0.018
3738	C	CT
3763	A	AC
3768	C	CT
3777	C	CT
3778	A	AC
3792	C	CT
3797	T	TC
3809	C	CT
3817	C	CA
3823	T	TC
3830	A	AC
3832	C	CT
3840	A	AG
3841	A	AT																																1
3844	G	GT
3845	A	AG
3848	A	AG
3861	T	TC
3862	T	TG
3865	A	AG
3871	G	GT
3874	C	CT
3879	A	AG
3883	T	TC
3892	G	GT
3900	A	AT
3901	G	GT
3904	A	AT
3914	G	GA
3917	A	AG
3920	A	AG
3925	T	TC
3926	T	TC
3932	G	GC
3937	G	GC
3946	A	AG
3951	A	AT
3954	A	AG
3955	G	GA
3967	T	TC
3969	G	GT							0.019
3977	G	GT
4004	A	AG
4021	C	CT
4027	A	AG
4028	C	CT
4035	T	TC
4038	A	AG
4044	A	AG
4046	G	GT
4051	T	TC
4058	C	CT
4059	C	CT																										0.236
4066	T	TC
4067	G	GA							0.018
4067	G	GT
4074	T	TC
4075	T	TG
4077	T	TC
4082	G	GA
4090	C	CT
4095	C	CT
4099	C	CT
4106	A	AG
4113	C	CT
4118	T	TC
4137	T	TC
4138	T	TC
4146	G	GA																					0.069
4146	G	GT
4148	G	GT
4155	C	CT
4158	C	CT
4172	A	AC
4174	T	TC
4194	C	CT
4195	T	TC
4197	A	AG
4205	G	GC
4206	C	CT																										0.197
4207	G	GA
4207	G	GT
4215	T	TC
4217	A	AT
4218	G	GA
4229	A	AG							0.042
4229	A	AT
4236	A	AG
4243	A	AG
4251	A	AC
4254	C	CT
4255	G	GA																																													0.011
4263	G	GT
4274	T	TC
4276	C	CT
4295	A	AG
4299	T	TG
4321	C	CT
4328	A	AT
4331	C	CT							0.018
4332	T	TC
4340	A	AC
4342	T	TC
4345	C	CT																		0.207
4349	A	AG
4352	G	GT							0.018
4360	A	AG
4361	G	GA
4364	A	AT																									0.033
4366	T	TC
4367	C	CT
4370	G	GT
4376	G	GT
4384	G	GA
4386	A	AT
4387	T	TC
4405	A	AT
4406	C	CT
4409	G	GC
4415	G	GA
4420	A	AG
4422	G	GC
4423	C	CT
4424	A	AC
4438	C	CT
4441	T	TG
4444	G	GT
4448	A	AG																														0.031
4456	C	CT
4462	T	TC
4463	T	TC
4467	C	CT
4475	C	CT
4476	G	GC
4480	A	AT
4505	G	GT
4508	G	GT
4509	T	TC
4511	G	GT
4514	G	GA
4518	A	AT
4524	C	CT
4528	A	AT
4528	A	AG
4534	C	CT
4534	C	CG							0.023
4540	C	CT
4543	C	CT
4544	A	AG
4545	G	GT
4553	A	AG
4555	T	TC
4563	C	CT
4572	A	AG
4575	C	CT
4579	T	TC
4581	A	AT
4585	T	TC
4600	T	TG
4602	T	TC
4608	T	TC
4609	G	GT
4610	C	CA
4615	T	TG																																				0.013
4615	T	TC																	0.014
4618	C	CA																										0.154
4619	T	TG
4619	T	TA
4620	A	AT
4622	G	GT
4627	A	AT
4636	A	AT
4638	A	AT
4643	G	GA
4652	G	GA
4653	C	CT
4653	C	CA
4655	C	CT																		0.306
4657	G	GA
4681	A	AG
4682	G	GT
4683	C	CT
4687	A	AG																	0.01																												0.012
4694	G	GT
4695	T	TC
4696	T	TC
4698	C	CT
4702	A	AC
4707	A	AG
4710	C	CT
4713	T	TC
4716	C	CT
4717	A	AT
4717	A	AG
4728	G	GT																				0.333
4729	T	TC
4733	C	CT
4736	A	AT
4738	T	TC
4745	T	TC
4746	C	CT
4752	C	CT
4759	A	AG
4764	A	AT
4779	T	TC
4780	C	CT
4781	T	TC
4783	A	AT
4783	A	AG
4784	C	CT
4786	T	TC
4791	G	GT
4794	C	CT
4795	C	CT
4799	A	AT
4819	A	AG
4829	C	CT
4830	A	AG
4832	C	CT
4834	A	AT
4836	G	GC
4838	A	AG
4843	A	AT
4844	T	TA
4846	T	TC
4848	T	TC
4851	A	AG
4856	G	GT
4859	G	GT
4867	T	TG
4871	T	TC
4872	A	AG
4877	A	AG
4881	G	GT
4888	T	TC
4889	A	AT
4890	C	CT
4892	A	AT
4894	A	AG
4897	C	CT
4901	C	CT
4904	G	GT
4904	G	GA
4908	G	GT
4913	G	GA
4921	C	CT
4925	G	GT
4926	A	AT
4941	T	TG
4948	T	TC
4951	G	GT
4962	G	GC
4964	A	AG
4965	C	CG
4972	G	GT
4973	G	GT																																													0.017
4974	T	TG
4981	A	AT
4983	C	CT
5011	A	AG
5012	G	GT
5013	T	TC
5018	G	GT
5026	A	AT
5026	A	AG
5037	G	GA
5041	A	AT
5056	T	TC
5080	T	TC
5106	A	AC
5116	A	AT
5157	C	CT
5184	C	CT
5184	C	CG
5200	G	GA
5206	G	GT
5223	C	CT
5240	C	CT							0.067
5242	A	AT
5243	C	CT
5269	A	AT
5300	G	GT
5305	G	GA																																			0.016
5309	A	AG
5310	C	CT
5311	A	AG
5312	C	CT
5321	A	AG
5331	A	AT
5332	G	GT
5341	A	AT
5346	C	CT
5352	A	AG							0.027
5361	A	AG
5371	A	AG
5374	G	GA
5378	G	GA
5381	G	GC
5385	C	CT
5386	T	TG
5387	G	GC
5388	C	CT
5388	C	CG
5392	C	CT
5392	C	CA			0.047
5397	G	GT
5404	T	TC
5407	C	CT
5411	G	GC
5425	G	GT
5431	A	AG
5436	A	AG
5457	C	CT																									0.028
5458	A	AG
5469	T	TC
5483	A	AG
5497	C	CT
5506	C	CT
5508	T	TC
5509	G	GA
5512	C	CT
5512	C	CA			0.059
5513	G	GT																								0.057
5526	C	CT
5534	C	CT
5535	A	AG
5537	C	CT
5544	C	CT
5546	A	AG
5547	C	CT
5548	C	CT							0.013
5553	A	AG
5555	G	GT
5561	G	GT
5564	G	GT
5565	C	CT
5570	A	AG
5576	A	AT
5577	T	TC
5581	C	CT
5582	A	AG
5585	C	CT
5597	C	CT
5599	A	AG
5605	G	GA
5606	A	AG
5607	A	AG
5613	T	TC
5617	G	GA
5620	A	AG
5621	C	CT
5625	G	GT
5628	C	CT
5630	T	TC
5633	G	GT
5634	G	GT																																					0.702
5638	A	AT
5644	T	TA
5645	A	AC
5646	C	CA
5654	C	CT
5657	G	GT
5658	T	TC							0.022
5659	A	AG
5660	C	CT
5665	G	GT
5667	A	AG
5668	G	GT
5668	G	GA
5678	G	GT
5679	T	TC
5681	A	AG
5683	G	GT
5684	A	AT
5689	A	AG																								0.059
5691	C	CT
5694	C	CT
5697	C	CT
5698	T	TC
5705	T	TC
5709	A	AT
5717	C	CT
5719	T	TG
5724	C	CT
5725	A	AT
5728	T	TC
5730	C	CT
5734	T	TC
5742	A	AT
5746	C	CT
5750	G	GT
5754	A	AG
5773	T	TC																																														0.013
5777	C	CT
5779	T	TC
5783	A	AC
5784	C	CT
5787	C	CT
5799	T	TC
5803	T	TG
5804	T	TC
5805	G	GT
5806	C	CT
5810	G	GA
5811	A	AG
5812	C	CT
5813	G	GT
5814	G	GT
5816	G	GT
5818	T	TC
5822	C	CT
5826	C	CT
5827	A	AC
5829	A	AG
5831	T	TG
5849	C	CT
5852	A	AG
5856	C	CT
5861	G	GT
5869	C	CT
5873	G	GT
5873	G	GA
5878	C	CT
5879	A	AC
5886	C	CT
5887	A	AG
5892	C	CT
5901	C	CT																														0.082
5907	C	CT
5908	T	TC
5924	G	GT
5934	C	CT
5941	T	TC
5948	A	AG
5955	A	AT
5960	T	TC
5962	T	TC
5969	A	AG
5986	C	CT
5988	C	CT
5991	A	AT
6008	G	GT
6012	C	CA
6018	A	AT							0.034
6021	C	CT
6026	C	CT
6027	C	CT
6027	C	CA
6031	C	CT
6039	T	TC
6040	C	CT
6041	G	GA
6045	A	AT
6052	G	GT
6062	G	GC
6064	T	TC
6066	A	AT
6070	C	CT
6072	A	AG
6072	A	AC
6073	A	AT
6073	A	AG
6077	G	GC
6083	G	GT
6094	G	GT
6103	T	TC
6105	A	AG
6105	A	AT
6107	A	AG
6108	A	AG
6109	G	GA
6112	A	AC
6113	C	CT
6115	T	TC
6116	G	GT
6117	C	CT
6125	G	GT
6126	A	AG
6135	T	TC
6138	C	CT
6139	A	AT
6150	A	AG
6166	G	GT
6171	C	CT
6173	A	AG
6176	G	GT
6177	A	AG
6190	C	CT
6196	C	CT
6203	A	AT
6205	G	GT
6205	G	GA
6209	G	GC
6209	G	GT
6211	A	AG
6213	C	CT
6215	A	AG
6217	A	AG
6231	C	CT
6236	G	GA
6250	C	CT
6251	A	AC
6253	T	TG
6255	C	CT
6260	A	AG
6269	A	AG
6276	A	AG
6280	A	AC
6286	C	CT
6291	G	GT
6298	T	TC
6301	T	TC
6302	C	CT
6307	G	GT
6308	A	AG
6309	G	GC
6311	A	AG
6311	A	AT
6320	G	GC
6323	G	GA
6335	T	TC
6344	G	GT
6347	C	CT
6359	G	GT
6361	C	CT
6362	G	GT
6364	G	GA
6376	T	TC
6389	G	GT																																					0.147
6390	A	AG
6393	A	AG
6401	C	CT
6406	C	CT
6414	A	AG
6422	G	GA
6436	A	AG
6438	A	AG
6439	G	GT
6440	A	AG
6445	C	CT
6446	G	GA
6455	T	TA
6456	G	GT
6458	A	AT
6460	T	TC
6463	G	GA
6479	G	GT
6481	A	AG																																											0.046
6482	G	GT
6483	G	GT
6484	A	AG
6497	A	AT
6502	A	AG
6505	A	AG
6512	A	AC								1																							1	1														0.998
6512	A	AG
6513	G	GT							0.019
6514	T	TC
6516	T	TA
6524	A	AT
6525	C	CT
6532	G	GT
6533	G	GT
6539	C	CT
6543	C	CT
6546	A	AG
6550	A	AT
6554	G	GA																													0.366
6564	T	TC
6568	C	CT
6572	T	TC
6573	C	CT
6575	A	AT
6582	C	CT
6584	A	AG
6587	A	AG
6589	G	GA
6596	A	AG
6599	G	GA
6604	A	AG
6616	A	AC
6617	G	GA
6622	G	GA
6632	G	GT
6636	C	CT																	0.01
6643	T	TG
6647	G	GT
6652	T	TC
6659	A	AG
6666	C	CT
6679	A	AG
6681	C	CT																	0.011
6684	A	AG
6696	C	CT																									0.022		0.011																			0.013	0.012
6696	C	CA
6701	C	CT
6710	G	GT
6712	T	TC
6718	T	TC
6719	A	AT
6731	A	AG
6733	A	AG
6739	A	AC
6740	C	CT
6743	T	TC
6758	T	TC
6760	T	TC
6772	G	GT
6775	T	TC
6777	A	AT
6778	T	TC
6781	C	CT
6787	T	TC
6789	T	TC
6794	C	CT
6803	T	TC
6804	G	GT																																											0.363
6813	C	CT
6816	G	GT
6826	T	TC
6829	T	TC
6850	G	GT
6855	C	CT
6865	G	GT
6878	A	AG
6889	A	AT
6895	T	TC
6903	C	CT
6921	A	AG
6926	C	CT
6930	A	AT
6956	A	AT
6956	A	AG
6961	G	GT
6971	T	TC
6976	T	TC
6979	T	TG
6990	C	CT							0.136
7001	T	TC
7007	G	GC
7011	C	CT
7012	T	TC
7027	G	GT
7047	C	CT
7050	A	AC
7064	A	AG
7065	G	GT																											0.019
7066	A	AG
7068	A	AG
7069	A	AG
7070	G	GA
7071	G	GA
7072	C	CT
7073	T	TC
7079	A	AG
7081	C	CT
7083	C	CT
7091	G	GT																								0.036
7102	A	AT
7119	C	CT
7130	A	AT
7136	T	TC
7148	T	TC
7152	A	AG
7154	T	TC																																0.018
7159	A	AG
7165	C	CT
7169	C	CT																	0.015
7170	C	CT
7173	C	CT
7174	T	TC
7176	T	TC
7177	A	AT
7178	G	GA
7179	A	AG
7181	A	AG
7182	C	CT
7194	C	CT
7196	A	AT
7202	T	TG
7203	C	CT
7209	A	AG
7214	G	GT
7219	A	AG
7223	G	GT
7224	C	CT
7242	A	AG
7257	A	AT
7259	A	AC																								0.013
7261	T	TC																																				0.015
7268	A	AG
7283	G	GT
7307	C	CT
7323	A	AT
7334	C	CT
7344	G	GT
7351	T	TC
7382	C	CT																	0.013
7388	G	GA
7393	G	GT
7394	A	AT
7397	T	TC																								0.023
7399	A	AG
7400	G	GT																								0.023
7401	C	CT
7405	G	GC
7406	G	GT
7417	C	CT
7419	T	TC
7420	C	CT
7423	C	CT
7431	C	CT
7432	A	AT
7441	T	TC
7443	T	TC
7447	G	GA
7469	G	GT
7487	A	AG
7488	C	CA
7490	T	TG
7492	T	TC
7493	A	AT
7495	G	GT
7496	A	AT
7504	C	CA																																													0.029
7505	A	AG
7515	G	GT
7516	A	AG
7517	G	GT																								0.014
7519	A	AT
7524	G	GT
7525	A	AC							0.048
7528	C	CT
7533	G	GT
7543	T	TC
7546	T	TC
7547	A	AT							0.032
7550	G	GC
7560	G	GT
7564	C	CT
7578	C	CT
7580	A	AG
7581	A	AG
7585	A	AC
7588	T	TA
7589	A	AT
7594	C	CT
7604	C	CT
7609	C	CT
7610	A	AG
7610	A	AT
7617	A	AG
7620	G	GT
7629	G	GT
7631	G	GC
7634	A	AG
7635	C	CT
7654	A	AT
7660	T	TC
7673	G	GT
7674	C	CT
7676	A	AC
7680	A	AG
7692	A	AG
7693	G	GT
7703	C	CT
7706	A	AT
7716	C	CT
7718	G	GT																								0.052
7722	A	AG
7733	A	AG
7735	C	CT							0.021
7736	G	GT
7739	G	GT
7740	A	AG
7745	G	GC
7749	C	CT							0.015
7750	A	AG
7761	G	GT
7765	C	CT
7769	C	CT
7771	T	TG
7777	C	CT
7784	A	AT
7786	A	AT
7790	G	GA
7791	G	GT
7800	C	CT
7812	A	AT
7814	T	TC
7818	T	TC
7824	A	AT
7833	A	AT
7846	G	GA
7855	T	TC
7858	C	CT							0.021
7862	A	AG
7866	G	GT
7869	C	CT
7870	A	AG
7873	G	GC
7876	T	TC
7887	T	TC
7896	A	AG
7902	A	AC
7903	A	AG
7911	G	GC
7915	A	AT
7917	A	AT
7919	T	TC
7923	C	CT
7924	T	TC
7925	G	GA
7926	C	CT
7933	A	AG
7936	G	GA
7938	C	CT
7940	G	GC
7955	C	CG
7981	A	AG
7982	G	GT
7986	A	AG
7986	A	AC
7987	G	GT
7988	G	GA
7994	G	GT
7995	T	TC
8011	T	TC
8015	G	GT																																													0.011
8016	C	CT
8017	G	GA
8018	G	GT
8024	G	GT
8035	G	GC
8037	T	TC
8038	T	TC																																					0.089
8047	C	CT
8052	A	AG
8061	C	CT																	0.017
8067	C	CT
8074	C	CT
8075	G	GT
8075	G	GA
8084	G	GA													0.013
8090	C	CT
8092	C	CT							0.022
8092	C	CA
8097	C	CT
8102	G	GT							0.019
8104	T	TC
8105	G	GT
8106	C	CT							0.022
8120	G	GA
8121	A	AG
8123	C	CT							0.019
8126	G	GT
8130	A	AG
8131	G	GT
8132	A	AG
8134	T	TC
8140	C	CA
8143	A	AT
8147	A	AG																																											0.016
8148	A	AT
8152	C	CT
8156	T	TC
8165	A	AT
8170	A	AG
8171	G	GA
8174	G	GA
8177	C	CT
8178	G	GT
8180	C	CT
8182	A	AG
8195	T	TG
8203	A	AG
8208	C	CT
8211	A	AG
8213	G	GT																																										0.012
8214	A	AG
8219	G	GA
8222	G	GA																	0.011
8227	T	TC
8228	C	CA
8241	A	AT
8242	T	TC
8244	A	AG
8245	A	AG
8248	T	TA
8250	A	AT
8250	A	AG
8251	C	CT
8252	A	AG
8256	A	AG
8262	C	CT
8266	C	CT
8275	T	TC
8278	T	TC							0.032
8280	A	AT
8281	C	CT
8283	A	AG
8295	A	AT
8296	T	TC
8297	A	AC
8298	A	AG
8302	A	AG
8306	G	GA							0.043
8329	T	TG
8330	G	GT
8335	T	TC
8344	C	CT
8354	C	CT
8366	G	GA												0.02
8406	A	AT
8407	C	CT
8410	T	TC
8411	A	AT
8433	A	AG
8438	C	CT
8452	A	AT
8458	T	TG
8481	C	CT
8488	G	GT
8497	T	TC
8508	G	GT
8512	A	AG
8585	A	AG
8621	A	AT
8635	A	AG
8657	A	AG																								0.162									0.02
8660	C	CT
8673	C	CT
8676	G	GT
8682	T	TA
8686	A	AT
8686	A	AG
8688	G	GT
8691	A	AT
8696	G	GT
8715	C	CT
8717	C	CT
8718	G	GT
8719	T	TC																								0.019
8721	A	AT
8733	C	CT
8751	A	AG
8763	A	AT																	0.012
8772	C	CT
8776	G	GT
8781	G	GT
8782	C	CT	1										1	1												0.982	1			1	1	0.981			0.995	1				1	1			1	1
8787	G	GT
8790	G	GT
8792	G	GT
8806	T	TC
8823	T	TC
8824	G	GT
8825	A	AG
8825	A	AT
8831	G	GT
8836	C	CT
8841	C	CT
8844	G	GT																	0.015
8847	A	AG
8848	A	AG
8849	G	GA																			0.429
8852	G	GA
8853	G	GT																														0.026
8859	T	TC
8860	C	CT
8866	T	TA
8866	T	TG
8869	T	TC
8870	T	TC
8870	T	TA
8871	T	TC
8871	T	TA
8872	G	GA
8872	G	GT
8874	C	CT
8875	T	TA
8880	C	CT
8889	G	GT
8893	A	AG
8897	A	AG
8899	T	TC
8905	C	CT
8913	A	AT
8917	C	CT
8922	C	CT
8924	A	AG
8927	G	GT
8955	A	AG
8958	C	CT
8964	C	CT
8974	A	AG
8975	G	GT
8976	A	AG
8981	A	AT
8991	C	CT
8996	T	TC
9000	C	CT
9005	G	GT
9010	G	GT
9015	C	CT												0.015												0.019
9016	T	TG												0.014												0.031						0.016			0.012									0.028
9016	T	TA												0.018
9017	G	GT																														0.017
9018	A	AG
9021	G	GT
9026	A	AT
9032	A	AT
9033	A	AG
9034	A	AG
9047	A	AG
9051	C	CT
9052	A	AG																								0.011
9063	G	GA
9070	T	TC
9086	G	GT
9087	G	GT																														0.038
9092	G	GT																														0.013
9102	A	AG
9110	C	CT
9111	G	GA
9112	C	CT
9117	A	AG
9122	C	CT																																													0.038
9126	A	AG
9128	G	GT
9129	T	TC
9131	C	CT
9145	T	TC
9149	A	AT
9152	C	CT
9154	A	AT
9168	A	AT
9172	T	TC
9174	A	AT
9176	G	GT
9180	C	CT
9196	A	AC
9207	C	CT
9208	T	TA
9220	G	GA							0.073
9223	C	CT
9225	G	GT
9226	C	CT
9233	G	GA																																	0.012
9245	G	GT																								0.02
9249	G	GT
9260	T	TG																																				0.013
9261	C	CT
9263	A	AT
9264	C	CT
9267	G	GT
9271	T	TC
9276	G	GT
9278	G	GT
9281	C	CT
9286	C	CT
9289	T	TC
9293	T	TC
9299	A	AG
9314	G	GT																														0.027
9319	C	CT
9321	G	GT
9324	G	GT
9335	G	GT																								0.017
9340	T	TA
9341	T	TC
9346	T	TC
9355	G	GT
9372	A	AG
9377	A	AG
9387	T	TC
9395	T	TC
9403	T	TC
9409	A	AG
9410	G	GT
9411	C	CT
9416	G	GT
9424	A	AG
9425	G	GT
9426	C	CT
9429	T	TC
9430	C	CT
9439	A	AT
9441	G	GT																																	0.016
9441	G	GA
9445	T	TC
9446	G	GC
9447	C	CT
9462	G	GT																								0.014
9463	G	GT																								0.041
9472	A	AT
9472	A	AG
9474	C	CT
9482	G	GA
9484	A	AG
9487	C	CG
9488	A	AG
9491	C	CT																																													0.012
9501	C	CT
9502	C	CT							0.021																		0.029							0.015	0.011			0.01										0.013	0.013
9507	A	AT
9510	C	CT																	0.016
9512	T	TC
9515	C	CT
9527	T	TC
9532	C	CT
9540	T	TC
9551	C	CT
9559	C	CT
9561	C	CT
9562	A	AT
9563	T	TC
9564	T	TC
9572	G	GT
9574	T	TC
9574	T	TG
9582	C	CT
9586	T	TG
9587	A	AT
9600	T	TC
9601	G	GT
9604	A	AT
9615	C	CT
9620	G	GT
9620	G	GA
9627	C	CT
9634	A	AT
9636	C	CT
9646	G	GT
9646	G	GC
9647	T	TC
9649	G	GT
9654	T	TC
9658	G	GT
9661	C	CT
9663	C	CT
9675	C	CT
9676	T	TC
9685	A	AG
9686	A	AG
9688	A	AG
9692	G	GA
9693	C	CT
9698	A	AC
9704	T	TC
9706	T	TC
9707	A	AT
9707	A	AC
9713	A	AG
9714	C	CT
9715	A	AC
9715	A	AG
9717	A	AG
9718	G	GT
9719	C	CT
9720	A	AT
9726	A	AG
9729	G	GT
9730	G	GT
9730	G	GA
9746	C	CT
9752	A	AG
9756	G	GA
9759	T	TC
9760	A	AG
9763	C	CT																	0.012
9768	A	AG
9769	T	TC
9777	C	CT
9778	C	CT
9791	G	GC
9792	A	AG
9802	G	GT
9803	C	CT
9807	G	GT
9811	C	CT
9830	A	AT
9832	G	GC
9840	A	AG
9848	A	AG
9856	G	GT
9861	T	TC
9863	C	CT
9865	T	TC
9872	C	CA
9879	A	AT
9882	G	GA
9884	T	TC
9885	A	AG
9890	G	GT
9892	T	TG
9899	A	AT
9900	A	AG
9903	A	AG
9904	G	GT
9908	A	AG
9912	A	AT
9917	A	AG
9918	G	GT
9920	G	GC
9927	T	TC
9928	G	GT
9929	G	GT
9930	A	AT
9933	C	CT
9939	G	GT
9939	G	GA
9943	C	CT
9944	A	AG
9946	A	AT
9946	A	AG
9948	A	AG
9949	A	AG
9952	T	TA
9953	G	GC
9963	A	AG
9967	C	CT
9968	G	GA
9969	C	CT
9970	A	AG
9973	G	GT
9973	G	GC
9974	G	GA
9977	C	CT
9978	T	TC
9979	C	CA
9980	A	AT
9985	C	CT
9988	C	CT
9989	A	AG
9999	G	GT																								0.011
10005	A	AG								0.026
10005	A	AT
10010	C	CT
10015	C	CT
10016	C	CT
10018	A	AG
10029	C	CT
10032	C	CT
10033	T	TC
10036	C	CT
10039	C	CT
10043	G	GT
10043	G	GA
10044	C	CT
10046	G	GA
10051	G	GC
10055	A	AG
10056	G	GT
10058	G	GT
10059	G	GT
10064	A	AT
10073	G	GT
10074	C	CT
10078	C	CT							0.156
10081	A	AG
10084	T	TA
10084	T	TC
10087	T	TA
10089	A	AT
10098	G	GT
10101	G	GT
10103	A	AT
10116	C	CT
10121	G	GC
10122	G	GC
10122	G	GA
10124	A	AT
10124	A	AG
10131	C	CT
10132	A	AT
10142	C	CT
10145	T	TC
10153	T	TC
10155	A	AT
10156	C	CT
10159	A	AT
10160	G	GA
10165	C	CT
10166	T	TG
10167	G	GT
10168	T	TC
10175	C	CG
10178	G	GT
10179	T	TA
10182	T	TC
[truncated: 4,040 more rows]
[truncated: 360 more columns]
