# Supplementary material for: Spatio-temporal dynamics of intra-host variability in SARS-CoV-2 genomes
Source: Nucleic Acids Res. 2022 Jan 20;50(3):1551–61. doi: 10.1093/nar/gkab1297 (PMC8860616; doi:10.1093/nar/gkab1297)
Supplement: gkab1297_Supplemental_Files [file gkab1297_supplemental_files.zip › Supplementary Dataset 3b.xlsx]

## Sheet: East India
Pos	Ref	Sub	ILSCV32652	ILSCV18534	ILSCV12743	ILSCV35317	ILSCV27713	ILSCV33982	RMRC71	RMRC169	RMRC154	ILSCV33983	ILSCV12742	ILSCV32486	ILSCV13676	ILSCV32889	ILSCV28594	ILSCV30442	ILSCV31984	ILSCV26793	RMRC156	RMRC157	ILSCV13715	ILSCV32485	ILSCV32898	ILSCV12751	ILSCV35476	ILSCV32899	ILSCV32866	ILSCV32872	ILSCV32870	ILSCV12752	ILSCV18525	ILSCV15954	RMRC48	ILSCV26795	ILSCV13921	ILSCV29666	ILSCV35461	RMRC49	ILSCV35475	ILSCV16509	ILSCV32656	ILSCV32816	ILSCV27406	RMRC123	RMRC5	ILSCV32142	ILSCV32817
59	C	CT																																			0.087
61	G	GT
64	C	CA																		0.013
66	C	CA																									0.033
68	A	AT		0.903
72	G	GT																									0.013
74	A	AT
75	C	CT																	0.016								0.011
78	T	TC
84	C	CA																									0.012
96	C	CA																																		0.033
100	C	CA																																		0.029
116	G	GA																																		0.011
117	C	CA																								0.083
119	C	CA																		0.023
119	C	CT
121	C	CA																																		0.011
121	C	CT
126	A	AG
131	A	AG
145	T	TC
149	G	GA
151	C	CA																									0.016									0.015
152	G	GA
155	G	GT																		0.011
159	G	GT
160	G	GT
163	A	AG
165	G	GT
173	C	CA																																		0.026
174	G	GT											0.015																														0.013					0.097
176	C	CA																									0.01
180	C	CA
180	C	CT
185	G	GT																																		0.015
190	C	CT
192	G	GT																																									0.015
193	C	CT
196	A	AG
204	G	GT																																		0.013
207	C	CA																																		0.014
213	G	GT
218	C	CT
219	G	GT																																		0.02
222	C	CA
224	T	TC
228	C	CT
230	C	CA																		0.011
233	C	CA																																		0.021
235	A	AG
238	T	TG
238	T	TC
241	C	CT	0.958	0.998	0.027	0.999	0.999	0.999			0.998	1		1		0.97	1	0.999	1	0.559	1	0.127		0.999	0.991	0.077	1	0.985	1	0.985	0.999		0.999		0.998	0.995		1	0.992	0.999	0.999		0.652	1	0.996		1	0.837	0.995
243	T	TC
244	C	CA																									0.021
245	C	CA
247	G	GT
252	G	GT																																		0.026
253	A	AG
255	C	CA																									0.012
256	G	GT																		0.011
260	G	GT
268	G	GT																		0.01
269	G	GT																									0.011
270	A	AG																																												0.997
271	G	GT
275	C	CA																									0.017
280	C	CT
281	C	CA																									0.023
282	C	CA																		0.018
284	G	GT
289	C	CA																									0.013
292	C	CT
293	G	GT
293	G	GA
295	G	GT
308	C	CA
311	C	CT
313	C	CT					0.016									0.02	0.016			0.085							0.082			0.014						0.231			0.028				0.165	1	0.921			0.322	0.994
321	C	CA																									0.013
330	A	AG
331	G	GT
333	T	TC
335	C	CA																									0.034
338	G	GT
343	G	GA
344	C	CT
346	C	CA
353	G	GA																																									0.011
359	G	GT																																		0.019
360	G	GT
362	G	GT																																		0.02
366	C	CA																									0.01									0.01
367	C	CT
373	G	GT
381	T	TC
385	A	AG
401	C	CA
403	T	TC
404	A	AT																																													0.049
407	G	GT
412	C	CA
419	G	GT
420	G	GT
434	G	GT																		0.038
440	G	GT
442	C	CA
443	G	GT																																									0.02
452	C	CA
458	G	GT																		0.016
466	C	CA																									0.022
470	G	GA
475	C	CA																									0.012
478	C	CA
486	C	CA																									0.013									0.061
487	G	GT
488	G	GT																									0.014
490	T	TC																																			0.997					0.971
494	C	CA																									0.044
495	G	GT																																		0.04
506	C	CA
509	G	GT																		0.014
512	C	CA
521	G	GA
521	G	GT
523	T	TA																																									0.024
524	G	GT
527	C	CT
529	G	GT
535	A	AG
536	G	GT
541	C	CA
548	A	AG																									0.022
551	C	CA
552	A	AG
557	G	GT
560	C	CA																																		0.042
563	A	AT																		0.021							0.028									0.105
566	G	GT																									0.037
569	G	GT																																									0.012
571	G	GT
575	C	CA
578	G	GT																																		0.037
581	G	GT
583	C	CT
583	C	CA
584	C	CT
591	C	CA
593	C	CA
598	G	GT																									0.027
599	G	GT
602	G	GT
603	A	AG																																									0.014
607	A	AG
614	G	GC
616	T	TA
621	G	GA
626	G	GT
629	C	CA																									0.034
631	T	TC
632	C	CA																																		0.055
635	C	CT
635	C	CA
636	G	GA
638	A	AG																									0.01
640	G	GT
648	A	AG
653	G	GT																																									0.015
653	G	GC																							0.015
654	G	GT																		0.049							0.017
655	A	AT																									0.015
656	G	GC																		0.011
657	C	CT
662	G	GT
674	G	GT
675	G	GC
676	C	CT																																									0.013
679	C	CA																																		0.027
679	C	CT
680	G	GT
683	C	CA																									0.012									0.015
683	C	CT
690	C	CA
690	C	CT
695	G	GT																		0.012																0.018
702	G	GC
703	C	CA																																		0.024
704	G	GT																									0.013
707	G	GT																									0.012
713	G	GT
718	T	TC																																		0.02
719	G	GT
722	C	CA
723	C	CA																																		0.012
731	G	GT
737	C	CA																									0.01									0.023
740	G	GT																																		0.017
748	G	GT																		0.014
758	C	CT																																									0.016
773	A	AT
775	C	CA																		0.013
776	C	CA																																		0.025
777	G	GA																																													0.019
779	G	GT																																					0.013
784	C	CA																																		0.022
791	G	GT																		0.015
794	C	CA
796	T	TC																1																									0.037
807	C	CT
815	C	CA																		0.014
823	C	CA																									0.012									0.011
827	A	AG
840	G	GT
842	C	CA
843	C	CA
845	G	GT																																		0.013
854	C	CA
857	C	CA
860	G	GT
885	G	GT																																		0.011
890	G	GT																																		0.016
891	G	GA
893	A	AG
900	C	CA
912	C	CA
913	C	CA
914	G	GT
914	G	GA
923	G	GT
932	G	GT																									0.016
938	A	AG
952	C	CA																									0.01
958	C	CT
962	G	GT
968	G	GT																																		0.02
971	C	CT
974	G	GT																									0.014									0.016
981	C	CT
984	G	GT																									0.011									0.01
992	G	GT																																		0.011
999	C	CA
1012	T	TC																									0.012
1013	G	GT
1013	G	GA																									0.02
1031	G	GT																									0.02									0.028
1031	G	GC
1042	G	GT
1055	G	GT
1059	C	CT										0.997								0.03							0.01									0.171
1063	C	CA																																		0.053
1075	T	TC
1077	C	CA
1078	A	AT
1091	C	CA
1094	T	TC	0.052																																								0.1
1101	C	CT
1102	C	CT				0.199
1102	C	CA
1108	C	CT
1118	C	CA																									0.023
1123	A	AC
1130	G	GT
1153	T	TC																		0.025
1157	G	GT																									0.03
1161	G	GT
1167	G	GT
1170	C	CT																									0.014
1174	C	CA																									0.028
1184	G	GT																	0.02
1191	C	CT
1205	C	CA
1214	C	CA
1223	C	CA																									0.018
1225	C	CA
1233	G	GC
1238	C	CA
1244	G	GT																									0.017
1247	G	GT
1257	G	GT
1263	C	CT
1268	G	GT																																		0.059
1280	G	GT
1281	C	CT
1298	G	GT																									0.018
1298	G	GA
1299	G	GT	0.01
1300	C	CT													0.114
1300	C	CA
1302	C	CT
1304	G	GT
1311	T	TC
1314	C	CT												0.01
1319	G	GT
1325	G	GA														0.013																											0.058
1326	C	CT
1326	C	CA
1327	C	CA
1421	G	GT
1477	T	TC
1480	C	CT
1491	G	GT	0.033
1498	C	CT																																			1
1524	G	GT
1545	C	CT																																									0.1
1547	A	AG
1550	G	GA																																									0.108
1577	G	GT
1580	G	GA												0.635			0.017							0.806			0.084									0.075			0.012
1601	C	CA
1607	G	GT																									0.013									0.023
1613	C	CA
1619	G	GT																																		0.013
1620	A	AT
1627	C	CA																																		0.014
1634	G	GT																		0.016
1636	G	GT
1642	C	CA
1648	C	CA
1658	G	GT																																		0.015
1661	G	GT																																		0.027									0.013
1663	C	CT
1670	C	CT																						0.01
1676	G	GT																		0.015																0.017
1679	G	GT																																		0.011
1681	G	GT
1684	C	CA
1684	C	CG
1687	C	CA																																		0.012
1696	G	GT																		0.014
1697	G	GT																																		0.011
1707	C	CA																									0.02
1714	C	CA
1717	A	AG
1736	G	GT
1738	G	GT																																											0.011
1747	G	GT
1748	G	GT
1758	C	CT
1762	C	CA																		0.014
1762	C	CT
1771	T	TC
1775	G	GT
1779	C	CA																									0.01
1780	C	CA
1805	G	GT
1820	G	GA	0.081																	0.012																	0.999					1	0.054
1820	G	GT
1825	C	CA
1828	G	GT																									0.013
1834	T	TC
1835	G	GT
1838	G	GT																									0.028									0.035									0.011
1841	C	CT																																														0.092
1843	G	GT																		0.014																0.014
1846	A	AT
1848	C	CA																																		0.015
1855	G	GA																									0.01
1859	C	CA
1859	C	CT
1860	C	CA
1862	C	CA																																		0.012
1897	A	AG								0.025	0.034																					0.037					0.022			0.011
1899	G	GT																		0.011
1902	C	CA
1909	C	CA
1911	C	CT					0.058
1917	C	CT
1922	G	GT
1931	C	CA																																		0.011
1938	C	CT
1938	C	CA																		0.013
1943	C	CT	0.011
1946	G	GT															0.012			0.035							0.062									0.032			0.022				0.049	0.858	0.518				0.869
1952	C	CA
1957	G	GT
1976	G	GT
1979	G	GT
1980	G	GT																		0.01																0.022
1985	T	TA
1986	C	CA
1991	T	TC
1995	C	CA																		0.01
1996	A	AG
1999	G	GT																									0.018
2001	G	GT
2003	C	CT
2004	T	TC
2005	C	CA
2008	T	TC
2023	C	CA
2028	C	CT
2028	C	CA																									0.014
2030	G	GT
2037	C	CT
2056	A	AG
2075	G	GT
2084	C	CA																									0.017
2089	G	GT																									0.026									0.022
2101	G	GA
2102	C	CA
2106	C	CT																																		0.022
2108	A	AG																									0.011
2117	G	GT
2119	C	CA
2119	C	CT																																						0.012
2129	G	GT																									0.012									0.016
2137	C	CA
2141	C	CT											0.767
2142	C	CA
2143	C	CT																				0.971
2145	T	TC
2147	C	CA																																		0.011
2150	G	GT
2154	G	GT																		0.011
2159	G	GC
2159	G	GT																									0.038
2162	G	GT
2164	G	GT														0.015				0.014							0.025	0.014															0.075
2173	G	GT
2174	G	GT
2174	G	GA
2177	G	GT
2183	G	GT																																		0.028
2193	G	GT																									0.017
2197	C	CT
2202	G	GT																									0.013									0.021
2204	G	GT																									0.017
2207	A	AG																						0.014
2208	T	TG
2223	C	CA																									0.013
2227	C	CA						0.025
2231	G	GT
2234	T	TC
2237	G	GT
2240	A	AT								0.049	0.067		0.026		0.041																	0.037	0.02				0.026			0.052
2240	A	AG
2254	A	AC																															0.045
2256	T	TC
2460	C	CT
2509	C	CT
2535	T	TC
2587	T	TC
2634	T	TC
2644	C	CT										0.073
2648	G	GA
2663	T	TC
2701	C	CT
2705	A	AG																		0.75																							0.295
2776	G	GT
2783	A	AC
2813	G	GT															0.015
2836	C	CT																															1										0.151
2862	C	CT
2874	A	AG
2880	C	CT
2882	T	TC																														0.015
2898	C	CT
2942	C	CT
2998	T	TC
3029	T	TC
3037	C	CT				1	1	1			1	1		1		1	1	1	1		1			1	1			1	1	1	1		1					1	1	0.998	1			1	1		1		1
3085	G	GT
3094	A	AG
3096	C	CT
3104	T	TA																									0.219
3110	T	TG
3156	C	CT
3164	G	GT																														0.012
3178	T	TC																																		0.01
3179	G	GT																									0.02
3185	G	GT																																		0.011
3191	G	GT																									0.011
3194	G	GT
3197	G	GT
3200	T	TC																																		0.013
3201	G	GT
3204	T	TC
3206	G	GA
3209	G	GT
3212	G	GT																									0.017
3218	C	CA
3233	C	CA																																		0.028
3239	G	GT
3242	G	GT
3244	C	CT
3250	G	GT																									0.01									0.013
3256	T	TC
3257	C	CA																									0.03
3257	C	CT
3259	G	GT																									0.016									0.025
3261	C	CT
3272	C	CA
3290	C	CA
3294	C	CA
3296	C	CA
3302	G	GT
3308	G	GT
3318	C	CA
3326	C	CA																		0.027							0.01
3328	G	GT																																		0.011
3331	T	TC
3353	G	GT																																		0.01
3371	G	GT
3395	G	GT																									0.016									0.014
3403	G	GT																									0.011
3404	G	GT
3418	G	GT																									0.014
3426	C	CA
3442	T	TC																																									0.155
3448	C	CA
3458	C	CA																																		0.01
3483	G	GT
3487	C	CA
3499	T	TC																									0.01
3500	A	AC
3543	C	CT																																									0.894
3584	G	GT					0.126
3603	A	AG
3634	C	CT																																				1
3644	G	GA
3683	C	CA					0.1
3695	C	CA					0.102
3800	G	GT
3809	C	CA																		0.014
3815	G	GT																									0.016									0.012
3817	C	CT
3823	T	TC																									0.012
3828	C	CA																																		0.023
3829	A	AC
3838	G	GT
3839	G	GT
3840	A	AG
3844	G	GT
3847	G	GT																		0.014
3851	G	GT
3860	G	GA
3863	G	GT																																		0.025
3871	G	GT
3880	G	GT
3884	C	CA																									0.01
3885	C	CA
3890	G	GT																		0.011							0.011
3892	G	GT																																		0.011
3893	G	GT																																		0.011
3903	C	CA																																		0.011
3914	G	GT																																		0.027
3923	C	CT
3927	C	CA
3932	G	GT																		0.015																0.018
3935	C	CT
3937	G	GC
3939	G	GT
3950	G	GT
3955	G	GT
3961	C	CA																									0.028									0.026
3970	T	TG
3971	G	GC
3974	G	GT
3977	G	GT
3995	G	GT
3998	G	GT
3999	A	AG																									0.011
4009	C	CA																									0.035
4009	C	CT
4016	G	GT
4033	T	TC
4037	G	GT																		0.012							0.011
4046	G	GT																																		0.016
4061	G	GT
4065	C	CT
4069	C	CA																		0.019							0.014
4073	C	CA																																		0.032
4074	T	TC																																		0.016
4082	G	GT																																		0.011
4088	G	GT																		0.011
4093	C	CA																																		0.019
4106	A	AC
4113	C	CT
4115	C	CA																		0.011
4116	C	CA
4130	G	GT																		0.011
4139	C	CA																		0.01							0.013									0.013
4162	G	GA																									0.012
4162	G	GT
4180	G	GT
4184	G	GT
4187	G	GT
4196	G	GT
4206	C	CT
4211	G	GT
4213	T	TC																																														0.027
4216	G	GT
4218	G	GT																																		0.011
4227	C	CA
4232	G	GT
4244	A	AG																		0.011
4246	C	CA
4254	C	CA																																		0.011
4255	G	GT
4261	G	GT																		0.013																0.015
4271	G	GT																																		0.01
4284	A	AG																																														0.081
4285	G	GT	0.037																																								0.046
4288	G	GT																		0.018
4321	C	CT
4326	A	AG
4329	T	TC
4331	C	CA
4331	C	CT																																					0.011
4335	C	CA																																		0.018
4337	T	TC
4347	C	CA																		0.01
4352	G	GT																																		0.012
4354	G	GT
4361	G	GT
4367	C	CA
4371	G	GT
4380	C	CA
4384	G	GT																																		0.011
4389	T	TC
4392	G	GT
4394	G	GT																																		0.011
4399	G	GT
4412	G	GT																																		0.019
4415	G	GT
4417	A	AT
4423	C	CT
4428	T	TC
4438	C	CA																																		0.018
4444	G	GT
4445	G	GT
4456	C	CA																																					0.01
4464	C	CA																																		0.013
4479	A	AG
4486	G	GT																		0.011
4487	G	GT																																		0.013
4502	G	GT
4504	G	GT
4514	G	GT
4527	G	GT																		0.019							0.011
4543	C	CA																									0.01
4554	C	CT
4556	G	GT
4557	T	TC
4559	G	GT
4563	C	CA																									0.012
4565	C	CT	0.018
4570	C	CA																									0.015
4583	G	GT																																		0.014
4586	C	CA
4592	G	GT
4594	A	AT
4598	C	CA																																		0.011
4605	C	CT
4620	A	AT
4623	T	TC
4631	G	GT																		0.012
4642	G	GT
4643	G	GT																																		0.015
4655	C	CA
4660	T	TC
4692	C	CA																									0.015
4695	T	TC
4698	C	CA
4701	C	CA
4706	G	GT																		0.013
4715	A	AG
4727	G	GT																																		0.012
4733	C	CA
4737	C	CA
4745	T	TC
4755	C	CA																																		0.013
4760	G	GT																																					0.01
4772	G	GT																									0.01
4777	C	CA
4782	C	CA
4788	C	CA																																		0.017
4802	G	GT
4809	C	CA																																		0.042
4815	C	CA																		0.013							0.012									0.013
4817	G	GA
4817	G	GT																																		0.018
4818	G	GT
4824	C	CA
4827	C	CT
4835	G	GT																																		0.011
4841	G	GT																									0.01
4847	C	CA																									0.011
4852	G	GT																																		0.01			0.012
4857	G	GT																									0.011
4859	G	GT
4878	C	CA																									0.014
4886	C	CA																																		0.012
4887	C	CT																									0.012
4897	C	CA																																		0.017			0.012
4897	C	CT
4898	C	CA																																		0.013
4904	G	GT
4918	C	CA
4925	G	GT																									0.012
4931	C	CA
4936	G	GT
4938	C	CT
4947	C	CA
4953	G	GT																									0.016
4962	G	GT
4963	G	GT
4965	C	CT
4978	T	TC
4988	G	GT
4993	C	CT
4999	C	CT
5261	T	TC																						0.011
5262	C	CG				0.037		0.032				0.012		0.011			0.012	0.018	0.022									0.01	0.021		0.011		0.011					0.022						0.025	0.022				0.027
5270	T	TC																									0.027
5271	G	GT																		0.073
5273	G	GT																																									0.053
5276	G	GT																																					0.012
5276	G	GA
5283	A	AG																																		0.038
5284	C	CT																																		0.034
5292	T	TC
5310	C	CT
5314	C	CA																																		0.015
5324	G	GT																																		0.016
5335	T	TC
5340	C	CA																		0.017
5348	C	CA
5367	G	GT
5388	C	CT
5411	G	GC
5413	C	CA
5425	G	GT
5431	A	AG
5435	G	GT
5441	G	GT																																		0.024
5444	G	GT																		0.012																0.02
5451	G	GT
5453	G	GT																									0.015
5461	G	GT																									0.018
5463	G	GC
5467	C	CT																																						0.026
5474	C	CA
5474	C	CT																																		0.01
5475	A	AG																									0.012
5488	A	AG
5489	G	GT
5493	C	CA																		0.019
5502	G	GT																																		0.021
5506	C	CA																									0.011
5509	G	GT
5531	G	GT
5542	G	GT																																		0.017
5572	G	GT																		0.028							0.025									0.025												0.012
5575	C	CT	0.03																																			0.991					0.035
5594	G	GT																									0.017									0.016
5615	C	CA																									0.014
5633	G	GT																		0.014
5633	G	GA
5654	C	CA
5657	G	GA																																									0.012
5666	G	GT
5670	C	CA																																		0.014
5673	C	CT
5683	G	GT
5688	C	CA
5690	G	GT
5691	C	CT																																						0.017
5696	C	CT																		0.01
5700	C	CA					0.021									0.023	0.05			0.094							0.213	0.011		0.016						0.149			0.069				0.349	1	0.893			0.641	0.996
5700	C	CT
5702	C	CA																									0.012
5703	A	AG
5708	G	GT																		0.017																0.013
5716	G	GT																																		0.017
5720	G	GT
5723	A	AG																																													0.188
5735	G	GT
5738	A	AG
5741	G	GT																																		0.018
5743	G	GC				0.013		0.011				0.012					0.01														0.011					0.02		0.014							0.014
5744	T	TC				0.016		0.014				0.014		0.011			0.014	0.013		0.01										0.011	0.014					0.024		0.024	0.011					0.013	0.02
5756	T	TC
5763	G	GT
5768	C	CA																																		0.016
5779	T	TC																																				0.013					0.011
5787	C	CA																									0.016
5792	G	GT																									0.019
5797	T	TC																									0.013
5799	T	TC																									0.014
5806	C	CT
5813	G	GT
5817	C	CT
5824	T	TC
5832	C	CA																									0.019									0.012
5833	C	CA																																		0.016
5835	C	CA
5837	G	GT																									0.015									0.017
5837	G	GC
5846	G	GA
5846	G	GT																		0.011
5849	C	CT																									0.013
5857	G	GT																									0.011
5858	G	GT
5866	C	CA
5873	G	GT																		0.012
5884	C	CT
5901	C	CA
5917	G	GT
5922	G	GT
5923	T	TG
5924	G	GT
5931	G	GA
5936	G	GT																																		0.011
5953	G	GT																									0.016
5954	G	GT
5955	A	AG																		0.015
5967	A	AG
5974	C	CT
5979	C	CA
5986	C	CA																		0.038
5986	C	CT
5997	C	CA
6002	G	GT																									0.011
6005	C	CA																																		0.065
6027	C	CA																																		0.042
6033	C	CA
6041	G	GT																									0.027
6060	G	GT
6062	G	GT
6070	C	CA
6080	G	GT
6083	G	GT																									0.055
6088	A	AG
6092	C	CA
6101	G	GT
6114	C	CA
6115	T	TC
6123	G	GT																									0.023
6125	G	GT																																		0.057
6127	G	GT
6131	A	AT
6135	T	TC
6145	C	CA
6149	G	GT																																		0.045
6166	G	GT																									0.027
6168	T	TC									0.024
6176	G	GT																		0.011
6189	A	AC
6197	T	TC
6205	G	GT																									0.013
6208	A	AG
6210	G	GT																									0.012
6216	A	AG
6230	C	CA
6240	G	GT
6247	T	TC
6255	C	CT
6257	A	AG																								0.054
6266	G	GT
6270	C	CT
6273	A	AG
6279	C	CA																		0.016																0.017
6286	C	CT																																						0.012
6286	C	CA
6288	G	GT
6298	T	TC																																	0.01
6301	T	TC																																									0.012
6302	C	CA																									0.013
6306	G	GT
6307	G	GT
6308	A	AG
6310	C	CA																																			0.998					0.986	0.043					0.077
6310	C	CT
6311	A	AC																	0.99																								0.016
6312	C	CA			0.948					0.999			0.99		0.948	0.017							0.937			0.462		0.017		0.02		0.998					0.998		0.012			0.988	0.122					0.074
6318	C	CA																									0.013
6323	G	GT																		0.013							0.011												0.014
6330	C	CA																								0.032
6336	C	CA																		0.01						0.016	0.015									0.016			0.011
6341	G	GT																									0.024
6344	G	GA																																													0.02
6353	T	TC
6354	C	CA																		0.022																0.026
6357	A	AG																								0.038
6359	G	GT																									0.014									0.012			0.011
6364	G	GA
6368	G	GT
6369	G	GT
6373	G	GT																																		0.015
6377	A	AG																																														0.075
6380	C	CA																		0.011																0.01
6382	T	TC
6382	T	TG
6385	C	CA																																		0.01
6391	A	AC
6392	G	GT
6395	C	CA
6395	C	CT
6402	C	CA
6402	C	CT
6403	A	AG																																													0.018
6406	C	CA																		0.015							0.012
6408	C	CA																								0.037
6413	G	GA
6418	A	AG
6420	T	TG
6422	G	GT
6428	C	CA																																		0.018
6432	C	CA
6433	C	CA
6435	T	TC
6438	A	AG
6439	G	GT
6443	G	GT																									0.015
6449	C	CA																		0.01							0.012									0.01
6452	G	GT																		0.013																0.018
6463	G	GT																									0.019
6472	C	CT
6472	C	CA																																		0.012
6476	G	GA
6483	G	GT
6485	G	GT
6501	C	CA																								0.056	0.01
6527	G	GA
6536	G	GT
6540	A	AT																																		0.012
6546	A	AG
6548	C	CA																																		0.014
6553	G	GT																																		0.015
6555	C	CT
6560	T	TC
6566	G	GT
6573	C	CA																																		0.023
6578	C	CA
6578	C	CT
6589	G	GT
6594	C	CA																									0.011
6599	G	GT																																		0.017
6617	G	GT
6622	G	GT
6628	C	CA
6628	C	CT																																					0.017
6629	C	CA																																		0.011
6632	G	GT
6638	C	CA																									0.011
6641	G	GT																									0.012
6655	T	TC
6656	A	AT																																		0.014
6664	C	CA
6666	C	CA																									0.016
6669	G	GT																																		0.013
6696	C	CA
6701	C	CA
6710	G	GT																											0.025
6730	C	CA																																		0.022
6744	G	GC
6752	C	CA
6772	G	GT																																		0.013
6797	C	CT
6802	G	GT																																		0.011
6816	G	GT
6828	C	CA																									0.011									0.019
6831	G	GT																									0.014
6868	T	TC
7000	C	CT
7007	G	GA																																			0.164
7010	G	GT				0.172
7059	G	GT																																					0.014
7063	C	CT						0.011
7064	A	AG
7064	A	AC														0.086
7065	G	GC																													0.02
7067	G	GA												0.011
7068	A	AG																																					0.175
7068	A	AT																													0.022
7069	A	AG																							0.04
7069	A	AT
7070	G	GT										0.017
7071	G	GA
7071	G	GC	0.551																																			0.023
7071	G	GT										0.02
7139	C	CA
7160	G	GT
7169	C	CA
7230	G	GT
7298	G	GA
7306	G	GA
7318	C	CT
7342	T	TC
7360	G	GT																																									0.016
7360	G	GA																									0.01
7362	G	GT
7376	C	CA
7393	G	GT																																		0.024
7393	G	GA
7398	C	CA
7410	G	GT
7420	C	CT																																														0.091
7420	C	CA																																		0.019
7423	C	CA																																		0.016
7430	T	TG
7431	C	CA																																		0.027
7462	T	TA																		0.017
7462	T	TC
7471	C	CA
7482	C	CA
7485	C	CA																		0.014
7495	G	GT																																		0.04
7498	G	GA
7509	G	GT																									0.021
7528	C	CA
7529	G	GT
7533	G	GT																									0.013
7536	C	CT
7537	A	AT
7553	G	GT
7558	A	AG
7559	A	AT
7564	C	CA																									0.014
7564	C	CT
7571	G	GC
7583	G	GT
7584	G	GT
7586	G	GT																									0.011
7594	C	CT
7615	G	GT																									0.011									0.02
7631	G	GT																																		0.024
7664	G	GT
7667	G	GT																																		0.011
7679	G	GT
7686	C	CA																																		0.02
7692	A	AG
7693	G	GT
7704	C	CA																																		0.014
7713	C	CA																																		0.016
7713	C	CT
7716	C	CT
7725	C	CA
7728	C	CA																																		0.013
7728	C	CT																																		0.015
7730	T	TC
7731	A	AC
7735	C	CA
7735	C	CT
7736	G	GT
7739	G	GT																		0.011
7753	G	GT																		0.012
7756	G	GT																		0.011
7759	T	TA																		0.013
7764	C	CA																																		0.019
7764	C	CT
7768	C	CA																									0.011
7769	C	CA
7778	T	TC
7781	G	GT
7784	A	AG
7790	G	GT
7793	C	CA
7798	G	GT
7805	G	GT
7817	C	CA
7823	C	CA																									0.013									0.019
7832	A	AC
7834	C	CT
7838	G	GT
7843	C	CT					0.018													0.032							0.026									0.083			0.024
7846	G	GT
7848	G	GT																																		0.03
7852	T	TA
7853	A	AG																																									0.012
7858	C	CT
7875	C	CA																																		0.012
7895	G	GT																																		0.016
7896	A	AG																																		0.012
7898	G	GT																																		0.011
7900	T	TC
7905	C	CA																																		0.036
7913	G	GT																																		0.016
7916	G	GT
7920	C	CA																		0.015
7932	C	CA																																		0.019
7934	G	GT																																		0.015
7938	C	CA																									0.013
7945	C	CT																											0.015
7947	A	AG																																		0.013
7952	C	CA																									0.014									0.013
7954	G	GC																																		0.013
7960	G	GT	0.039																																								0.066
7982	G	GC											0.054																			0.02					0.051
7982	G	GT
7985	C	CA
7998	C	CA																									0.012
8000	G	GT
8006	G	GT
8008	T	TC
8017	G	GA																																		0.016
8017	G	GT																									0.012
8018	G	GT																									0.013
8039	G	GT																									0.011
8061	C	CA																		0.013																0.036
8084	G	GT
8090	C	CT
8092	C	CA																									0.011
8100	T	TA
8119	T	TC
8120	G	GT																		0.014							0.023
8131	G	GA																																									0.017
8131	G	GT
8139	C	CA																																		0.012
8152	C	CT
8176	T	TG
8177	C	CA																									0.016									0.011
8178	G	GT																																		0.016
8179	G	GT
8183	G	GT
8185	G	GT
8192	G	GT																		0.021							0.023									0.013
8196	C	CA																																		0.012
8204	G	GT																																		0.016
8212	A	AG
8213	G	GT																									0.01
8218	T	TC
8222	G	GT																									0.012									0.01
8223	A	AG
8228	C	CA																		0.011
8228	C	CT
8238	C	CA																		0.029
8240	C	CT
8247	C	CA
8247	C	CT	0.018
8249	G	GT																																		0.01
8250	A	AG
8255	G	GT
8264	G	GT
8265	G	GT																																									0.011
8267	G	GT																																		0.01
8290	C	CA																									0.011									0.021
8306	G	GT																																		0.024
8314	G	GT
8316	C	CT
8327	C	CT																									0.013
8330	G	GT
8333	G	GT
8335	T	TC
8337	G	GA																																		0.021
8342	G	GT																		0.01
8346	G	GC
8351	G	GC
8357	C	CA																									0.011
8360	A	AT
8368	G	GA	0.027																																			0.017					0.254
8371	G	GT																									0.025
8384	C	CA																									0.022									0.034
8386	C	CT
8395	T	TC
8398	G	GT
8403	G	GT
8404	G	GT
8405	A	AG
8414	G	GT
8424	C	CA																		0.033																0.044
8432	G	GT
8447	C	CT
8464	T	TC
8479	A	AT
8481	C	CA																																		0.056
8491	G	GT																									0.015
8510	C	CT
8516	G	GA
8522	G	GT
8530	A	AG
8536	G	GT
8538	T	TC
8541	C	CT
8552	G	GT																									0.011
8554	T	TA
8575	G	GT
8578	G	GT
8581	G	GT
8599	T	TA
8605	C	CA
8668	C	CT
8692	C	CT																						0.111
8711	G	GT																																									0.03
8712	T	TC				0.01
8717	C	CT
8730	C	CA
8733	C	CA
8782	C	CT																		0.681								0.011															0.259
8783	C	CA
8796	G	GT
8800	T	TC
8814	C	CT
8815	T	TC																									0.058
8848	A	AG
8849	G	GT
8860	C	CA																																					0.012
8861	G	GA
8867	G	GT
8869	T	TC
8874	C	CA
8875	T	TC
8916	T	TC
8917	C	CT	0.065			1	0.03	0.998								0.99	0.932			0.151					0.995		0.163	0.993		0.979	0.999					0.299			0.057				0.104		0.023			0.014
8925	G	GT
8937	C	CT
8942	G	GT
8957	A	AG
8958	C	CT
8975	G	GT
8982	C	CT																																									0.011
8984	G	GT																									0.022									0.015
8997	C	CA																									0.013
9005	G	GT
9014	G	GA																																		0.011
9017	G	GT																																		0.018
9024	C	CT
9035	G	GT
9041	T	TC
9044	G	GT
9057	C	CA
9068	G	GT																									0.013									0.033
9073	C	CA																									0.011									0.017
9083	G	GT
9084	A	AG
9086	G	GT																																		0.017
9101	G	GT
9111	G	GC
9114	C	CA
9116	G	GT																		0.011
9118	C	CT
9133	C	CA																																		0.019
9134	A	AG
9136	G	GT
9137	G	GT																									0.011
9144	C	CA
9152	C	CA
9158	C	CA
9159	C	CA																		0.01
9163	C	CT																														1
9170	C	CA
9180	C	CT																																						0.01
9186	G	GT
9190	G	GT
9203	G	GT																																		0.011
9207	C	CA																									0.015
9209	G	GT																		0.012							0.012
9224	G	GA
9233	G	GT
9235	A	AT
9240	C	CA																																		0.02
9251	G	GT
9261	C	CA																																		0.025
9269	G	GT
9269	G	GC
9277	G	GT
9283	T	TC
9298	C	CA																																		0.03
9303	C	CG
9319	C	CA
9333	C	CT
9336	T	TC
9363	C	CT
9383	G	GA
9389	G	GA				0.999	0.021	0.999								0.924	0.953			0.147					0.993		0.231	0.943		0.965	0.997					0.507			0.052						0.023
9396	C	CA																																		0.046
9430	C	CT																																									0.013
9430	C	CA
9443	C	CA
9462	G	GT
9467	A	AG
9468	G	GT																									0.014
9471	G	GT																									0.012
9482	G	GT
9491	C	CA																									0.011
9501	C	CA																																		0.015
9502	C	CT
9519	T	TC
9520	C	CA
9526	G	GT
9528	C	CA
9532	C	CA
9536	G	GT
9565	C	CT																																		0.018
9565	C	CA
9572	G	GT																									0.045
9596	T	TC																																														0.014
9601	G	GT																									0.035
9627	C	CA
9644	C	CA
9661	C	CA																									0.018
9661	C	CT
9693	C	CT
9694	T	TC
9700	C	CA
9706	T	TC
9711	C	CA																									0.015
9712	C	CT
9719	C	CA																									0.011
9724	C	CT																							0.055
9733	C	CA
9746	C	CA
9747	T	TC
9748	A	AT
9751	G	GT
9753	G	GT
9771	G	GT
9791	G	GT																									0.029
9808	C	CA
9817	G	GA
9827	G	GT
9840	A	AG
9843	T	TA																																0.063
9849	G	GA
9866	C	CA																																		0.017
9891	C	CT					0.013
9920	G	GT
9921	G	GT
9943	C	CT
9945	G	GT																																		0.028			0.028
9967	C	CT
9968	G	GT
9976	T	TG
9979	C	CA
9981	A	AT
9983	G	GT																									0.013									0.027
9996	C	CA
9997	A	AG
10004	G	GT																									0.028
10010	C	CA																																		0.033
10023	C	CA
10032	C	CT
10036	C	CA																																		0.02
10036	C	CT																																									0.044
10039	C	CA
10051	G	GT
10054	G	GT
10058	G	GT
10065	G	GT																																		0.028
10078	C	CT
10078	C	CA
10085	G	GT
10098	G	GA
10105	G	GT
10108	A	AT
10138	C	CT
10142	C	CA
10154	G	GT																																		0.01
10169	C	CA
10170	C	CA
10173	G	GT																		0.012
10178	G	GC
10180	G	GT
10183	C	CA
10185	G	GT																																		0.012
10189	C	CA																																		0.011
10191	C	CA																																		0.014
10191	C	CT
10198	C	CT
10202	C	CT
10208	C	CA
10209	C	CA
10217	G	GT																																		0.011
10219	A	AG
10220	G	GT
10228	C	CA																									0.024
10232	C	CA																																		0.012
10237	G	GA
10239	C	CA																																		0.037
10244	C	CA																		0.012							0.012
10252	C	CT																							0.01
10252	C	CA																									0.011
10255	G	GT
10265	G	GT
10274	C	CA																		0.013							0.019
10279	C	CA
10283	G	GT																																		0.011
10289	G	GT																																		0.021
10290	G	GT																									0.01
10295	T	TC
10296	C	CA																									0.012
10301	C	CA
10317	A	AG																						0.011
10320	T	TC
10323	A	AG	0.033																0.999	0.017																							0.02
10328	G	GT																									0.018									0.017
10340	C	CA																		0.013
10367	C	CA																		0.012							0.026									0.033
10369	C	CT
10373	C	CA																																		0.013
10375	A	AG	0.056																																								0.04
10377	C	CA
10384	G	GT																									0.024									0.012
10392	C	CA																																		0.017
10394	G	GC
10416	C	CA																									0.014
10419	C	CA
10433	C	CA
10444	G	GT																									0.01
10445	A	AG
10446	G	GT
10448	C	CT																									0.013
10456	C	CA
10465	G	GT																																		0.016
10466	G	GT
10470	C	CA
10474	C	CA																									0.028									0.016
10475	C	CA																																		0.029
10480	T	TC
10481	G	GT
10485	C	CA
10487	T	TC
10499	G	GT
10507	C	CT
10509	T	TC	0.012
10511	G	GT
10517	G	GT																																		0.045
10525	C	CA
10541	C	CA
10550	G	GT
10557	C	CA
10562	G	GT																																									0.025
10568	C	CA																		0.014							0.046									0.039
10571	G	GC
10574	G	GT
10580	G	GT
10582	C	CT
10589	G	GT
10601	G	GT
10610	G	GT
10613	G	GT
10619	C	CT
10637	G	GT																																		0.042
10702	C	CT
10714	C	CA																									0.014									0.012
10719	G	GT																									0.013									0.023
10733	C	CA
10739	G	GT
10753	G	GT
10755	C	CT																		0.018
10757	A	AG
10761	A	AG					0.893
10763	T	TC
10771	T	TC
10772	G	GT
10776	C	CA																									0.015
10778	C	CT
10790	C	CA																									0.016
10790	C	CT
10796	G	GT
10806	G	GT
10808	C	CT
10811	C	CA																																		0.016
10815	C	CT
10817	G	GT																																		0.01
10820	C	CA																																		0.021
10826	G	GT
10827	G	GT
10834	C	CA																																		0.013
10841	G	GT																																		0.013
10854	C	CA																																		0.016
10862	G	GT																									0.013									0.021
10870	G	GA																																		0.012
10877	G	GT																																		0.011
10882	G	GT																																		0.036
10886	G	GT
10890	G	GA
10894	C	CA																									0.016
10901	G	GT																																		0.015
10908	C	CA																																		0.01
10918	A	AG
10919	G	GT
10922	G	GT																									0.013									0.013
10937	G	GT																									0.011
10947	G	GT
10949	C	CT																																														0.016
10956	C	CA																		0.011							0.027									0.016
10960	T	TG																	0.01
10969	C	CA
10970	C	CA
10978	A	AG
10981	G	GT																																		0.016
10986	G	GT
10988	A	AG
10993	C	CA																																		0.031
10996	G	GT																																		0.018
11001	C	CA
11003	C	CT																									0.023			0.964	0.987					0.073			0.022
11008	C	CT
11011	G	GT
11018	C	CT
11029	G	GT																									0.011									0.011
11056	T	TC
11064	G	GT																																		0.012
11067	C	CA
11074	C	CA																									0.024									0.028
11074	C	CT											0.999
11075	T	TC			0.027
11083	G	GT			1					0.987			0.998	0.052	0.999								1						0.014	0.021		0.998					1					1	0.019
11085	A	AG																																		0.044
11087	G	GT																																		0.013
11092	T	TC														0.017
11094	C	CT	0.011
11095	C	CA																																		0.013
11109	C	CT																																									0.197
11113	G	GT																																		0.017
11114	G	GT																																		0.026
11122	T	TG	0.012
11130	C	CA
11143	G	GT																									0.016
11147	T	TC
11152	C	CA																		0.011																0.033
11152	C	CT																																													0.754
11171	C	CA																																		0.033
11173	C	CA
11193	C	CA
11195	C	CA																																		0.027
11200	C	CT			1					1			1		1								0.998									1
11200	C	CA																																		0.027
11205	T	TC
11208	C	CT																																		0.022
11224	C	CA																																		0.017
11242	G	GT																																		0.014
11243	G	GT																																		0.023
11257	G	GT																									0.028
11262	G	GT
11267	G	GT
11276	G	GT
11287	G	GT
11289	C	CA
11290	T	TG
11290	T	TC
11291	G	GT
11306	G	GT																									0.023
11307	A	AG
11311	T	TG
11316	T	TC
11325	C	CA
11345	C	CA																																		0.017
11345	C	CT
11350	G	GT																									0.011
11358	G	GT																																		0.024
11385	G	GT																									0.017
11391	G	GT
11392	G	GT
11401	G	GT
11410	G	GT																									0.015									0.014
11417	G	GT																		0.029									1							0.051			0.011
11435	G	GT																																		0.014
11436	G	GT
11438	A	AG											1
11447	G	GT																																		0.011
11450	C	CA
11471	C	CA																									0.011
11481	C	CA																																		0.011
11492	A	AG																									0.01
11499	C	CA																		0.012							0.011									0.015
11510	A	AT
11518	C	CA																									0.013
11521	G	GT																													0.021
11527	G	GT
11555	G	GT																																		0.017
11557	G	GC
11572	C	CA
11575	C	CA																									0.012									0.011
11594	C	CA																									0.011									0.011
11605	G	GT
11626	C	CT
11639	T	TC																																													0.043
11665	C	CA																									0.012									0.014
11672	T	TA	0.029				0.023	0.016								0.033	0.028		0.02	0.023				0.033	0.028		0.023	0.027		0.031	0.031					0.016			0.027		0.014		0.025		0.026			0.013	0.014
11704	C	CT
11731	T	TC
11739	C	CA																																					0.019
11744	G	GA																																														0.184
11754	C	CT
11761	G	GT																									0.028
11807	G	GT
11810	G	GT
11816	C	CT
11817	C	CT
11823	T	TC																									0.03
11824	C	CT																																															0.065
11825	A	AG
11842	G	GC
11842	G	GT
11853	C	CA
11878	C	CT				0.205
11902	C	CG			0.019						0.098				0.016						0.031		0.023									0.011								0.02							0.016
11904	G	GT
11909	G	GT																		0.01							0.014
11913	C	CA																		0.01							0.012									0.017
11916	C	CA																																		0.014
11929	G	GT																																		0.011
11939	G	GT
11954	G	GT																		0.019																0.013
11960	C	CA																																					0.011
11960	C	CT
11962	C	CA																																		0.019
11967	C	CT
11968	T	TA
11972	G	GT
11974	T	TA
11981	G	GA																																													0.022
11986	C	CA
11990	G	GT																									0.018									0.011
11998	G	GT																									0.015
12003	C	CA																									0.012									0.013
12012	C	CA																																		0.011
12013	T	TC
12019	G	GC
12025	C	CT
12025	C	CA
12036	C	CT
12037	T	TC																																		0.011
12038	G	GT
12041	G	GT
12053	C	CT
12059	G	GT
12062	G	GT																		0.012							0.015
12070	G	GT																																		0.015
12077	A	AG
12078	G	GT
12084	C	CT
12091	A	AG
12093	C	CT
12104	G	GT																		0.013
12110	A	AT
12114	C	CA
12116	C	CA
12116	C	CT
12120	C	CA																																		0.011
12146	C	CA
12158	G	GT																									0.01
12165	C	CT
12166	T	TC			0.025
12179	G	GT																																		0.024
12183	C	CA																									0.013
12185	G	GT
12193	T	TC
12194	C	CA																		0.012							0.016									0.018
12194	C	CT																						0.014
12213	C	CA																																		0.01
12217	G	GT
12223	G	GT																																		0.012
12224	G	GA
12233	G	GT																																		0.022
12245	G	GA
12259	A	AG
12269	G	GT																																		0.014
12281	G	GT																									0.016									0.018
12284	C	CA																																		0.015
12292	G	GT
12292	G	GC																																									0.013
12294	C	CT	0.011
12315	G	GT
12320	G	GT
12322	G	GT
12323	G	GT																									0.01									0.029
12328	G	GT																									0.011
12330	G	GT
12339	T	TC
12352	G	GT																																		0.011
12367	C	CA
12369	C	CT																																									0.011
12378	G	GT
12383	T	TC																									0.011
12385	G	GT
12386	G	GT																																		0.02
12392	G	GT
12395	G	GA																																		0.012
12400	C	CA																		0.016							0.028
12412	C	CA
12421	A	AT																																		0.012
12428	G	GT
12430	T	TC
12435	T	TC
12437	C	CA																									0.014
12442	G	GT																																		0.011
12453	C	CA																									0.018
12458	A	AG											0.037																			0.065	0.02				0.024			0.044
12473	C	CT
12478	G	GT																																		0.013
12484	C	CA																									0.013									0.02
12489	C	CA
12497	A	AC
12499	C	CT
12503	T	TC
12513	C	CT
12521	G	GT																									0.019
12554	G	GT
12560	C	CA
12565	G	GT
12566	G	GT
12572	G	GT
12590	G	GT
12593	C	CA																		0.015																0.014
12602	G	GT																									0.014
12613	G	GT
12614	G	GT																									0.014
12621	C	CA
12636	G	GT
12660	G	GT
12667	T	TC
12669	C	CA
12676	C	CA																									0.012
12692	G	GT
12694	G	GA																																		0.013
12713	C	CT
12714	G	GT
12721	G	GT
12723	C	CA
12733	C	CT																																									0.016
12738	C	CT																									0.024
12758	G	GA
12758	G	GT
12761	G	GT																									0.015
12781	C	CT																																							0.18
12789	C	CT
12801	G	GT
12803	T	TG
12822	C	CA
12824	G	GT																									0.015									0.019
12832	G	GT
12833	G	GT
12838	G	GT
12842	T	TC	0.01
12849	G	GT
12853	C	CA
12859	G	GT																									0.018									0.011
12866	G	GT
12867	G	GT																									0.014
12872	G	GT
12881	T	TC
12885	C	CT																																									0.011					0.15
12887	G	GT																																		0.013
12890	C	CT
12893	G	GT																									0.018									0.011
12897	C	CA																									0.013
12900	C	CA
12915	C	CT
12917	G	GT																		0.017
12940	G	GT
12949	A	AT
12952	C	CT
12963	G	GT																																		0.011
12974	C	CT																		0.05							0.016									0.019			0.014						0.011
12983	G	GT																									0.014									0.015
12995	G	GT																																		0.018
13007	G	GT
13009	C	CA
13011	C	CT	0.015
13019	C	CA																																		0.014
13022	C	CT
13023	A	AG
13046	C	CT
13051	C	CA
13056	C	CA																																		0.014
13072	C	CA																																		0.015
13074	G	GT
13091	G	GC
13101	C	CT
13106	A	AT
13109	G	GT
13115	C	CT
13134	C	CA
13138	C	CA																									0.012									0.015
13153	G	GT
13164	C	CT
13166	C	CT
13168	C	CT
13170	C	CT
13181	C	CA
13183	G	GT
13185	C	CA
13201	G	GT
13213	G	GT
13214	G	GT
13217	C	CA																																		0.019
13220	G	GT
13224	C	CA
13231	T	TG
13232	G	GT
13239	C	CA
13247	C	CA
13260	G	GA
13268	G	GT																									0.014
13271	C	CA																																		0.017
13271	C	CT
13280	C	CA
13281	C	CA
13287	G	GT																																		0.012
13294	T	TC
13295	G	GT																																		0.034
13313	G	GT
13316	C	CT
13324	T	TC
13325	A	AT
13331	T	TG
13337	A	AG
13345	T	TC
13346	G	GT
13348	G	GT
13349	G	GT
13372	C	CA																									0.012
13374	G	GT
13377	C	CG
13378	C	CA
13379	G	GT
13392	G	GT
13393	G	GT
13397	G	GA
13403	G	GT																									0.015
13404	G	GA
13415	G	GT																									0.017									0.015
13418	C	CA																									0.024									0.014
13423	C	CA
13427	G	GT																		0.012
13431	C	CA
13432	C	CA
13439	C	CA																																		0.011
13443	C	CA																		0.014																0.014			0.011
13451	G	GA																																		0.01
13458	C	CA
13458	C	CT																																											0.869
13469	G	GT
13487	C	CA
13495	C	CA																		0.012
13506	C	CT																		0.012
13507	G	GT																																		0.011
13509	C	CA
13511	C	CT
13513	G	GT
13522	A	AT
13525	G	GT
13530	C	CA
13538	G	GT																		0.01
13546	G	GT																									0.015									0.02
13551	C	CT																																									0.028
13551	C	CA
13558	G	GT																		0.012																0.012
13566	A	AG
13584	C	CA																																		0.011
13585	C	CA																																		0.013
13598	G	GA
13603	C	CA																		0.011							0.022									0.016
13603	C	CT
13608	C	CA																									0.02
13609	C	CA
13612	G	GT
13620	C	CT	0.01
13627	G	GT																									0.013									0.013
13639	G	GT																		0.015							0.013
13643	C	CA																									0.012									0.015
13643	C	CT
13668	T	TC
13671	C	CA
13673	C	CA																																		0.014
13675	A	AT							0.08
13677	C	CT
13678	T	TA							0.012
13681	C	CA
13687	G	GT
13688	A	AG							0.076
13690	G	GT
13694	C	CT
13713	G	GT
13714	G	GT																									0.011
13721	C	CA																									0.011
13722	A	AG
13730	C	CT	0.076							1			1														0.012					1					1						0.046
13730	C	CG
13738	G	GT																		0.011							0.02									0.027
13740	C	CT
13743	C	CA
13754	G	GT
13759	G	GT
13762	G	GT																																		0.011
13765	G	GT
13766	A	AG
13770	G	GT
13777	C	CT
13784	C	CA
13789	C	CA																																		0.017
13795	C	CA																																		0.011
13824	C	CA
13843	G	GT
13852	A	AG
13855	T	TC
13858	G	GT																		0.014							0.011									0.014
13862	C	CT	0.019																0.54																								0.023
13870	G	GT
13881	C	CA																									0.026									0.014
13881	C	CT
13897	G	GT
13900	G	GT																																		0.013
13903	G	GT																									0.012									0.017
13930	G	GT																									0.026									0.018
13939	G	GT
13950	T	TG
13982	G	GA																0.01
13990	C	CA
13995	T	TC
14016	C	CA
14021	A	AG
14025	C	CT
14028	G	GT
14031	A	AT
14037	T	TC
14038	G	GT
14047	G	GT
14049	T	TG			0.013
14055	G	GT																									0.018
14068	C	CA																																		0.024
14071	G	GT																									0.013
14076	C	CT
14076	C	CA																																		0.013
14080	G	GT
14088	G	GT
14092	G	GT
14097	C	CA
14098	G	GT																									0.01
14101	G	GT															0.013										0.021									0.03
14106	C	CA
14110	C	CA
14115	C	CA																																		0.011
14116	A	AG																																	0.018
14118	G	GA
14134	C	CA
14143	G	GT
14147	C	CA																																		0.018
14150	A	AG
14156	C	CA																																		0.025
14157	A	AG																									0.022
14168	C	CA																									0.012
14170	A	AG
14177	C	CT
14178	C	CT	0.863																	0.013							0.013									0.018
14178	C	CA																																		0.026
14182	A	AT
14188	G	GT																									0.01
14190	T	TG
14200	G	GT																									0.01
14204	C	CA
14212	G	GT
14214	C	CA
14218	G	GT
14245	G	GA																																									0.061
14245	G	GC
14260	G	GT																		0.019							0.013									0.014
14261	A	AT
14262	C	CT
14265	C	CT
14272	G	GT
14289	T	TC
14290	G	GT
14310	G	GT
14311	G	GT
14314	C	CA
14315	A	AT
14316	G	GT
14323	C	CA
14327	C	CA
14346	G	GT
14347	G	GT
14350	G	GT																		0.014																0.013
14354	G	GT
14362	C	CA
14391	C	CA																		0.012							0.01
14393	C	CA																									0.014									0.013
14404	C	CA
14405	C	CA
14408	C	CT	0.778			0.999	0.995	0.999			1	0.999		1		1	0.999	0.999	0.999	0.641				0.997	1		0.99	1	1	0.989	0.999		1			0.988		1	0.996	0.999	1		0.871	1	0.994		1	0.933	0.999
14419	G	GT
14420	G	GT
14422	C	CT					0.028
14430	G	GT																		0.022																0.011
14446	G	GT																		0.012
14449	G	GT																									0.01
14455	C	CA
14456	C	CA																																		0.013
14468	C	CT																																														0.074
14468	C	CA
14472	T	TC																																														0.053
14473	G	GT																									0.011
14474	G	GA
14474	G	GT
14484	C	CA																									0.011									0.012
14486	G	GT																																		0.01
14500	G	GT	0.139																	0.34																							0.056					0.083
14509	C	CA																									0.013
14511	G	GC																																		0.017
14511	G	GT																																		0.017
14512	G	GT
14534	G	GT																																		0.012
14540	G	GT
14545	A	AG
14547	G	GT																																		0.01
[truncated: 2,011 more rows]
[truncated: 144 more columns]

## Sheet: North India
Pos	Ref	Sub	1	2	3	6	9	10	11	13	14	16	21	26	29	30	32	38	NCDC1604	NCDC1614	NCDC1744	NCDC2105	NCDC2240	NCDC2245	Sample41_S60	Sample047_S14	Sample19_S46	Sample22_S49	Sample18_S45	Sample045_S12	Sample25_S52	Sample027_S2	Sample21_S48	Sample044_S11	Sample035_S6	Sample13_S40	NCDC1441	Sample15_S34	Sample050_S17	Sample17_S44	Sample16_S43	Sample049_S16	Sample14_S33	Sample31_S54	Sample30_S53	Sample20_S47	Sample037_S8	Sample15_S42	Sample036_S7
59	C	CA																																	0.089
72	G	GT																															0.078		0.06	0.061					0.068
96	C	CA																												0.064
100	C	CA																																															0.05
121	C	CA																									0.043
151	C	CA																							0.047																0.07					0.054
155	G	GT																												0.083								0.043				0.085					0.038
159	G	GT																								0.087
160	G	GT																							0.054	0.055	0.047															0.092
165	G	GT																											0.059	0.045	0.05	0.058						0.054		0.038
173	C	CA																								0.053									0.039														0.039
180	C	CA																																															0.038
198	G	GT																																													0.053
203	C	CT
207	C	CA																																															0.039
210	G	GT																											0.042
219	G	GT																									0.059				0.035	0.047	0.045							0.055	0.056	0.105				0.05
222	C	CA																							0.05																								0.038
223	A	AT																														0.062
229	A	AT																																						0.035
236	G	GT																																											0.075
237	G	GT
241	C	CT	1		1	0.998			1												1	1						0.432															0.2
246	G	GT																												0.041										0.045
252	G	GT																												0.047		0.038		0.063	0.04	0.041		0.057		0.056				0.107		0.039	0.077	0.041	0.035
256	G	GT																								0.046												0.074
256	G	GA																																						0.031
260	G	GT																															0.036								0.035
268	G	GT																																		0.034				0.032
269	G	GT																																				0.039			0.036					0.056
271	G	GT																														0.051
284	G	GT
293	G	GT																							0.05	0.043	0.033		0.081	0.037	0.048	0.055	0.049			0.033								0.038		0.069	0.041		0.046
308	C	CA																																														0.042
313	C	CT																									0.099	0.595															0.387
313	C	CA																																		0.034
321	C	CA																																							0.04
335	C	CA																																						0.044	0.04
338	G	GT																									0.038		0.036															0.045			0.054
346	C	CA
353	G	GT
360	G	GT																											0.046						0.045
362	G	GT																													0.051															0.039
366	C	CA																														0.042						0.054		0.031							0.039
367	C	CA																									0.033								0.032
379	C	CA																							0.042	0.078									0.034				0.075		0.034			0.046		0.044	0.04		0.055
384	C	CA																											0.044		0.056							0.036								0.039
388	G	GT																															0.037	0.049
395	C	CA																								0.047			0.043	0.04								0.043			0.049					0.055
401	C	CA																								0.046																							0.035
410	G	GT																										0.031
450	C	CA																							0.034			0.033							0.047	0.026				0.033	0.056								0.027
452	C	CA																																				0.033			0.036							0.03
458	G	GT																									0.062		0.048		0.036	0.05		0.031					0.031	0.032	0.047			0.029				0.041	0.047
465	C	CA																							0.034		0.026			0.029		0.033			0.043						0.032		0.039
466	C	CA																							0.034				0.037		0.03			0.031	0.026	0.031			0.038
475	C	CA																							0.039		0.041	0.028	0.047	0.042	0.046	0.032	0.036	0.069	0.069	0.032		0.053	0.056	0.084	0.053	0.04	0.039	0.054	0.123	0.061	0.037	0.079	0.068
478	C	CA																												0.031		0.045						0.027		0.032	0.027					0.04	0.032
486	C	CA																							0.052		0.055	0.034	0.063		0.038	0.042	0.035			0.037		0.048		0.047	0.048		0.049		0.053	0.033	0.036	0.063
487	G	GT																																0.03						0.027
494	C	CA																							0.07	0.047	0.047		0.031	0.036	0.044	0.043	0.034	0.037				0.033		0.032	0.048					0.04	0.036	0.03	0.026
495	G	GT																									0.047			0.03	0.045	0.037	0.035			0.037		0.027	0.036		0.047		0.049			0.029	0.041	0.042	0.042
506	C	CA																										0.04													0.038
509	G	GT																							0.031		0.027					0.033	0.026					0.027										0.029
512	C	CA																							0.069	0.048	0.043		0.038	0.055	0.073	0.066	0.036	0.032	0.026	0.027		0.038		0.037	0.065		0.031	0.055		0.052	0.043	0.053	0.027
520	G	GT																																						0.026
524	G	GT																													0.028												0.031
529	G	GT																																		0.026			0.03
536	G	GT																							0.036				0.026	0.041					0.03			0.026		0.036			0.055				0.053	0.027
541	C	CA																											0.025						0.025
545	G	GT																							0.035				0.025		0.026
551	C	CA																												0.031									0.033		0.027
557	G	GT																																					0.04					0.03				0.028
560	C	CA																							0.037			0.038	0.026	0.044						0.028			0.035	0.036		0.067	0.05				0.027		0.047
569	G	GT																													0.03																	0.03	0.032
571	G	GT																							0.031						0.042	0.03				0.028				0.031						0.035			0.032
583	C	CA																									0.032								0.026	0.027									0.046		0.032
584	C	CA																																									0.031
589	C	CA																																	0.036						0.033	0.057
590	C	CA																													0.056				0.031			0.028		0.027				0.029			0.032		0.032
591	C	CA																													0.034			0.032							0.044
593	C	CA																											0.027		0.029							0.033										0.03
598	G	GT																															0.026							0.026						0.034	0.026
602	G	GT																																				0.057										0.048
609	C	CA																									0.027
619	C	CA
620	C	CA																																	0.028								0.04					0.037
629	C	CA																																0.037				0.03		0.035	0.029				0.071
632	C	CA																												0.034																	0.029
635	C	CA																									0.031							0.038
640	G	GT																												0.051
658	T	TC														0.011
665	C	CA																											0.038																		0.037
680	G	GT																									0.057																			0.044			0.034
683	C	CA																											0.05	0.041
690	C	CA																									0.058		0.05			0.05	0.06			0.045			0.069	0.069	0.082					0.046	0.056	0.039	0.057
695	G	GT																							0.045		0.045		0.043				0.034		0.047			0.065	0.061	0.041	0.037						0.035	0.063	0.056
704	G	GT																																								0.1
707	G	GT																																		0.041				0.048
719	G	GT																														0.057
722	C	CA																									0.044		0.045		0.051				0.055												0.043
723	C	CA																								0.082																					0.042
731	G	GT																																		0.037
737	C	CA																											0.035	0.042
740	G	GT																																														0.038
748	G	GT																																		0.047				0.031									0.04
775	C	CA																									0.037				0.033										0.032						0.03
776	C	CA																														0.033							0.039		0.052
779	G	GT																								0.042	0.031		0.032						0.037	0.036			0.047	0.03				0.048		0.032	0.048	0.033
784	C	CA																								0.053		0.03				0.037						0.038	0.045									0.039
791	G	GT																									0.044							0.039					0.039		0.039		0.051			0.031
801	G	GT																																												0.032		0.034
815	C	CA																								0.045	0.05					0.031						0.038										0.053
823	C	CT			0.013	0.012													0.012						0.045			0.042							0.029					0.029						0.03
823	C	CA																								0.036	0.042														0.03						0.029	0.05
824	G	GT																											0.042			0.044							0.042									0.031	0.029
839	G	GT																																												0.029
842	C	CA																								0.036										0.028					0.03					0.041
843	C	CA																																										0.031
845	G	GT																														0.032
848	G	GT																							0.031																					0.036
854	C	CA																																0.036										0.032		0.036
855	C	CA																																							0.032
857	C	CA
860	G	GT																										0.036					0.03					0.038					0.035			0.031
872	G	GT																									0.072		0.034			0.045						0.054			0.036		0.032	0.03		0.029		0.061	0.048
875	C	CA																															0.034
884	C	CT		1															1																		1
890	G	GT																											0.029									0.03
906	C	CT			0.015
912	C	CA																																										0.032	0.056
913	C	CA																											0.03			0.038			0.03						0.031			0.032		0.03	0.042
914	G	GT																									0.031		0.037				0.03		0.036	0.036								0.039					0.03
922	G	GT																																						0.037							0.045	0.039
923	G	GT																							0.04			0.029			0.039					0.03							0.041
932	G	GT																							0.035		0.04			0.041	0.049	0.042		0.069									0.051			0.039		0.042
959	C	CA																							0.056					0.045	0.066
962	G	GT																							0.042	0.054	0.062							0.061		0.063			0.06	0.046							0.045	0.046	0.045
968	G	GT																									0.036		0.047						0.044				0.066					0.097		0.04			0.069
974	G	GT																									0.033		0.058			0.047				0.034										0.045
984	G	GT																																					0.051
992	G	GT																														0.054						0.051									0.045		0.061
999	C	CA																											0.055						0.05
1001	G	GT																											0.049
1006	G	GT																									0.037						0.047			0.058								0.044			0.071	0.038
1013	G	GT																							0.05		0.044		0.041			0.067						0.061	0.074							0.082		0.048	0.041
1021	G	GT																									0.038													0.037						0.038
1031	G	GT																							0.044	0.053												0.052			0.043			0.038				0.068	0.049
1042	G	GT																							0.035	0.056				0.04				0.046									0.039				0.046		0.032
1048	G	GT																													0.032			0.051
1055	G	GT																								0.054	0.03				0.044		0.031		0.047	0.036									0.066	0.032			0.05
1059	C	CT							1																0.153	0.123	0.125	0.102	0.207	0.173	0.142	0.109	0.156	0.144	0.146	0.169		0.093	0.134	0.152	0.166	0.128	0.117	0.171	0.143	0.171	0.106	0.117	0.181
1063	C	CT			0.268
1076	C	CA																													0.028				0.028
1077	C	CA																											0.027													0.039							0.039
1091	C	CA																												0.034																		0.028
1092	C	CA																												0.029		0.029			0.027	0.053											0.027
1093	C	CA																							0.034								0.034										0.053
1101	C	CA																													0.026			0.034	0.028						0.027								0.04
1102	C	CA																																											0.049
1108	C	CA																											0.032		0.032					0.028								0.039	0.066
1111	G	GT																									0.032				0.026					0.034						0.049	0.033					0.04
1118	C	CA																							0.035		0.037	0.027		0.034	0.032		0.033	0.035	0.038	0.027		0.037		0.031			0.047			0.029			0.038
1122	C	CA																									0.026			0.047				0.041						0.031							0.033
1125	G	GT																								0.035			0.027				0.028						0.036		0.026							0.028
1130	G	GT																													0.033		0.027													0.044
1135	G	GT																																		0.027
1145	G	GT																														0.03
1148	G	GT																															0.039						0.042							0.028			0.037
1156	G	GT																														0.03				0.034		0.042			0.043							0.034
1157	G	GT																									0.032			0.029	0.035					0.028					0.027								0.028
1161	G	GT																							0.029							0.04						0.041						0.03					0.038
1166	C	CA																									0.026		0.031					0.033	0.031	0.038		0.036								0.028			0.041
1167	G	GT																							0.029		0.037	0.043	0.031				0.029	0.054					0.054		0.052			0.071	0.058	0.028	0.026		0.026
1170	C	CA																								0.041	0.032					0.029
1174	C	CA																																									0.047			0.033	0.032
1179	C	CA																							0.03			0.032		0.034	0.028			0.047
1188	C	CA																								0.034	0.027	0.034				0.028				0.028		0.026		0.025	0.032						0.037		0.026
1191	C	CA																							0.029							0.028									0.026
1196	G	GT																										0.033	0.032	0.034						0.038		0.043				0.04		0.041		0.038	0.026	0.038	0.037
1200	G	GT																																	0.027
1205	C	CA																														0.034
1214	C	CA																																0.034							0.027
1218	C	CA																																							0.033
1223	C	CA																									0.033		0.028															0.04
1224	T	TC			0.012
1225	C	CA																									0.028	0.033							0.028			0.029		0.031	0.033			0.035		0.033	0.027	0.029	0.027
1228	G	GT																																				0.03						0.035					0.045
1235	G	GT																							0.039	0.035		0.04	0.077	0.051	0.06	0.036	0.06	0.042				0.049	0.043	0.06	0.048	0.04		0.065	0.049	0.04	0.029	0.062	0.076
1238	C	CA																									0.052		0.029		0.042	0.042	0.03		0.041					0.039	0.036	0.055		0.031	0.056	0.08	0.053		0.041
1244	G	GT																														0.037															0.029
1247	G	GT																													0.031		0.038		0.054
1254	C	CA																							0.035													0.038										0.038
1257	G	GT																													0.039		0.033	0.036				0.045								0.038
1264	G	GT																														0.041				0.041						0.047					0.032
1265	G	GT																																										0.034
1268	G	GT																								0.038				0.035			0.066	0.044	0.031	0.052		0.059		0.061					0.056	0.039			0.108
1281	C	CT																									0.057				0.034	0.046			0.048	0.04		0.035		0.033	0.036		0.038	0.051		0.041	0.039
1282	C	CA																							0.04										0.041			0.035						0.036
1289	G	GT																														0.043
1289	G	GA																																				0.037
1298	G	GT																														0.043			0.04											0.044
1304	G	GT																											0.045																		0.039
1306	G	GT																														0.046
1312	G	GT																									0.045		0.046																0.125		0.066		0.047
1380	C	CA																											0.074
1392	C	CT				0.02
1397	G	GA		1															1																		1
1401	G	GT																								0.097
1415	C	CA																								0.091
1419	C	CT	0.027
1427	C	CA																												0.078
1433	G	GT																													0.052
1454	C	CA																															0.053
1471	C	CA
1491	G	GA																																						0.107
1495	G	GA																										0.039
1593	C	CA																																							0.167
1607	G	GT																																							0.077					0.082			0.083
1627	C	CA																																										0.062
1644	A	AC																0.011
1647	T	TA																	0.017
1656	T	TA	0.044	0.017	0.02	0.014	0.02		0.033		0.028			0.014	0.03	0.023		0.026	0.029
1659	G	GT	0.065	0.025	0.029	0.018	0.023		0.035		0.028			0.018	0.045	0.028	0.013	0.037	0.03																		0.012
1661	G	GT																							0.075		0.049		0.036	0.055	0.06			0.045	0.035	0.063		0.08	0.052	0.031	0.092			0.038			0.066	0.049
1676	G	GT																											0.04			0.034											0.045
1681	G	GT																									0.032					0.049
1687	C	CA																																											0.057
1696	G	GT																											0.036					0.036					0.037								0.031
1707	C	CT					0.029				0.067														0.268	0.372	0.289	0.178	0.333	0.318	0.344	0.224	0.297	0.253	0.254	0.283		0.254	0.266	0.302	0.249	0.283	0.225	0.263	0.26	0.24	0.266	0.296	0.284
1714	C	CA
1729	G	GT																																						0.037	0.037
1730	G	GA				0.013																			0.033				0.027		0.036								0.041					0.036					0.033
1730	G	GT																																		0.045		0.031	0.034
1738	G	GT																																	0.026													0.037
1742	G	GT																										0.027				0.029				0.028				0.036	0.027		0.032				0.027
1747	G	GT																								0.049		0.032		0.034	0.071							0.026	0.049					0.031				0.032	0.027
1748	G	GT																													0.041								0.05
1762	C	CA																												0.034	0.029
1775	G	GT																									0.033			0.027						0.032		0.026								0.033	0.026	0.026
1779	C	CA																																							0.026			0.042					0.045
1779	C	CG	0.01
1784	G	GT																									0.032						0.026										0.051				0.032
1805	G	GT																																										0.044
1806	G	GT																											0.026					0.031	0.026						0.036								0.027
1820	G	GT
1820	G	GA														0.344
1827	G	GT																														0.03							0.052		0.027				0.065
1828	G	GT																											0.029	0.047		0.037		0.048		0.026		0.044		0.028						0.03	0.043	0.034
1834	T	TC																																								0.042
1835	G	GT																											0.04												0.033			0.032
1838	G	GT																							0.059	0.036	0.04	0.048	0.052	0.061	0.034	0.045	0.045	0.08	0.032	0.054		0.029	0.069	0.04		0.044	0.033	0.058	0.08	0.031	0.049		0.075
1843	G	GT																														0.039			0.039
1848	C	CA																								0.04			0.029						0.046			0.043					0.035					0.038
1855	G	GT																											0.03						0.03	0.035				0.039
1859	C	CA																																															0.032
1889	C	CA																																0.067				0.033		0.032									0.033
1899	G	GT																									0.037	0.03			0.05		0.037	0.041													0.056
1909	C	CA																																												0.036
1919	C	CA																														0.056
1931	C	CA																							0.046	0.083			0.042	0.056	0.06								0.06					0.044			0.038
1938	C	CA																																						0.037	0.038						0.044
1943	C	CA																																	0.039
1960	C	CA
1979	G	GT																											0.034
1986	C	CA																																					0.069
1995	C	CA																																0.043									0.055
1999	G	GT																															0.041
2001	G	GT																							0.039											0.032							0.047
2005	C	CA																																							0.054
2017	G	GT																											0.032
2023	C	CA																							0.041	0.061	0.042					0.035			0.03					0.03				0.042		0.041	0.035
2030	G	GT																							0.038		0.04											0.03		0.04			0.049					0.036	0.03
2035	G	GT																														0.043								0.028
2048	C	CA																														0.031
2060	G	GT																																				0.032
2075	G	GT																											0.029									0.031
2084	C	CA																							0.039							0.037			0.047	0.054		0.037	0.043	0.051	0.067		0.043		0.049	0.036			0.028
2089	G	GT																								0.06	0.028		0.045	0.03	0.037							0.031		0.039	0.067		0.05	0.034	0.047	0.042	0.036	0.037	0.056
2100	G	GT																																							0.053
2113	C	CA																																						0.027
2117	G	GT																								0.035	0.027	0.039	0.027	0.033		0.035	0.028												0.051
2129	G	GT																											0.033					0.03		0.026			0.041
2137	C	CA																										0.027		0.034	0.028			0.03		0.031					0.034	0.036	0.039	0.031			0.04
2142	C	CA
2143	C	CA																								0.035	0.041												0.044		0.028		0.041		0.045
2147	C	CA																																0.032	0.033						0.029			0.032				0.03
2150	G	GT																									0.036				0.03															0.03
2154	G	GT																														0.038	0.029							0.036
2159	G	GT
2162	G	GT																											0.031	0.032	0.045		0.03											0.036					0.048
2164	G	GT																																														0.03
2173	G	GT																																												0.033
2183	G	GT																															0.042
2195	G	GT																																				0.054										0.034
2198	G	GT
2227	C	CA																																	0.041						0.05
2237	G	GT																													0.056
2245	C	CA																																							0.054
2249	G	GT																														0.085															0.062
2260	C	CA
2282	G	GT																								0.078					0.064
2299	C	CA																																				0.058					0.057
2344	C	CA																																		0.072
2384	G	GT
2395	C	CA																																0.128
2455	C	CA
2477	G	GT																															0.056
2509	C	CA																																										0.096
2668	C	CA																											0.13
2747	G	GT
2811	T	TA
2857	C	CA																																				0.081										0.091
2878	C	CA																																															0.065
2890	G	GT																																										0.066		0.061
2927	G	GT																															0.061						0.051		0.041
2944	G	GT																									0.045																			0.045
2951	G	GT																							0.07						0.047	0.06						0.038		0.051				0.054		0.036		0.05
2960	G	GT																																					0.054							0.051
2965	G	GT
2967	G	GT																																													0.035
2971	G	GT																							0.037																						0.034
2976	C	CA																													0.036
2993	G	GT																															0.034
2997	C	CA																								0.056			0.04		0.033	0.053												0.044		0.038			0.033
3000	G	GT																																					0.038
3002	G	GT																																								0.056
3013	G	GT																									0.031				0.033
3018	C	CA																										0.04
3033	C	CA																							0.043	0.061	0.066		0.058	0.044	0.07	0.056	0.035		0.035	0.034		0.076	0.068	0.1		0.056	0.049			0.05		0.094	0.048
3037	C	CT	1		1	1			1												1	1					0.04	0.407			0.055												0.229
3037	C	CA																																										0.047		0.035	0.034		0.033
3041	C	CA																								0.045																0.066		0.04
3042	C	CA																							0.036				0.036			0.055				0.034		0.057						0.04
3045	C	CA																									0.034			0.035
3050	G	GT																																	0.034				0.043
3056	G	GT																																						0.035
3078	A	AC				0.016								0.013							0.076	0.055
3093	C	CA																											0.036		0.039	0.04									0.063
3101	C	CA																									0.034		0.045				0.036		0.045					0.038				0.061		0.041	0.055
3131	C	CA																											0.045											0.043			0.05				0.045
3141	C	CA																																0.079
3157	C	CA																														0.084		0.083
3162	C	CA																																												0.074
3170	C	CA																											0.062		0.082
3173	C	CA																																	0.059
3174	A	AT												0.01
3175	A	AT												0.011
3177	C	CA												0.01
3180	A	AT												0.012
3181	A	AT												0.012
3185	G	GT																																													0.059
3212	G	GT																							0.057
3218	C	CA																																													0.054
3230	G	GT																							0.048
3233	C	CA																																											0.078		0.041		0.039
3242	G	GT																																										0.046
3250	G	GT
3257	C	CA																													0.041
3272	C	CA																												0.05	0.038		0.047								0.053
3290	C	CA																																		0.036			0.063
3296	C	CA																																					0.046								0.035
3304	G	GT																																0.048
3326	C	CA																							0.052	0.056	0.058		0.056		0.037				0.042			0.054						0.04		0.049	0.032		0.035
3340	G	GT																																							0.038
3371	G	GT																																						0.058
3395	G	GT																																													0.035
3426	C	CA																																							0.047
3448	C	CA																														0.056
3467	G	GT		0.014	0.018	0.015	0.014		0.015					0.014		0.012	0.013	0.019																			0.011
3483	G	GT																								0.143							0.063					0.07											0.065
3500	A	AC	0.021			0.011									0.02				0.02
3527	G	GT																																														0.063
3530	G	GT
3564	G	GT											0.079
3566	G	GT																														0.063
3584	G	GT																																												0.048
3611	C	CA																														0.055
3619	C	CA																														0.053						0.063
3623	C	CA																																		0.042
3638	G	GA																										0.645
3644	G	GT
3656	C	CA																																	0.058
3661	G	GT
3671	G	GT																															0.046						0.068
3714	C	CA																																	0.045
3734	G	GT																																							0.073
3768	C	CT																										0.889
3773	C	CA
3809	C	CA																																													0.052
3815	G	GT																											0.06						0.05				0.095								0.052
3817	C	CT														0.168
3838	G	GT																														0.074
3839	G	GT																													0.052
3844	G	GT																																													0.053
3847	G	GT																																															0.061
3851	G	GT																									0.048														0.065
3863	G	GT																								0.099	0.045			0.056								0.083								0.065	0.057	0.074	0.057
3871	G	GT																												0.066
3873	T	TC																							0.059	0.112	0.106	0.06	0.121	0.132	0.123	0.103	0.15	0.202	0.158	0.164		0.115	0.115	0.123	0.127	0.214	0.088	0.103		0.146	0.134	0.097	0.089
3878	G	GT																							0.047				0.041									0.056	0.078					0.081
3880	G	GT
3884	C	CA																														0.049
3890	G	GT																																		0.039
3892	G	GT																																				0.046										0.057	0.063
3893	G	GT																																						0.054
3914	G	GT																											0.055		0.099				0.037	0.037							0.053	0.045		0.047	0.038
3927	C	CA																																														0.039
3932	G	GT																									0.106		0.08	0.106	0.056		0.037		0.057					0.044	0.044		0.081	0.053			0.064	0.061	0.046
3937	G	GT																									0.059					0.053							0.065										0.044
3939	G	GT																																												0.036
3950	G	GT																												0.055		0.062						0.061				0.093					0.037	0.049
3955	G	GT																									0.039								0.037	0.033					0.039
3961	C	CA																																		0.046							0.043
3974	G	GT																												0.037	0.057									0.03								0.033
3992	C	CA																																				0.034									0.047
3998	G	GT																											0.035	0.04																	0.039
4009	C	CA																							0.048		0.055						0.04					0.075	0.087		0.034			0.048				0.035
4010	C	CA																																															0.031
4012	C	CA
4016	G	GT																																												0.036
4037	G	GT																																0.045
4065	C	CA																													0.041		0.063		0.036					0.039						0.054
4069	C	CA																													0.041																0.049
4073	C	CA																									0.038		0.048				0.056							0.04	0.045
4082	G	GT																							0.059
4088	G	GT
4093	C	CA																											0.04	0.052			0.034		0.03						0.031
4099	C	CA																																		0.036
4105	G	GT																									0.038
4115	C	CA																												0.034	0.031								0.051	0.064	0.031	0.056					0.031
4116	C	CA																											0.038						0.036											0.041
4126	G	GT																																											0.075
4139	C	CA																									0.067	0.03	0.029	0.066	0.046	0.07	0.052	0.081	0.086	0.047		0.048		0.075	0.035	0.052	0.063	0.047		0.038	0.081	0.045	0.043
4144	G	GT																															0.039
4145	G	GT																													0.031		0.041
4146	G	GT																																													0.03
4162	G	GT																																					0.045
4170	C	CA																							0.036		0.047		0.048		0.032			0.054	0.041	0.028							0.038	0.042
4187	G	GT																											0.035									0.029										0.036
4196	G	GT
4216	G	GT																														0.038								0.041						0.03	0.028		0.034
4218	G	GT																																					0.042		0.033
4227	C	CA																									0.029		0.042	0.039	0.03	0.032	0.036														0.035
4232	G	GT																									0.029								0.034			0.03	0.044		0.053		0.035				0.042
4246	C	CA																															0.04		0.045						0.036					0.051	0.04
4253	C	CA																									0.034		0.029			0.031											0.034				0.028
4254	C	CA																											0.051	0.078								0.029		0.028
4255	G	GT																																							0.028
4256	G	GT
4259	C	CA																									0.045		0.035	0.04								0.054		0.034								0.037
4261	G	GT																																	0.027													0.03
4262	G	GT																									0.028					0.037		0.035
4285	G	GT
4286	G	GT
4288	G	GT																																0.037				0.035
4294	G	GT																													0.03									0.035							0.028
4321	C	CA																																				0.031
4331	C	CA																																								0.051
4335	C	CA																													0.032
4345	C	CA																									0.029
4347	C	CA																								0.038			0.03				0.028								0.051						0.028		0.033
4352	G	GT																										0.029	0.051		0.035				0.033	0.049				0.035	0.028						0.043	0.041	0.043
4361	G	GT																								0.042									0.027	0.027											0.027
4367	C	CA																													0.035		0.034							0.047					0.045		0.049
4371	G	GT																									0.046							0.035				0.032		0.031									0.034
4380	C	CA
4384	G	GT																											0.071										0.042										0.039
4392	G	GT																											0.054	0.031					0.029	0.029					0.042					0.037
4394	G	GT																																							0.029
4412	G	GT																											0.032
4415	G	GT																								0.039														0.037
4434	C	CA																																		0.03		0.031										0.032
4438	C	CA																															0.041	0.044		0.041					0.035								0.029
4444	G	GT																												0.029						0.028			0.037		0.028
4444	G	GA																																										0.03
4445	G	GT																									0.028		0.048	0.029						0.034					0.028
4456	C	CA																								0.05										0.037					0.033			0.03		0.031	0.033		0.028
4464	C	CA																											0.05		0.032	0.032	0.048													0.052
4486	G	GT																									0.058					0.038			0.034
4487	G	GT
4502	G	GT																									0.041														0.04
4504	G	GT																															0.029
4510	G	GT																																		0.028
4511	G	GT																							0.034
4514	G	GT																														0.032	0.03																0.035
4515	A	AT																							0.035
4520	G	GT																												0.033																0.033			0.028
4524	C	CA																																														0.039
4543	C	CA																											0.037	0.059										0.029			0.045
4560	C	CA																																															0.03
4563	C	CA																													0.063	0.051			0.038	0.03		0.039						0.061				0.033
4570	C	CA																								0.043				0.038	0.042			0.039				0.054						0.045		0.045		0.067	0.072
4582	C	CT															0.082						0.73
4583	G	GT																								0.042								0.056		0.051		0.034		0.051	0.038								0.04
4586	C	CA																							0.047					0.045		0.043			0.033					0.051				0.04			0.047		0.032
4592	G	GT																										0.031																			0.077	0.036
4598	C	CA																																													0.037		0.034
4616	G	GT																																						0.041
4663	G	GT																																				0.056											0.078
4706	G	GT																																	0.036
4727	G	GT																							0.04							0.049	0.043	0.061
4740	C	CA																																													0.039
4757	G	GT																														0.034
4760	G	GT																							0.046		0.048	0.048	0.038	0.052			0.031	0.067		0.035		0.044	0.057		0.03	0.046	0.042	0.042		0.045	0.035	0.044	0.06
4772	G	GT																																													0.035
4772	G	GA
4782	C	CA																								0.051
4790	G	GT																								0.039					0.039										0.03
4794	C	CA																																					0.036			0.056			0.059
4795	C	CA																									0.037
4802	G	GT																											0.058							0.029
4806	G	GT																																															0.037
4807	G	GT																																							0.031
4809	C	CA																																	0.032
4810	C	CA																											0.032
4815	C	CA																												0.033			0.032					0.037		0.036								0.032
4817	G	GT																									0.031						0.032							0.037	0.051							0.033
4818	G	GT																							0.042				0.038										0.039	0.043				0.037
4835	G	GT																									0.031											0.044				0.071
4841	G	GT																							0.035					0.039	0.048	0.042			0.038				0.036								0.032
4841	G	GA																									0.037
4847	C	CA																													0.032							0.036
4852	G	GT																									0.03		0.036	0.038						0.063		0.048							0.071		0.031	0.049	0.055
4854	G	GT																																							0.032			0.035					0.031
4859	G	GT																									0.03											0.042						0.035		0.046	0.044	0.057
4891	C	CA
4897	C	CA																									0.031
4898	C	CA																																		0.032
4904	G	GT																																													0.052
4907	G	GT																									0.038			0.035		0.052						0.038						0.044				0.034
4910	G	GT																									0.038								0.031	0.032		0.032
4925	G	GT																							0.102			0.045		0.036		0.068	0.036		0.069	0.033		0.083		0.057				0.04	0.067	0.046	0.047	0.059	0.047
4936	G	GT																											0.035	0.063						0.036		0.037							0.07		0.05	0.041
4951	G	GT																									0.044				0.06							0.056			0.078		0.046				0.071
4953	G	GT																								0.063			0.048		0.067								0.06								0.047		0.048
4955	G	GT																								0.054
4962	G	GT																														0.048
4963	G	GT																											0.043																		0.039
4972	G	GT																																				0.066
5017	G	GT																																							0.039
5025	C	CA																									0.073		0.07				0.048					0.074			0.053
5035	T	TA																														0.045
5036	G	GT																							0.068										0.044												0.042
5051	C	CA																													0.048				0.047						0.063					0.042
5052	C	CA																													0.047				0.038					0.036
5091	C	CA																																	0.034												0.049
5100	C	CA																							0.044	0.082			0.044	0.038	0.072	0.038						0.057			0.035				0.072			0.076
5108	G	GT
5130	C	CA																																							0.037			0.041
5135	G	GT
5138	G	GT																															0.037									0.062						0.038
5144	C	CA																									0.038													0.037				0.048
5162	G	GT																																	0.041
5170	C	CA																														0.051
5180	G	GT																																				0.036
5183	C	CA																												0.056					0.047
5184	C	CA																																					0.072									0.039
5194	G	GT																																													0.054
5199	G	GT																																				0.036	0.047
5200	G	GT																								0.049
5208	C	CA																											0.04	0.044		0.045						0.038		0.044						0.04		0.055
5219	C	CA																																														0.055
5240	C	CA																																							0.041
5241	C	CA																																	0.04						0.06
5252	G	GT																												0.051
5291	C	CA																											0.054
5315	C	CA																													0.043
5329	G	GT																														0.04
5339	C	CA
5340	C	CA																								0.041		0.03			0.034							0.034
5348	C	CA																								0.04					0.032	0.035			0.033	0.033		0.032										0.034
5354	G	GT																								0.048										0.032
5367	G	GT																									0.031				0.036				0.035					0.033				0.034		0.036	0.028
5373	G	GT																																										0.04
5374	G	GT																																															0.03
5378	G	GT																							0.039
5381	G	GT																													0.028
5407	C	CA																							0.029			0.033		0.027					0.036								0.031				0.036
5413	C	CA																											0.036	0.028
5425	G	GT																																									0.032
5432	G	GT																																						0.031
5435	G	GT																															0.026		0.026									0.035
5451	G	GT																													0.038
5461	G	GT																											0.025		0.027
5474	C	CA																											0.026	0.034						0.032					0.027			0.041					0.032
5474	C	CT																																						0.027						0.029
5482	C	CA																														0.035			0.032					0.043	0.038	0.036		0.041					0.037
5493	C	CA																							0.04		0.058		0.025	0.033	0.034	0.043	0.033	0.043	0.036	0.036					0.058	0.036		0.035		0.047			0.048
5506	C	CA																									0.032		0.041	0.046		0.052	0.045		0.037	0.038		0.039		0.055		0.055		0.029	0.046	0.035	0.038	0.035	0.033
5509	G	GT																							0.03					0.04
5531	G	GT																									0.035
5542	G	GT																																						0.03
5548	C	CA																								0.062		0.035					0.031					0.033					0.05			0.032			0.037
5549	C	CA																											0.029											0.031						0.032
5585	C	CT																	0.015
5589	C	CA																																													0.032
5594	G	GT																												0.041	0.043	0.06	0.057	0.059		0.033		0.034		0.045	0.051			0.048			0.044	0.05
5609	G	GT																																		0.033
5615	C	CA																								0.071			0.035							0.046		0.041
5665	G	GT																											0.031
5666	G	GT																									0.032		0.031						0.034					0.038	0.046						0.039
5670	C	CA																							0.037	0.042					0.032					0.03			0.056				0.036	0.038		0.04	0.038		0.032
5671	A	AG																								0.042						0.041
5683	G	GT																									0.043														0.038				0.055				0.031
5688	C	CA																									0.03				0.031	0.033			0.036	0.04			0.056	0.03			0.035	0.035		0.072			0.053
5694	C	CA																																							0.031
5702	C	CA																									0.034				0.036		0.03					0.029		0.038	0.029						0.027	0.03
5706	A	AT
5708	G	GT																								0.05	0.067		0.038	0.037	0.058		0.035	0.043	0.096	0.086		0.034		0.06	0.051	0.044	0.048	0.065		0.075	0.027	0.042	0.038
5720	G	GT																											0.033			0.044				0.026													0.044
5721	G	GT																																	0.038
5730	C	CT																		0.962
5741	G	GT																							0.045				0.034			0.037	0.028		0.036	0.027					0.049			0.031			0.037
5750	G	GT																											0.041	0.032				0.035				0.028									0.027	0.03
5751	G	GT																																	0.027
5759	C	CA																											0.034		0.033																	0.029
5765	G	GT																							0.034			0.034		0.045								0.029		0.041									0.028
5765	G	GA				0.013												0.01																			0.017
5766	G	GC				0.01												0.011																			0.018
5768	C	CA																							0.041		0.03		0.028	0.038	0.057	0.083	0.028							0.041	0.029	0.048		0.071	0.05	0.045	0.027	0.044	0.045
5787	C	CA																									0.028					0.03
5792	G	GT																												0.035		0.029		0.032					0.044		0.027					0.044	0.031
5810	G	GT																												0.029										0.026								0.037
5813	G	GT																								0.042																					0.033
5832	C	CA																								0.035						0.032												0.032
5833	C	CA																																								0.046
5837	G	GT																								0.048		0.028							0.035			0.043						0.033
5846	G	GT																											0.037	0.038					0.03			0.043	0.041									0.033
5849	C	CA																									0.03							0.038										0.043
5857	G	GT																								0.036			0.03	0.039	0.033					0.03							0.036	0.036		0.031	0.03
5866	C	CA																																		0.03
5873	G	GT																																	0.03
5917	G	GT																																															0.051
5921	G	GT																												0.072	0.063
5936	G	GT
5942	G	GT																											0.082																				0.074
5953	G	GT																																		0.058
5968	G	GT																																						0.052							0.06
5979	C	CA
5990	G	GT																								0.079												0.069									0.066
6002	G	GT																																				0.098										0.068
6005	C	CA																														0.073									0.086
6020	C	CA																																												0.053
6062	G	GT																												0.06	0.065
6065	A	AG																																														0.052
6081	A	AG											0.397				0.16						0.827
6083	G	GT																																0.068	0.045			0.044	0.063									0.068
6092	C	CA																																					0.07
6123	G	GT																									0.041
6125	G	GT																																															0.04
6149	G	GT																									0.058			0.06						0.065										0.042
6161	G	GT																																						0.043
6195	C	CA																								0.055
6196	C	CA
6205	G	GT																																													0.032
6210	G	GT																												0.045																		0.033
6240	G	GT																																						0.028				0.035
6268	C	CA																														0.043												0.033
6279	C	CA																							0.032																0.033					0.029
6288	G	GT																																		0.028
6302	C	CA																											0.038		0.028	0.036															0.033		0.034
6306	G	GT
6307	G	GT																											0.059	0.029			0.033							0.037
6309	G	GA																								0.045		0.045	0.074	0.057	0.055	0.041	0.032	0.033	0.05	0.031		0.027	0.064		0.033		0.053	0.031				0.029	0.027
6310	C	CA					0.04				0.049		0.652			0.337	0.025							1	0.785	0.711	0.718	0.483	0.758	0.78	0.787	0.766	0.814	0.77	0.709	0.694		0.717	0.712	0.739	0.777	0.814	0.633	0.736	0.692	0.737	0.693	0.765	0.71
6310	C	CT															0.037
6312	C	CA					1	1		1	0.995	1	1	1	1	1	1						1	1	0.988	0.986	0.955	0.67	0.989	1	0.978	0.982	0.995	0.974	0.98	0.995		0.972	0.986	0.995	0.989	0.983	0.818	0.987	0.99	0.994	0.941	0.994	0.989
6318	C	CA																									0.027																				0.026
6323	G	GT																															0.027		0.025			0.033		0.026						0.051			0.033
6330	C	CA																									0.038													0.031	0.032			0.037
6336	C	CA																							0.031				0.031	0.028	0.028	0.041			0.052			0.033			0.038			0.048					0.043
6341	G	GT																												0.039															0.046
6349	G	GT																																											0.056
6354	C	CA																							0.032	0.042	0.049	0.027	0.036	0.051	0.044		0.026	0.037	0.052	0.032				0.042	0.074	0.065	0.039	0.061	0.045	0.038	0.051		0.027
6358	G	GT																																									0.038			0.027	0.041
6359	G	GT																									0.027					0.03												0.037		0.028	0.031		0.038
6362	G	GT																										0.027
6367	G	GT																												0.029													0.038
6368	G	GT
6373	G	GT																									0.026																				0.027
6380	C	CA																												0.034			0.027					0.027			0.034			0.031		0.039	0.027	0.028
6385	C	CA																										0.028		0.029								0.034				0.056	0.038			0.027
6389	G	GT																																										0.03
6392	G	GT																														0.041									0.034								0.033
6395	C	CA																								0.054				0.043		0.035			0.027			0.029									0.038
6402	C	CA																								0.039		0.028	0.028					0.032				0.039					0.057	0.03			0.038	0.034
6406	C	CA																									0.027	0.034	0.039			0.029	0.045	0.04				0.034		0.034	0.046						0.034	0.035
6408	C	CA																													0.03							0.029										0.041
6421	G	GT
6422	G	GT																																		0.028
6428	C	CA																										0.026	0.051			0.038		0.046	0.034			0.029		0.043							0.029
6429	C	CA																																							0.046
6433	C	CA																												0.031	0.043				0.029			0.029			0.041								0.029
6449	C	CA																							0.043	0.069			0.043		0.05	0.046	0.035	0.05	0.037				0.045			0.054	0.041	0.04			0.037		0.03
6452	G	GT																								0.043				0.035					0.031			0.048			0.031
6463	G	GT																											0.039						0.039
6472	C	CA																																	0.03
6483	G	GT																											0.033
6485	G	GT																																				0.04		0.041
6501	C	CA																									0.044			0.037	0.033			0.039
6536	G	GT																																					0.038
6539	C	CA																										0.028																				0.031
6545	G	GT																									0.031									0.046											0.03
6548	C	CA																								0.055	0.03			0.032	0.031		0.037		0.03
6553	G	GT																													0.031
6566	G	GT																																		0.034													0.035
6573	C	CA																									0.028		0.029		0.036		0.042	0.036	0.03			0.034	0.045	0.04				0.033				0.03	0.029
6578	C	CA																							0.053		0.09		0.061	0.062	0.04	0.034		0.042	0.034	0.034		0.034	0.05	0.028	0.04		0.044	0.053		0.049	0.055		0.068
6589	G	GT
6594	C	CA																																	0.034	0.027
6599	G	GT																											0.032		0.044					0.038				0.026	0.033			0.048			0.025		0.027
6599	G	GA																										0.027							0.027
6606	C	CA																									0.027				0.027
6609	G	GT																							0.03	0.032					0.048			0.037															0.032
6617	G	GT																										0.027							0.026													0.028
6622	G	GT																																				0.028			0.027						0.031
6628	C	CA																							0.031				0.027		0.027	0.028															0.025
6629	C	CA																																		0.032		0.027					0.034
6638	C	CA																							0.037	0.047	0.028		0.032	0.035					0.043	0.043		0.038		0.042		0.054	0.041	0.037		0.033	0.026	0.046	0.036
6641	G	GT																										0.028			0.026										0.027					0.043	0.025		0.03
6664	C	CA																							0.064		0.028								0.033	0.026			0.041	0.031							0.042
6665	C	CA																									0.034			0.029	0.033			0.032	0.043											0.028
6666	C	CA																													0.032
6669	G	GT																								0.037	0.033	0.038			0.043					0.026			0.04	0.031
6670	G	GT																									0.028				0.042	0.03			0.027												0.031
6671	G	GT																																	0.031
6696	C	CT				0.014																															0.012
6701	C	CA																												0.028		0.029														0.031
6719	A	AT																															0.026
6741	G	GT																																0.035						0.037				0.039				0.028
6752	C	CA																								0.039													0.042		0.031
6753	G	GA
6774	C	CA																											0.036		0.031
6781	C	CA																									0.036								0.029
6820	T	TG																																				0.057										0.043
6831	G	GT																																				0.093
6861	C	CT					0.015
7164	C	CT										0.111
7212	G	GT																																															0.063
7245	G	GT																																		0.06
7267	C	CA																									0.054
7318	C	CA
7350	C	CA																								0.061	0.065	0.031			0.037	0.078						0.075		0.034	0.04							0.079	0.043
7353	G	GT																																	0.04
7376	C	CA																									0.053		0.06	0.044	0.041				0.031	0.03					0.058			0.052					0.059
7393	G	GT																																				0.06			0.048	0.06		0.04				0.035	0.03
7398	C	CA																										0.029																					0.029
7405	G	GT																														0.04			0.029				0.048										0.035
7410	G	GT
7420	C	CA																											0.031						0.03						0.038
7423	C	CA																								0.045
7431	C	CA																							0.041		0.032														0.03								0.036
7446	G	GT																													0.029							0.033									0.038
7447	G	GT																														0.037
7459	G	GA																																										0.033
7460	C	CA																																												0.033
7469	G	GT																									0.035			0.034
7472	G	GT																																				0.044										0.038
7482	C	CA																							0.032	0.08	0.04	0.04	0.044	0.046	0.039	0.031		0.059	0.044	0.033			0.056	0.056	0.058	0.076	0.039	0.06		0.043	0.05	0.03
7482	C	CT																																	0.028
7485	C	CA																											0.028		0.046									0.029
7495	G	GT																												0.041				0.04					0.036									0.048
7515	G	GT																									0.041	0.029	0.028		0.04	0.038		0.034		0.029		0.036	0.037				0.04
7518	C	CT																																					0.037
7524	G	GT																																													0.041		0.035
7528	C	CA																							0.05	0.062	0.055		0.065	0.105	0.034		0.045	0.039	0.028	0.039		0.029			0.047	0.057	0.052	0.048	0.046	0.042	0.029		0.035
7529	G	GT																									0.028								0.039			0.04			0.029							0.029	0.041
7533	G	GT																														0.041
7550	G	GT																									0.028					0.029		0.04								0.04
7560	G	GT																									0.028									0.038		0.029								0.035
7563	C	CA																										0.027	0.038				0.028					0.029		0.028				0.054				0.03	0.045
7564	C	CA
7573	C	CA																									0.028		0.045					0.055				0.037										0.032
7584	G	GT																									0.035					0.033		0.036										0.043
7586	G	GT																													0.031		0.035
7594	C	CA																													0.032
7607	C	CA																															0.039						0.05
7607	C	CG																																		0.031
7614	G	GT																																							0.033
7614	G	GA
7615	G	GT																							0.063										0.06											0.043
7619	T	TA																													0.043
7621	T	TA																																						0.033
7621	T	TC														0.011
7631	G	GT
7639	C	CA																																										0.047			0.052
7646	G	GT																												0.043
7664	G	GT																																	0.033												0.035
7667	G	GT
7675	G	GT																																														0.053
7677	G	GT																																0.081
7679	G	GT																												0.069									0.061
7686	C	CA																													0.053		0.057
7701	G	GT																							0.048										0.051				0.053		0.048
7705	A	AG																																	0.05
7718	G	GT																									0.06			0.076								0.055	0.057	0.057	0.051			0.048				0.041
7723	G	GT		0.017	0.012	0.019	0.016		0.015								0.016	0.02
7725	C	CA																															0.042
7735	C	CA																																												0.036
7736	G	GT																																		0.031
7739	G	GT																																		0.043		0.035										0.042
7753	G	GT																																				0.033
7756	G	GT																											0.034												0.046		0.038
7760	G	GT																							0.052						0.033					0.036													0.047
7764	C	CA																															0.03													0.032
7781	G	GT																									0.037			0.032	0.031		0.029	0.039	0.048	0.037		0.055			0.035	0.051		0.048			0.035	0.043	0.052
7790	G	GT																											0.03		0.044					0.03						0.049				0.061	0.041		0.029
7793	C	CA																									0.036		0.03		0.043		0.03			0.03							0.039	0.039					0.035
7798	G	GT																							0.034	0.05			0.066	0.044	0.032	0.048				0.03			0.04	0.036	0.029		0.062	0.033	0.062	0.044
7805	G	GT																								0.037	0.031		0.031						0.036					0.03	0.043			0.048					0.035
7809	G	GT																							0.058				0.03				0.06		0.035						0.037					0.031			0.069
7823	C	CA																									0.04					0.041															0.029
7838	G	GT																									0.056			0.032						0.053										0.048
7846	G	GT																							0.074		0.047								0.035			0.062							0.067	0.056	0.036	0.052
7848	G	GT																							0.044		0.04				0.05				0.052			0.036					0.039			0.031		0.045	0.05
7865	G	GT																							0.037						0.033					0.029										0.038	0.036	0.034
7869	C	CA																									0.029															0.042					0.041
7875	C	CA
7895	G	GT																																												0.054	0.031		0.03
7898	G	GT																									0.037		0.032				0.032			0.036		0.033						0.043	0.067	0.047		0.04	0.036
7905	C	CA																											0.039						0.031								0.041
7913	G	GT
7916	G	GT																														0.052	0.034		0.064	0.045		0.051						0.041		0.088	0.042	0.045
7920	C	CA																								0.063				0.063	0.069		0.034					0.037			0.037	0.074				0.045		0.046
7932	C	CA																												0.043				0.048						0.058							0.053
7952	C	CA																																						0.038						0.041
7964	C	CA																							0.063						0.042		0.047						0.057		0.043
7985	C	CA																							0.081				0.043	0.06			0.045					0.044				0.102				0.06
7987	G	GT																																															0.046
7998	C	CA																									0.039			0.044			0.039								0.051
8000	G	GT																																				0.038
8018	G	GT																											0.039
8039	G	GT
8061	C	CA																							0.032			0.034	0.028			0.044			0.046			0.047	0.052	0.028	0.029			0.034	0.069		0.029	0.043	0.029
8064	C	CA																														0.032	0.039					0.035						0.032			0.029	0.03
8067	C	CA																															0.033
8079	C	CA																									0.027				0.035																0.05
8083	G	GT																														0.031	0.027														0.038
8092	C	CA																							0.047	0.032			0.044	0.04		0.03	0.043		0.026	0.062		0.04	0.034	0.046	0.038			0.055			0.063	0.048	0.027
8120	G	GT																							0.03	0.034	0.032	0.028	0.055		0.03	0.043	0.028	0.043	0.033	0.07		0.033		0.075	0.033	0.103	0.053			0.053	0.054	0.054	0.032
8126	G	GA
8131	G	GT																									0.044		0.027																	0.03
8139	C	CA																											0.059	0.03	0.038	0.05		0.04	0.029	0.061		0.03	0.045				0.042				0.051	0.051	0.051
8140	C	CA																													0.038				0.034					0.039		0.048
8144	G	GT																												0.044		0.037		0.048				0.031	0.037	0.029			0.036			0.032		0.039
8152	C	CA																														0.057			0.028			0.036				0.095					0.04	0.044	0.028
8157	C	CA																																		0.033
8169	C	CA																											0.029											0.033							0.032
8177	C	CA																								0.033						0.037																0.03	0.026
8178	G	GT																									0.045					0.037								0.028	0.052		0.048	0.031		0.03		0.03	0.032
8183	G	GT																							0.033	0.046	0.034	0.033		0.037	0.037		0.034					0.042	0.037		0.034			0.044				0.037
8184	G	GT																								0.033
8192	G	GT																							0.043	0.041				0.05		0.029			0.026	0.027		0.035	0.05									0.042	0.054
8196	C	CA																																	0.031			0.03				0.046							0.037
8196	C	CT																																		0.027
8198	G	GT																																	0.042						0.034
8204	G	GT																											0.03	0.051																0.029
8213	G	GT																												0.047
8222	G	GT																								0.048	0.035				0.031	0.03									0.036	0.058			0.101
8228	C	CA																																	0.075														0.029
8238	C	CA																											0.059	0.052	0.039	0.045	0.038		0.029	0.036		0.074		0.036				0.037		0.055		0.052	0.037
8243	C	CA																															0.031															0.033
8249	G	GT																							0.045		0.039		0.034	0.05	0.047	0.055			0.036	0.037		0.041	0.041		0.032		0.063		0.068	0.041		0.035	0.031
8264	G	GT																														0.034
8267	G	GT																																				0.036										0.038
8290	C	CA																													0.055
8314	G	GT																																				0.059
8324	G	GT																																				0.08						0.075
8327	C	CA																												0.069
8342	G	GT																															0.059									0.096							0.071
8357	C	CA																																		0.053					0.067						0.055
8384	C	CA																									0.046	0.05				0.081		0.111						0.08					0.14			0.058
8403	G	GT																									0.049											0.069
8404	G	GT																														0.058
8414	G	GT																							0.071		0.062											0.073									0.049
8419	C	CA																								0.068									0.044	0.042				0.043							0.08
8424	C	CA																											0.056						0.042	0.059								0.063			0.069	0.059
8430	C	CA
8432	G	GT																								0.125							0.059						0.073										0.059
8442	G	GA
8458	T	TA																																	0.055
8470	G	GT																							0.056		0.059																	0.068
8481	C	CA																																													0.065
8491	G	GT																												0.065																0.051
8493	C	CA																																						0.047
8508	G	GT																														0.066																	0.053
8536	G	GT
8548	G	GT																									0.057												0.066		0.058						0.071
8549	G	GT																															0.061							0.043
8552	G	GT																																					0.064
8575	G	GT
8605	C	CA																																				0.056			0.045
8645	C	CA																							0.078				0.071
8650	C	CA																									0.083																				0.051		0.077
8653	G	GT		1															1	1																	0.999
8666	G	GT																														0.057		0.07				0.048
8673	C	CA																							0.045					0.053																	0.043
8678	G	GT																								0.057
8683	C	CA																							0.044		0.065	0.032		0.059	0.056	0.048	0.047		0.038	0.045		0.071	0.078					0.047					0.051
8713	C	CA																								0.083	0.074		0.043	0.038	0.066							0.035			0.042		0.045				0.041	0.037
8717	C	CA																							0.047		0.033							0.043		0.058					0.062						0.035		0.041
8720	G	GT																											0.04	0.046								0.034		0.035						0.058	0.041	0.036	0.04
8730	C	CA																																										0.04
8762	G	GT																									0.027											0.036
8768	G	GT																												0.03	0.036							0.041		0.042	0.029					0.032
8775	G	GT																													0.03
8782	C	CT																1
8783	C	CA																											0.045		0.031							0.03								0.053	0.036	0.051
8792	G	GT																																													0.038
8807	G	GT																								0.038					0.045					0.029				0.031	0.03	0.081					0.03		0.047
8819	C	CA																														0.032													0.059
8820	C	CA																							0.033																								0.028
8824	G	GT																													0.031		0.028							0.029		0.043						0.029
8836	C	CA																							0.04	0.044	0.044	0.033		0.043	0.08	0.032	0.028	0.054	0.057	0.041		0.071	0.043	0.034	0.053			0.055	0.061	0.032	0.047	0.056	0.04
8851	G	GT																											0.033
8853	G	GT		0.013		0.014	0.011		0.016					0.013																						0.031	0.012
8860	C	CA																								0.048	0.051		0.041	0.098	0.086	0.042		0.05	0.09	0.038		0.033	0.053	0.038		0.049	0.054	0.052	0.081	0.065	0.05	0.047	0.043
8864	C	CA																															0.045
8865	C	CA																									0.046		0.034							0.045					0.041								0.031
8867	G	GT
8871	T	TA																															0.041
8874	C	CA																									0.043											0.036										0.036
8878	C	CA																											0.036
8881	G	GT																									0.036
8903	G	GT
8917	C	CA																									0.042			0.034	0.034		0.034		0.042			0.042		0.032	0.03			0.038				0.052
8922	C	CA																											0.031						0.036			0.048								0.041
8961	C	CA																											0.05	0.034								0.04										0.035
8975	G	GT																								0.044	0.038		0.066		0.06			0.053		0.048		0.033	0.041								0.031	0.04	0.037
8984	G	GT																							0.06	0.083	0.056		0.056	0.052	0.064	0.047		0.037		0.067		0.044	0.063	0.054	0.059	0.102	0.046	0.039		0.079	0.099	0.044	0.061
8997	C	CA																														0.043
9010	G	GT																									0.038	0.028	0.028		0.038		0.033		0.031				0.034								0.037
9017	G	GT																								0.043		0.027		0.04	0.033					0.026										0.033
9035	G	GT																																				0.031		0.026								0.032	0.026
9044	G	GT																													0.027				0.026	0.031				0.026						0.034		0.039
9045	G	GT																																	0.026
9051	C	CA																																0.032														0.028
9056	C	CA																																							0.026						0.031
9057	C	CA																								0.054		0.034			0.033							0.027					0.031					0.028
9068	G	GT																													0.038	0.044		0.032		0.026				0.026	0.026	0.051		0.036			0.031	0.033	0.031
9073	C	CA																							0.028		0.03			0.028	0.026			0.036
9086	G	GT																																				0.035			0.03		0.039			0.038	0.031	0.036
9090	C	CA																							0.048					0.043		0.036			0.024			0.025	0.036	0.029			0.045	0.044			0.069	0.031	0.03
9101	G	GT																											0.034						0.045	0.034		0.025	0.03	0.03			0.051	0.061	0.039	0.033	0.045
9113	C	CA																									0.03											0.03			0.026		0.03				0.035	0.031
9114	C	CA																								0.081				0.028		0.035			0.03	0.025		0.03	0.037	0.025					0.043	0.044			0.025
9116	G	GT																							0.043	0.038	0.03	0.025	0.03		0.045	0.03	0.026	0.066	0.075	0.03			0.045	0.046			0.055		0.053	0.028	0.051		0.025
9122	C	CA																																															0.026
9133	C	CA																							0.027	0.046	0.035	0.03	0.067	0.055		0.036	0.041		0.025	0.041		0.057	0.06		0.041			0.034	0.054	0.034	0.025	0.043	0.061
9136	G	GT																														0.031								0.026			0.042
9140	G	GT																														0.025						0.043									0.045	0.039
9142	C	CA																													0.025
9144	C	CA																											0.027																	0.04			0.03
9145	T	TA
9152	C	CA																							0.046		0.036	0.034			0.047	0.027				0.031		0.07			0.038						0.031	0.069	0.046
9152	C	CT																										0.024
9158	C	CA																									0.036	0.029			0.032					0.027										0.046
9159	C	CA																									0.036														0.027
9166	C	CA																														0.034				0.027													0.032
9169	C	CA																											0.028
9169	C	CG																														0.029
9170	C	CA																												0.036			0.027						0.051							0.042	0.043
9173	G	GT																																		0.028
9176	G	GT																												0.032		0.032		0.04							0.03					0.031
9180	C	CA																							0.033					0.044											0.062					0.046	0.063		0.034
9186	G	GT																																												0.05
9203	G	GT																											0.041				0.035		0.038					0.032							0.039		0.04
9207	C	CA																								0.047			0.065			0.08	0.037	0.045					0.062	0.033		0.076	0.042						0.076
9209	G	GT																																	0.067				0.054
9224	G	GT																																															0.048
9233	G	GT																											0.036
9237	G	GT																											0.035												0.038					0.041	0.036
9240	C	CA																								0.074			0.064	0.08	0.04																	0.056
9276	G	GT																									0.054
9290	G	GT																																0.081	0.048											0.057
9303	C	CA																																				0.052									0.042	0.051
9309	C	CA																									0.04				0.043					0.037			0.069
9323	G	GT																																							0.055			0.052
9363	C	CA																													0.045
9371	C	CA																																				0.04		0.044	0.042					0.042
9375	C	CA																											0.04
9380	G	GT																																															0.04
9388	G	GT																													0.053												0.052
9389	G	GT																							0.057													0.039	0.053	0.042
9396	C	CA																												0.059	0.073										0.04
9416	G	GT																																	0.045				0.063
9430	C	CA																																						0.038
9447	C	CA																									0.098
9448	C	CA																												0.047												0.063
9451	C	CA																							0.056
9462	G	GT																													0.052								0.062				0.045
9468	G	GT																																				0.039	0.05									0.05
9471	G	GT																																														0.042
9482	G	GT																															0.04
9491	C	CA																												0.056								0.051		0.038	0.039					0.054		0.056
9502	C	CT			0.012	0.01	0.017				0.04			0.02					0.023																0.038		0.019									0.043
9502	C	CA																																						0.036
9520	C	CA																											0.032						0.033	0.032				0.058	0.033								0.043
9521	C	CA																																							0.033			0.036
9528	C	CA																									0.086		0.031				0.06						0.056	0.036				0.063			0.037	0.034
9532	C	CA																											0.054						0.057			0.04		0.031	0.045			0.044				0.035
9541	C	CA																															0.051			0.04
9561	C	CA																									0.03				0.045							0.041							0.06			0.036	0.032
9565	C	CA																															0.033								0.031
9570	C	CA																													0.038																0.031	0.035
9572	G	GT																																								0.061
9582	C	CA																									0.046						0.031	0.037		0.036				0.031						0.032	0.037
9601	G	GT																								0.043				0.037					0.03	0.028			0.037	0.04		0.069				0.048			0.033
9611	C	CA																																				0.034				0.059					0.041	0.041
9620	G	GT																																				0.028
9627	C	CA																									0.027			0.031								0.034
9636	C	CT																											0.027
9644	C	CA																								0.051			0.029	0.051								0.047	0.043		0.045						0.056		0.028
9648	G	GT																																				0.029						0.032
9661	C	CA																							0.039	0.055	0.098	0.06	0.067	0.067	0.048	0.058	0.037	0.036		0.064		0.093	0.101	0.092	0.067	0.074	0.076	0.081	0.055	0.061	0.105	0.101	0.061
9666	C	CA																								0.053					0.048	0.039				0.046		0.048		0.034								0.046	0.03
9675	C	CA																															0.031	0.035		0.034		0.03											0.03
9679	C	CA																									0.045									0.028								0.048		0.037		0.051
9700	C	CA																							0.046		0.045		0.03	0.053	0.037	0.033				0.029									0.052	0.039	0.036		0.035
9711	C	CA																												0.04					0.034	0.035											0.029
9712	C	CA																											0.041			0.039				0.041								0.033					0.029
9724	C	CA																																				0.032
9731	T	TC																0.011
9733	C	CA																								0.047	0.061					0.043						0.041			0.046							0.043	0.031
9745	C	CA																											0.035
9746	C	CA																																	0.041														0.04
9763	C	CA																							0.045														0.058					0.048					0.053
9882	G	GT																																				0.048						0.052
9921	G	GT																											0.052			0.056		0.045							0.042
9928	G	GT																									0.036		0.037		0.035	0.039								0.042	0.042								0.056
9929	G	GT																													0.049							0.051										0.038
9945	G	GT																																						0.048
9948	A	AT																																	0.042
9949	A	AT																																						0.048
9962	C	CA																							0.047										0.039			0.035										0.052
9973	G	GT																																									0.037
9983	G	GT																							0.047	0.074	0.052		0.046	0.04	0.058	0.08	0.043	0.04	0.055	0.04		0.074		0.062	0.032			0.058		0.04	0.051	0.119	0.048
9996	C	CA																								0.048																			0.08	0.033
9998	G	GT																																														0.034
10002	C	CA																																	0.037
10004	G	GT																																										0.041					0.031
10010	C	CA																									0.054		0.032				0.037	0.038				0.032		0.036		0.045						0.041
10020	C	CA																																													0.032
10030	C	CA																																															0.029
10032	C	CA																																				0.052
10036	C	CA																																0.039	0.029				0.042
10039	C	CA																																				0.032						0.05
10039	C	CT			0.346	1
10054	G	GT																									0.032			0.034		0.041	0.03			0.034				0.03
10058	G	GT																								0.037				0.041										0.03				0.036
10065	G	GT																																						0.042
10072	G	GT																																										0.038			0.033
10078	C	CA																																				0.034										0.037
10080	C	CA																																												0.037
10085	G	GT																												0.039											0.034								0.038
10096	G	GT																																											0.082			0.04
10105	G	GT																																							0.061
10142	C	CA																							0.044						0.033		0.035
10146	G	GT																													0.034
10154	G	GT																								0.045	0.046		0.045							0.035								0.056			0.038
10169	C	CA																																	0.034			0.036									0.038
10170	C	CA																													0.051													0.039
10173	G	GT																											0.048											0.042
10174	A	AT
10180	G	GT																											0.034	0.047					0.062	0.034		0.071						0.045		0.054		0.061	0.041
10183	C	CA																							0.044					0.051	0.048	0.04	0.042								0.046
10193	G	GT
10196	G	GT																								0.068	0.034								0.044					0.033
10208	C	CA																																															0.031
10209	C	CA																								0.039			0.038						0.03	0.038
10216	T	TA																														0.037
10217	G	GT
10220	G	GT																																		0.043
10228	C	CA																								0.038			0.038	0.062		0.051			0.082			0.084	0.043	0.038						0.053		0.041
10232	C	CA																							0.064		0.031											0.032	0.043									0.035
10239	C	CA																									0.045		0.065		0.034					0.052			0.044			0.054	0.039
10244	C	CA																								0.042	0.04				0.047	0.035			0.037				0.043	0.039				0.06	0.078		0.053		0.054
10252	C	CA																									0.041								0.031										0.069
10255	G	GT																																					0.045
10265	G	GT																											0.065											0.041
10274	C	CA																							0.04				0.05		0.088				0.034	0.054		0.053			0.051			0.074		0.043	0.042
10279	C	CA																																							0.035
10281	G	GT																																				0.046			0.056					0.035		0.054	0.035
10282	G	GT																												0.039
10289	G	GT																																															0.035
10290	G	GT																									0.043					0.038								0.034	0.049
10324	G	GT																								0.065
10328	G	GT																												0.038	0.038										0.034
10340	C	CA																											0.036												0.035
10341	C	CA
10345	G	GT																																0.045	0.033						0.036
10367	C	CA																													0.072														0.075
10379	G	GT																																							0.049
10380	G	GT																																													0.038
10384	G	GT																																		0.041										0.052	0.039
10392	C	CA
10412	G	GT																												0.071
10416	C	CA																									0.047																				0.047
10419	C	CA																																				0.073
10433	C	CA																																				0.067
10449	C	CT							1
10456	C	CA																									0.053		0.05
10465	G	GT																																						0.048							0.058
10466	G	GT																																					0.098			0.143
10470	C	CA																									0.064					0.057
10474	C	CA																													0.048									0.046
10475	C	CA
10481	G	GA							0.017					0.016				0.012
10481	G	GT																								0.083
10490	G	GT																																							0.05
10491	G	GT																																										0.048
10499	G	GT																									0.046															0.063
10511	G	GT
10517	G	GT																										0.038				0.037		0.047	0.063	0.032			0.046	0.06		0.106				0.051		0.038
10525	C	CA																									0.049
10527	C	CA																																									0.041						0.051
10540	G	GT																																						0.036
10544	C	CA																																							0.035
10549	G	GT																												0.041						0.034
10550	G	GT																														0.038	0.038					0.035		0.037	0.035		0.053					0.037
10562	G	GT																											0.042
10563	G	GT																									0.042											0.036
10568	C	CA																												0.05										0.05	0.055	0.065		0.061	0.12
10574	G	GT																														0.038	0.034			0.032					0.055
10580	G	GT																									0.079	0.04	0.034		0.046	0.059		0.061	0.05	0.032		0.074		0.07	0.091	0.077	0.056				0.081	0.09
10586	G	GT
10589	G	GT																								0.06
10601	G	GT																												0.034			0.05			0.031			0.056							0.042
10602	G	GT																									0.041		0.051		0.068	0.041	0.043		0.041	0.031		0.048	0.082	0.041	0.046			0.045			0.071	0.07
10613	G	GT																									0.039		0.094	0.048		0.047	0.066		0.035	0.031		0.041		0.033	0.072			0.041		0.043	0.034
10617	G	GT																												0.061		0.062						0.034					0.05
10619	C	CA			0.012		0.011		0.016										0.043																		0.011
10627	A	AT																											0.04
10637	G	GT																																								0.057	0.042
10642	G	GT																									0.035		0.043						0.034												0.035
10643	G	GT																													0.038		0.036			0.047		0.035									0.057	0.052
10674	G	GT																																				0.063			0.035
10697	G	GT																																														0.038
10698	G	GT																																				0.049			0.049							0.038
10700	G	GT
10707	G	GT																													0.034
10714	C	CA																								0.065								0.041				0.034										0.036
10718	C	CA																														0.047	0.042					0.036											0.035
10719	G	GT																								0.047	0.04						0.042			0.04			0.048	0.04	0.041			0.061				0.046
10726	C	CA																											0.034						0.034			0.035
10733	C	CA																								0.047													0.046	0.034				0.061
10739	G	GT																									0.036	0.034		0.05	0.052			0.043	0.043	0.059		0.043	0.048		0.05		0.058				0.047		0.06
10748	C	CA																																												0.036	0.034
10753	G	GT																											0.035
10772	G	GT																								0.04	0.031			0.037		0.034						0.039	0.053	0.039
10776	C	CA																																		0.031
10778	C	CA																														0.04																	0.03
10787	G	GT																											0.062						0.036												0.052
10790	C	CA																							0.034		0.03		0.03																			0.033
10796	G	GT																																0.037	0.036			0.037									0.039	0.038
10806	G	GT																																							0.029
10809	C	CA																																							0.029
10815	C	CA																																0.04	0.027			0.029									0.031		0.028
10820	C	CA																								0.046	0.048	0.029	0.034	0.029	0.066		0.039	0.039	0.027	0.054		0.046	0.075	0.034				0.054		0.03	0.032	0.053	0.029
10826	G	GT																																													0.026
10827	G	GT																							0.028						0.027
10834	C	CA																									0.033				0.027				0.044			0.028	0.04	0.027				0.029
10841	G	GT																									0.028
10854	C	CA																								0.034									0.033									0.046
10862	G	GT																								0.047															0.032		0.034			0.028
10882	G	GT
10886	G	GT																																							0.032
10894	C	CA																							0.032	0.035	0.029											0.035						0.045			0.028
10900	G	GT																															0.047											0.045
10919	G	GT
10922	G	GT																												0.031				0.047		0.034		0.049	0.039							0.035		0.029	0.026
10932	C	CA																																						0.045							0.028	0.031
10941	T	TA																								0.038
10947	G	GT																										0.032			0.03				0.034
10956	C	CA																											0.03		0.038							0.039		0.031		0.064		0.041			0.061	0.048	0.036
10960	T	TG																											0.03
10969	C	CA																									0.032
10970	C	CA																															0.038															0.034
10981	G	GT																																													0.033
10986	G	GT																									0.034			0.046								0.043				0.051	0.042	0.056			0.041
10993	C	CA																											0.036							0.04				0.04							0.037
11020	C	CA																													0.05															0.04	0.047
11029	G	GT																											0.054	0.041	0.056		0.043	0.041	0.059			0.058		0.046	0.035	0.083		0.076			0.048	0.063	0.033
11034	C	CA																													0.039																		0.034
11050	C	CA																													0.044					0.044
11051	C	CA																																															0.051
11060	C	CA																									0.066																				0.038
11064	G	GT
11074	C	CA																																	0.042			0.05			0.042
11083	G	GT		0.997			1	1		1	1	1	1	1	0.993	1	0.995		1	1			1	1	1	0.981	0.893	0.322	0.983	0.95	0.982	0.938	0.982	0.98	1	0.974	1	0.967	0.978	0.983	0.981	0.951	0.637	0.885	1	0.974	1	0.983	0.983
11087	G	GT																											0.039			0.035
11087	G	GA
11095	C	CA																														0.04
11103	C	CA																							0.042														0.054							0.03
11113	G	GT																									0.043					0.033															0.031
11114	G	GT																																						0.03
11130	C	CA																														0.038	0.039					0.028								0.029		0.034	0.034
11143	G	GT																								0.041				0.029					0.026	0.027		0.038			0.043			0.029				0.032
11151	T	TA		0.01
11152	C	CA																							0.046		0.05	0.027	0.028	0.04		0.073	0.032	0.041		0.065		0.066	0.064	0.042	0.048	0.05	0.047	0.066	0.057	0.072	0.043	0.05	0.028
11159	A	AC															0.013
11171	C	CA																							0.029
11173	C	CA																													0.029			0.038				0.033		0.037				0.035		0.027
11190	C	CA																											0.044	0.031			0.04			0.029		0.034		0.026			0.04	0.055		0.028			0.028
11193	C	CA																													0.029
11195	C	CA																							0.038		0.035		0.028				0.04	0.061				0.035		0.027	0.041				0.044		0.051		0.051
11200	C	CA																														0.031						0.029			0.041	0.045	0.081	0.043		0.052	0.046		0.035
11221	G	GT																									0.039	0.034	0.03	0.043	0.04			0.048		0.03				0.033						0.053	0.039	0.03	0.029
11224	C	CA																							0.047	0.075			0.036	0.044	0.03	0.037				0.037			0.067	0.045	0.058			0.032		0.06			0.034
11232	C	CA																							0.034								0.036																0.031
11241	G	GT																																				0.072				0.046						0.043
11245	G	GT																										0.034
11257	G	GT																									0.035				0.066	0.038	0.03					0.031								0.036		0.05
11262	G	GT																									0.029																						0.034
11266	G	GT																								0.051														0.029
11266	G	GA						0.28
11272	G	GT																													0.031									0.047
11276	G	GT																														0.056									0.041
11289	C	CA																									0.029		0.036	0.045	0.03	0.047			0.045			0.03										0.055	0.03
11291	G	GT																																												0.036
11306	G	GT																									0.032		0.054	0.046																	0.033
11325	C	CA																															0.031		0.039														0.031
11344	C	CA																																		0.03
11345	C	CA
11350	G	GT																								0.056					0.04				0.05			0.033		0.029		0.065					0.031	0.061
11358	G	GT																								0.078	0.033					0.035	0.031		0.031	0.03		0.041	0.044			0.071				0.057	0.039	0.048
11369	G	GT																																	0.028												0.03
11383	G	GT																									0.03
11385	G	GT																														0.031				0.035
11391	G	GT																							0.043							0.043												0.034
11392	G	GT																																0.05
11401	G	GT																									0.035	0.041	0.035		0.046															0.039	0.03
11407	C	CA																								0.036					0.031	0.029		0.074		0.027		0.048	0.033					0.043			0.029		0.041
11410	G	GT																									0.034	0.046	0.039						0.029	0.032						0.062	0.04				0.028		0.04
11416	C	CA																							0.039	0.033	0.069	0.04	0.066		0.03	0.046	0.029		0.028	0.027		0.04		0.027	0.038			0.076	0.07	0.047		0.035	0.043
11435	G	GT																																							0.027
11447	G	GT																																0.031				0.028			0.027			0.029			0.037	0.035
11450	C	CA																								0.04	0.08		0.048	0.055	0.104	0.034	0.048	0.062		0.056		0.049	0.032	0.056	0.066	0.037	0.063		0.068	0.029	0.043	0.052	0.05
11455	C	CA																							0.061		0.043		0.037	0.049	0.028	0.034	0.027		0.033	0.037				0.026				0.03
11460	C	CA																							0.054						0.032					0.031				0.057						0.028	0.032		0.032
11461	C	CA																							0.036	0.034	0.043		0.031		0.032		0.026	0.043	0.032			0.037			0.048				0.043			0.034
11466	G	GT																																							0.027
11471	C	CA																							0.035	0.04	0.027						0.032		0.033	0.042				0.025		0.036						0.035
11479	C	CA																								0.041	0.042		0.026	0.03	0.033		0.032		0.033			0.045		0.031	0.036				0.045
11481	C	CA																							0.036				0.026	0.054	0.045	0.034		0.037		0.032		0.04	0.036	0.042								0.041	0.047
11490	C	CA																									0.054						0.027								0.027					0.028
11490	C	CG			0.011
11497	C	CA																																	0.041
11499	C	CA																							0.031		0.056	0.034	0.033	0.05	0.035		0.034	0.047					0.074	0.038	0.034	0.038	0.061	0.045	0.052			0.035	0.06
11511	C	CG																0.011
11518	C	CA																							0.039	0.048	0.062	0.029	0.074	0.045	0.074	0.037	0.071	0.129		0.071		0.034	0.102	0.034	0.04	0.043	0.069	0.074	0.089	0.053	0.035		0.028
11527	G	GT																																		0.03
11530	C	CA																									0.029		0.028	0.034		0.057							0.052		0.029	0.052	0.05
11555	G	GT																										0.03																0.043
11564	C	CA																									0.041							0.043	0.029				0.036		0.03			0.036		0.037	0.034	0.031	0.035
11565	C	CA																								0.039	0.077		0.036			0.056	0.052		0.047	0.035				0.034			0.035				0.04		0.034
11572	C	CA																									0.041		0.03			0.056						0.037								0.038
11575	C	CA																											0.029	0.033	0.03		0.039			0.03					0.036					0.037	0.034	0.03
11589	C	CA																																												0.044
11594	C	CA																							0.032					0.053									0.04
11620	C	CA																							0.037	0.056						0.03												0.032
11624	G	GT																														0.049
11648	G	GT
11651	C	CA																																				0.034
11653	C	CA																																						0.034
11665	C	CA																							0.036		0.045						0.033		0.033					0.037						0.036	0.034
11669	C	CT														0.149
11679	G	GT																													0.043							0.045	0.063										0.039
11683	G	GT																												0.051	0.043							0.045	0.052							0.041	0.038	0.048	0.054
11683	G	GA																																			0.012
11687	C	CA																																						0.044				0.051
11699	G	GT																																					0.076								0.049
11712	C	CA																													0.049
11719	G	GT																																							0.046
11720	G	GT																																0.05															0.043
11734	G	GT																													0.058										0.051								0.043
11734	G	GA																																													0.045
11739	C	CA																																															0.053
11743	G	GT																							0.053																					0.045
11744	G	GT																													0.05
11745	G	GT																													0.082																0.045
11752	C	CA																											0.042
11753	C	CA
11761	G	GT																																					0.066
11779	C	CT											0.589
11785	C	CA																									0.061
11810	G	GT																																	0.052						0.043
11824	C	CA																									0.056					0.056															0.071
11844	C	CA																												0.063											0.053
11853	C	CA																							0.06						0.064				0.063														0.052
11878	C	CA
11886	C	CA																														0.06
11904	G	GT																								0.067														0.039
11913	C	CA																									0.041		0.038				0.057		0.043					0.045							0.058
11933	C	CA																															0.037
11941	C	CA																									0.043					0.052
11952	A	AT	0.031	0.043	0.016	0.016	0.018		0.016					0.015		0.017	0.037	0.047																			0.015
11954	G	GT																								0.058	0.039		0.038	0.04		0.045				0.055		0.067						0.063		0.034		0.042	0.039
11960	C	CA																							0.05						0.037				0.031
11962	C	CA																									0.036			0.059		0.043			0.037	0.032			0.044		0.055							0.032	0.069
11972	G	GT																							0.034
11981	G	GT
11986	C	CA																																				0.027	0.033									0.029	0.032
11990	G	GT																									0.032
11998	G	GT																													0.026								0.047	0.03	0.026			0.028					0.025
12003	C	CA																																					0.039
12012	C	CA																																					0.031		0.054	0.058	0.031			0.027	0.025
12024	C	CA																									0.024		0.025	0.032	0.025		0.03																0.024
12025	C	CA																							0.032				0.05			0.042			0.039								0.035			0.036	0.025
12031	G	GT																																							0.029			0.037		0.04	0.034		0.034
12032	G	GT																																							0.029							0.025
12033	G	GT																							0.026
12041	G	GT																								0.041				0.026		0.025										0.036			0.047	0.025		0.034
12059	G	GT																											0.039					0.027		0.023												0.03
12062	G	GT																									0.023	0.029	0.044	0.029				0.027									0.027			0.024
12067	G	GA																																				0.025
12070	G	GT																									0.024			0.04		0.026				0.023									0.044				0.025
12071	G	GT																								0.035	0.034						0.025					0.059					0.034						0.025
12078	G	GT																									0.024											0.029					0.028
12079	G	GT																							0.027	0.029			0.025													0.04		0.026
12085	C	CA																													0.035															0.025
12100	C	CA																															0.025
12102	C	CA																																					0.029
12104	G	GT																									0.026			0.03					0.025			0.034						0.035		0.029		0.026	0.025
12114	C	CA																								0.03	0.036		0.038	0.041		0.027	0.045	0.041	0.025	0.025				0.034	0.03			0.042	0.043	0.04	0.039		0.029
12115	C	CA																																						0.025						0.026
12116	C	CA																									0.026		0.025		0.03		0.03								0.025
12119	C	CA																															0.025							0.024						0.026
12123	C	CA																																							0.042
12146	C	CA																								0.061	0.038		0.058		0.05	0.035	0.026							0.036	0.044			0.034		0.034	0.033		0.046
12149	G	GT																											0.032
12158	G	GT																							0.031	0.045	0.057			0.054	0.035	0.043	0.065	0.058	0.049	0.041		0.046	0.038	0.064		0.068	0.04	0.036	0.136	0.053	0.052	0.042	0.054
12163	G	GT																															0.027		0.028	0.032											0.028
12176	G	GT																											0.027																		0.043
12179	G	GT																								0.035	0.029		0.054	0.034		0.036			0.034			0.048					0.034	0.036			0.026	0.029
12183	C	CA																											0.032																				0.025
12194	C	CA																								0.033	0.028	0.027	0.032	0.044	0.028				0.042	0.043				0.026	0.028	0.042	0.033		0.043
12208	G	GT																												0.049
12213	C	CA																																0.045										0.033		0.039	0.028	0.033
12217	G	GT																													0.039																0.029
12223	G	GT																												0.044					0.047
12231	C	CA																																						0.034
12233	G	GT																							0.048										0.031					0.046							0.038
12239	G	GT																												0.072	0.04	0.085				0.035		0.064			0.039					0.047	0.034	0.053
12269	G	GT																																				0.044										0.039
12277	G	GT																																									0.062						0.041
12281	G	GT																							0.042		0.061					0.056	0.036			0.068					0.039	0.068
12284	C	CA																														0.04			0.039				0.047	0.047		0.057			0.071	0.04	0.042
12292	G	GT																													0.047				0.06					0.056					0.075				0.037
12296	C	CA																											0.037
12310	G	GT																							0.052													0.038
12315	G	GT																								0.052
12318	C	CA																											0.051
12320	G	GT																												0.042																		0.039
12322	G	GT																																									0.043
12323	G	GT																													0.039	0.042						0.037
12328	G	GT																																										0.051
12330	G	GT																																				0.051										0.038
12331	G	GT																																				0.043			0.037							0.037
12355	G	GT																											0.033		0.036													0.053
12367	C	CA																									0.042
12378	G	GT
12385	G	GT																									0.038				0.036																0.038
12386	G	GT																																												0.037
12392	G	GT																															0.046
12400	C	CA																															0.048
12406	C	CT																																										0.051
12423	G	GT																							0.067				0.065
12424	A	AT																																										0.056
12437	C	CA																								0.053																							0.04
12438	C	CA																																													0.039
12439	C	CA
12442	G	GT																									0.06			0.061			0.066					0.041	0.105					0.053	0.113		0.066
12478	G	GT																									0.053				0.048
12484	C	CA																							0.082		0.038							0.059							0.077							0.056	0.046
12491	G	GT																							0.056					0.049				0.056		0.041													0.046
12521	G	GT																																													0.039
12543	C	CA																							0.04		0.032							0.039													0.038
12544	A	AG																											0.033						0.032
12552	G	GT																														0.048	0.03								0.032
12559	C	CA																																	0.032							0.051				0.041
12560	C	CA																												0.042								0.032
12565	G	GT																									0.038
12578	G	GT																									0.032
12593	C	CA																									0.032			0.041	0.064	0.034	0.031					0.045			0.046				0.074	0.047	0.038	0.046	0.039
12602	G	GT																														0.042			0.031	0.039				0.031
12613	G	GT																								0.049			0.052						0.037	0.039												0.034
12614	G	GT																							0.039					0.043			0.032											0.053
12621	C	CA																												0.044	0.058					0.04				0.052	0.044
12636	G	GT																																												0.035
12639	C	CA																														0.038
12641	C	CA
12660	G	GT																																		0.037
12661	G	GT																																	0.039											0.041
12664	C	CA
12669	C	CA																														0.043		0.043													0.031
12676	C	CA																											0.034	0.037	0.051									0.032									0.033
12685	G	GT											0.676												0.365	0.32	0.383	0.101	0.429	0.375	0.409	0.391	0.417	0.391	0.456	0.429		0.447	0.415	0.386	0.353	0.522	0.195	0.383	0.354	0.372	0.365	0.418	0.401
12692	G	GT																																	0.047											0.047	0.063
12701	C	CA																													0.04							0.047
12702	C	CA																																							0.04					0.044
12714	G	GT																								0.057	0.049		0.059										0.063
12723	C	CA																							0.05					0.065			0.056														0.038
12733	C	CA																															0.04		0.05
12734	G	GT																										0.039																				0.046	0.045
12754	C	CA																																													0.037
12758	G	GT																																				0.032
12761	G	GT																											0.046			0.037			0.051	0.089				0.055					0.053				0.051
12769	G	GA																																										0.035
12793	G	GT																																0.036						0.029	0.031
12794	G	GT																												0.031
12795	G	GT																															0.031			0.03
12797	G	GT																																										0.032
12801	G	GT																																						0.045
12822	C	CA																							0.026											0.026											0.033
12823	C	CA																							0.026					0.033	0.028				0.027				0.033	0.035	0.043								0.034
12824	G	GT																									0.026				0.027			0.036	0.027	0.031		0.033						0.028			0.027	0.034
12832	G	GT																														0.034		0.041				0.027		0.025							0.032		0.024
12833	G	GT																																		0.026					0.025			0.028
12838	G	GT																												0.033								0.026			0.03
12843	G	GT																												0.028						0.031
12844	G	GT
12849	G	GT																																				0.031
12853	C	CA																										0.032		0.033	0.038	0.033				0.026		0.026			0.03	0.052			0.039	0.037	0.037	0.032	0.024
12854	C	CA																												0.027		0.027		0.029	0.026							0.031		0.034
12855	C	CA																									0.045	0.026	0.027		0.048	0.038			0.036			0.032			0.024			0.034		0.027	0.047	0.038	0.034
12859	G	GT																								0.031							0.037					0.043		0.031	0.035	0.032	0.031				0.043	0.033
12863	G	GT																																							0.034
12866	G	GT
12867	G	GT																								0.037				0.028										0.037	0.025					0.032			0.031
12872	G	GT																																														0.028
12879	T	TA
12880	C	CA																													0.038		0.026		0.026			0.033		0.038	0.026								0.03
12887	G	GT																							0.035	0.033												0.044			0.047			0.029	0.046	0.034	0.044	0.051	0.029
12892	G	GT																											0.025										0.037			0.036
12893	G	GT																									0.026							0.03	0.025								0.038
12897	C	CA																									0.031			0.045								0.031		0.031	0.035							0.049
12899	C	CA
12900	C	CA																																							0.026	0.044							0.024
12917	G	GT																											0.026			0.034				0.037			0.031		0.026	0.047		0.029		0.035
12921	C	CA																										0.028
12924	C	CA																																													0.033
12929	G	GT																																								0.04
12932	C	CA																								0.035	0.035		0.028			0.041			0.044			0.04		0.029	0.039	0.04		0.039	0.064	0.03	0.046	0.035
12933	C	CA																									0.034				0.054							0.028		0.029							0.029	0.035
12940	G	GT																														0.03
12962	G	GT																												0.032																	0.041
12963	G	GT																																				0.03				0.052
12974	C	CA																							0.041	0.056										0.028					0.03								0.03
12983	G	GT																																					0.056
12984	G	GT																									0.034
12993	T	TA																																								0.063
13009	C	CA																																0.044	0.04	0.031		0.042									0.032	0.036	0.039
13019	C	CA																											0.038				0.036								0.056
13038	C	CT									0.862
13047	C	CA																											0.03																	0.037
13051	C	CA																															0.033		0.045						0.028
13056	C	CA																										0.035	0.028				0.044						0.038								0.037
13068	C	CA																										0.029		0.047			0.026													0.031
13072	C	CA																												0.059	0.035							0.029										0.03
13076	G	GA																									0.029
13088	G	GT																																							0.029
13109	G	GT																									0.026		0.032			0.028	0.025							0.043		0.042						0.027	0.026
13115	C	CA																																							0.027					0.031	0.031
13134	C	CA																																	0.025					0.025
13138	C	CA																											0.031	0.031		0.036	0.035								0.035		0.028	0.026			0.03		0.035
13148	G	GT																									0.024
13153	G	GT																										0.029
13172	G	GT																														0.027											0.03						0.032
13178	G	GT																																				0.026			0.026						0.04
13181	C	CA																							0.038	0.064	0.049		0.041		0.071	0.043			0.04	0.051		0.062	0.034				0.035	0.027		0.053		0.062	0.062
13183	G	GT																																0.029										0.027
13200	C	CA																									0.039								0.024												0.025
13201	G	GT																									0.024									0.03
13201	G	GA																																										0.038
13202	G	GT
13207	C	CA																									0.024														0.025
13213	G	GT																							0.047	0.029				0.025			0.028											0.026		0.03	0.045
13214	G	GT																									0.033								0.042					0.039			0.028						0.039
13217	C	CA																							0.026	0.036	0.034		0.029		0.031	0.031			0.037	0.025		0.035		0.025							0.025	0.051	0.03
13220	G	GT																											0.034		0.041	0.036		0.053				0.051		0.045	0.024			0.031	0.042			0.041	0.024
13224	C	CA																								0.047			0.024	0.03		0.046		0.034		0.024					0.032			0.036			0.025
13225	C	CA																									0.043				0.025									0.03				0.026
13225	C	CT		0.025										0.011
13229	G	GT																									0.024
13232	G	GT																																					0.033
13235	G	GT																													0.026
13239	C	CA																							0.031					0.031								0.025
13247	C	CA																												0.038		0.036		0.029													0.034
13249	G	GT																																															0.025
13256	C	CA																															0.024						0.033	0.036
13262	C	CA																																									0.029				0.025	0.038
13268	G	GT																																0.037	0.025			0.032		0.031	0.045			0.028			0.056	0.034
13271	C	CA																								0.033	0.036	0.032		0.033		0.039	0.04						0.034					0.028		0.026	0.026	0.039
13275	C	CA																												0.029			0.03	0.032		0.029
13280	C	CA																								0.04						0.028							0.041	0.026							0.041
13281	C	CA																																							0.031
13286	G	GT																													0.034				0.026						0.026								0.043
13287	G	GT																									0.026			0.041	0.034					0.025			0.035	0.027								0.04	0.032
13295	G	GT																							0.047	0.048	0.064	0.043	0.051	0.064	0.069	0.077		0.04	0.032	0.042		0.04	0.081	0.066	0.07		0.084	0.064	0.058	0.054	0.053	0.066	0.067
13304	G	GT																								0.036			0.042		0.043					0.039										0.036
13340	G	GT																							0.046											0.032					0.052							0.036	0.035
13348	G	GT																													0.028		0.027														0.027
13349	G	GT																									0.026
13423	C	CA			0.024
13424	C	CA			0.024
13425	G	GA			0.026
13432	C	CA																																					0.029		0.03
13439	C	CA																													0.026
13443	C	CA																											0.025																			0.026
13448	G	GT																																													0.03
13469	G	GT																																						0.024							0.024
13491	C	CA																																				0.026
13492	C	CA																											0.025
13502	C	CA																									0.032								0.026			0.032										0.027	0.03
13507	G	GT																														0.039											0.031
13513	G	GT																														0.041
13520	G	GT
13525	G	GT																																				0.032											0.037
13530	C	CA																											0.031		0.059	0.049				0.03		0.031		0.041			0.04			0.038		0.041
13538	G	GT																									0.031
13539	G	GT																									0.037
13541	C	CT																	0.018
13546	G	GT																										0.028	0.041	0.052			0.029		0.027					0.028			0.037	0.047		0.03	0.041	0.038
13558	G	GT																													0.03			0.043		0.027					0.029
13584	C	CA																									0.031		0.037		0.05	0.066	0.036		0.036	0.046			0.051	0.036							0.036		0.038
13585	C	CA																											0.038		0.032
13603	C	CA																									0.033				0.048	0.063			0.052			0.065	0.047	0.032				0.038		0.043		0.04	0.041
13612	G	GT																															0.033															0.034
13617	G	GT																																						0.035
13618	G	GT																									0.041
13627	G	GT																									0.032							0.068													0.03
13639	G	GT																												0.039									0.047										0.047
13643	C	CA																											0.046	0.033	0.044		0.035		0.029	0.036				0.03
13650	T	TG																																	0.028
13659	G	GT																														0.032
13661	G	GT																																										0.04
13671	C	CA																											0.031							0.037
13673	C	CA																									0.036			0.045				0.04												0.034
13681	C	CA																													0.03																		0.03
13687	G	GT
13690	G	GT																																							0.035
13713	G	GT																								0.049	0.027											0.027									0.031
13714	G	GT																															0.026			0.028
13720	C	CA																							0.029													0.027	0.034			0.039	0.032	0.029
13721	C	CA																							0.034			0.027								0.038		0.027				0.039		0.035					0.03
13730	C	CT					1	1		1	1	1	1	1	1	1	1						1	1	0.955	0.987	0.959	0.729	0.97	0.944	0.985	0.988	0.969	0.964	0.954	0.979		0.953	0.974	0.939	0.969	0.984	0.851	0.988	0.992	0.937	0.964	0.935	0.974
13738	G	GT																							0.039		0.045	0.026	0.029	0.049	0.026	0.029	0.029	0.029	0.04	0.053		0.03	0.063		0.036		0.031			0.042		0.052	0.03
13743	C	CA																													0.025										0.035		0.03		0.036			0.03
13754	G	GT																														0.033			0.024	0.026											0.025
13762	G	GT																																		0.031
13765	G	GT																									0.04		0.029		0.043			0.035	0.029	0.036										0.026	0.029	0.04
13770	G	GT																																	0.025	0.036							0.029			0.026	0.044
13775	C	CA																							0.027		0.025		0.033		0.045							0.03
13784	C	CA																							0.032	0.038			0.039				0.029		0.025	0.025											0.029		0.025
13789	C	CA																										0.03						0.051	0.024					0.024	0.028
13795	C	CA																										0.024		0.025	0.024		0.024					0.023						0.025
13812	G	GT																									0.033			0.036	0.03	0.026				0.034			0.029		0.024		0.029		0.043				0.024
13816	G	GT																								0.037	0.029			0.046				0.034	0.034	0.024		0.058				0.078	0.035		0.044	0.031	0.043	0.044	0.04
13819	C	CA																																					0.065		0.025			0.037
13821	C	CA																																		0.024					0.044
13824	C	CA																																													0.024
13835	G	GT																									0.034		0.034	0.026					0.024			0.039		0.025	0.034	0.043				0.025		0.04	0.025
13843	G	GT																									0.024		0.034				0.025					0.029	0.03		0.024	0.035					0.028	0.025
13846	G	GT																																0.029							0.028
13849	G	GT																							0.053				0.024	0.031	0.025	0.026		0.048	0.024						0.024		0.051					0.045
13858	G	GT																							0.032	0.06		0.025	0.039	0.068	0.046	0.061	0.055	0.059	0.042	0.054		0.106	0.032	0.04	0.043	0.088	0.041		0.056	0.026	0.07	0.066	0.039
13862	C	CT													0.818
13870	G	GT																											0.03									0.031										0.026	0.035
13881	C	CA																										0.032	0.031		0.027	0.028	0.026		0.026					0.026	0.031	0.048	0.038			0.058		0.027	0.046
13897	G	GT																											0.039			0.036	0.029														0.027
13900	G	GT																											0.034														0.033				0.026
13903	G	GT																							0.033		0.033		0.046	0.051		0.031	0.029			0.027			0.038	0.041						0.046	0.027	0.036	0.033
13911	C	CA																										0.029													0.037							0.032	0.036
13920	G	GT																											0.03		0.053																0.029
13921	G	GT																																	0.037													0.046
13925	G	GT																															0.03
13930	G	GT																												0.057	0.052	0.041	0.057			0.051		0.043									0.046	0.058
13962	A	AG																																		0.07
13978	G	GT																							0.048		0.041		0.036				0.037								0.034					0.043	0.066		0.042
14016	C	CA																									0.029																	0.038
14020	G	GT																																		0.036
14025	C	CA																									0.034			0.031			0.043		0.028	0.041			0.044				0.042				0.041
14030	G	GT																																								0.055
14047	G	GA																																	0.028
14047	G	GT																													0.036
14055	G	GT																							0.043						0.054	0.032	0.035		0.039			0.065		0.041		0.067		0.045	0.052		0.049	0.036	0.034
14062	G	GT																																							0.039	0.041
14068	C	CA																								0.042	0.05			0.038			0.029						0.055	0.035				0.051	0.043				0.061
14071	G	GT																														0.038									0.059						0.043
14074	C	CA																																0.036													0.031		0.027
14076	C	CA																									0.043			0.032		0.032				0.027				0.035
14080	G	GT																								0.042	0.044			0.032	0.034				0.027							0.04							0.027
14092	G	GT																								0.041	0.033		0.044	0.03			0.028		0.043				0.037		0.032	0.073				0.034		0.03	0.038
14097	C	CA																							0.028															0.043
14098	G	GT																								0.039
14101	G	GT																														0.054	0.04								0.037		0.04		0.052	0.034			0.038
14106	C	CA																																	0.026					0.032	0.026				0.052		0.026		0.043
14110	C	CA																																										0.031
14115	C	CA																															0.055							0.027
14120	C	CA																																	0.028											0.036
14123	G	GT
14128	G	GT
14129	G	GT																																							0.032
14134	C	CA																							0.029					0.039		0.031		0.034	0.032			0.04		0.044	0.036		0.032				0.027	0.036
14142	A	AT																																	0.026
14143	G	GT																							0.046				0.028															0.046		0.04
14147	C	CA																										0.033				0.03	0.031					0.028									0.026		0.032
14156	C	CA																							0.029	0.077	0.028			0.031				0.034		0.032		0.029		0.038	0.048	0.046		0.03	0.049	0.028			0.032
14168	C	CA																																						0.028			0.035	0.037					0.027
14178	C	CA																																													0.04
14181	G	GT																							0.046			0.029	0.049	0.075		0.032	0.03	0.036				0.032						0.046		0.037	0.058
14184	C	CA																										0.029			0.03					0.029													0.03
14187	G	GT																											0.03																0.052
14200	G	GT																															0.041														0.044	0.036
14204	C	CA																												0.035						0.036			0.045	0.045					0.07		0.032		0.034
14212	G	GT																									0.045		0.034							0.041					0.033						0.031
14218	G	GT																									0.04		0.066			0.062	0.053		0.041						0.042		0.039	0.05	0.066	0.051	0.04	0.038	0.05
14231	C	CA																																							0.034
14243	G	GT																																														0.031	0.043
14244	G	GT																														0.038
14245	G	GT																									0.03			0.033			0.043	0.038
14260	G	GT																							0.036		0.029		0.043	0.079	0.037	0.064			0.06	0.034			0.059	0.046	0.036			0.04		0.037	0.03		0.054
14265	C	CA																											0.032
14267	C	CT																0.042
14268	G	GT																																														0.031
14272	G	GT																								0.054						0.036						0.044			0.032			0.035					0.039
14274	G	GT																												0.035					0.031
14276	G	GT																																														0.032
14286	C	CA																																							0.031			0.036		0.037
14290	G	GT																								0.059	0.05	0.028	0.039		0.06		0.052		0.031	0.037		0.043					0.034	0.065		0.037	0.05	0.043	0.032
14293	C	CA																														0.033		0.04
14309	G	GT																							0.039						0.032			0.039	0.029								0.042	0.034				0.031
14310	G	GT																																									0.034				0.036
14311	G	GT																								0.048			0.03	0.041	0.038										0.054
14314	C	CA																									0.028						0.048		0.039									0.041
14316	G	GT																															0.029			0.033			0.038		0.029								0.045
14323	C	CA
14346	G	GT																								0.032			0.042	0.044		0.028		0.031	0.031	0.025		0.031	0.032	0.025	0.026						0.042
14350	G	GT																							0.043		0.029		0.026	0.032	0.032	0.033			0.03	0.025		0.026	0.044	0.035	0.052			0.04		0.047	0.047	0.027	0.036
14362	C	CA																																0.038	0.031
14391	C	CA																														0.029			0.026	0.036		0.032
14393	C	CA																																		0.026
14403	C	CA																									0.032		0.026		0.045	0.03				0.027				0.027							0.029
14405	C	CA																																								0.043		0.031
14408	C	CT	1		1	1			1												1	1				0.047	0.036	0.24	0.036			0.029		0.06	0.038	0.027		0.028	0.036	0.032	0.043		0.069				0.028	0.029	0.049
14408	C	CA																									0.026
14419	G	GT																							0.03					0.049				0.033	0.042				0.042							0.033
14420	G	GT																							0.036	0.053				0.032	0.028			0.046	0.032	0.037		0.038		0.036	0.031	0.067					0.049	0.029	0.037
14423	C	CA																																	0.026
14430	G	GT																									0.031	0.043	0.035			0.032			0.03	0.03		0.032		0.03		0.054				0.047			0.047
14432	G	GT																							0.039	0.032			0.025	0.026				0.038		0.025			0.038		0.031						0.026
14446	G	GT																												0.027
14449	G	GT																										0.038		0.026		0.028		0.033	0.026	0.025		0.032	0.033				0.03				0.042
14455	C	CA																																		0.026		0.043									0.027	0.028
14456	C	CA																							0.029										0.036
14468	C	CA																									0.033		0.039				0.028							0.027		0.044	0.039				0.027		0.038
14473	G	GT																								0.035			0.028	0.035						0.027										0.04	0.045		0.034
14474	G	GT																																														0.042
14479	C	CA
14484	C	CA																																		0.028
14486	G	GT																									0.03		0.029																				0.029
14488	G	GT																									0.036		0.035	0.031	0.031				0.034
14509	C	CA																							0.035	0.073			0.03			0.036	0.033		0.037					0.031								0.034	0.049
14511	G	GT																																													0.045
14512	G	GT																																	0.031						0.03
14534	G	GT																													0.069	0.054				0.036				0.037
14548	G	GT																																													0.043
14569	G	GT
14593	G	GT																																	0.04
14608	G	GT																																	0.058
14630	C	CA																																	0.034				0.049					0.042		0.038
14632	G	GT																									0.034
14662	C	CA																									0.029						0.03					0.038									0.056	0.043
14670	C	CA																									0.034					0.03		0.034					0.049		0.034			0.057
14676	C	CA																																										0.03			0.026
14677	G	GT																								0.034									0.032					0.034
14692	G	GT																							0.041	0.034	0.026		0.059	0.029				0.031		0.038		0.044			0.041			0.028				0.028
14697	C	CA																											0.027
14701	G	GT																							0.029	0.058	0.051	0.028			0.044	0.049	0.032	0.051	0.051			0.067	0.068	0.058	0.051	0.057	0.098	0.066	0.056	0.051	0.036	0.102	0.065
14714	C	CA																											0.032	0.071	0.028					0.033										0.034
14718	G	GT																										0.027		0.03		0.027						0.033					0.038		0.059	0.04			0.026
14719	G	GT																									0.026			0.029	0.033		0.027											0.036				0.035
14724	C	CA
14730	G	GT																							0.028			0.027								0.026					0.041
14731	G	GT																							0.028				0.026						0.031					0.026				0.028		0.045			0.031
14734	G	GT																								0.034																							0.026
14735	G	GT																									0.03				0.027	0.027																	0.026
14741	C	CA																								0.041			0.031	0.034	0.048		0.047		0.026	0.026		0.031									0.056	0.037	0.045
14746	G	GT																									0.041	0.038	0.032		0.038		0.032			0.031		0.026	0.066		0.037					0.05	0.036		0.03
14746	G	GA																																				0.026
14760	C	CA																																						0.026		0.045
14770	C	CA																									0.042	0.027		0.036	0.039									0.038	0.054			0.035			0.043	0.033	0.053
14772	G	GT																												0.041	0.027													0.036				0.027
14773	G	GT																									0.027
14776	G	GT																							0.048					0.029		0.036			0.033			0.032					0.039					0.033
14790	C	CA																															0.027	0.035													0.033
14794	G	GT																								0.036	0.04			0.037	0.04			0.035					0.045	0.038									0.028
14800	G	GT																							0.039	0.05	0.04			0.046			0.028	0.035		0.028					0.035				0.086	0.036	0.034	0.037	0.04
14805	C	CT																1
14809	C	CA																								0.038						0.055		0.036						0.029	0.054					0.038
14818	C	CA																							0.035
14822	C	CA																										0.029																					0.03
14833	G	GT																																	0.043			0.044										0.054
14838	C	CA																									0.031		0.033										0.042	0.033
14840	G	GT																																		0.038										0.033
14881	G	GT																																							0.052
14960	A	AT																0.011
15071	T	TA																0.011
15173	C	CA																													0.088																		0.068
15209	G	GT																									0.059
15222	C	CA																																												0.056
15262	G	GT																									0.047			0.045											0.038								0.037
15274	C	CA																																															0.036
15275	C	CA																																						0.053
15280	C	CA																																										0.073
15285	G	GT																													0.04							0.039								0.045	0.036		0.041
15290	G	GT																																							0.034
15291	G	GT																														0.051
15292	G	GT																																		0.032		0.037
15298	C	CA																															0.043
15307	G	GT																											0.033		0.043																0.035
15311	G	GT
15332	G	GT																								0.04	0.038		0.04	0.036	0.068	0.053	0.04	0.041				0.06		0.031	0.06			0.038			0.04	0.053
15339	G	GT																													0.034
15344	C	CA																														0.038
15352	C	CA																														0.037			0.035			0.045								0.034		0.034
15358	C	CA																									0.059					0.054			0.035
15386	C	CA																									0.043				0.041					0.038		0.046										0.041	0.041
15401	G	GT																							0.039					0.045	0.041							0.048		0.043	0.041							0.049
15412	G	GT																									0.048		0.08	0.04	0.041			0.047		0.032		0.033		0.032	0.053			0.051				0.042	0.033
15421	C	CA																							0.047																0.034	0.074
15429	G	GT																									0.047		0.035		0.052	0.037			0.041				0.057	0.034				0.059			0.081	0.038
15433	G	GT																								0.044			0.054	0.059		0.036											0.042		0.083
15435	A	AG																							0.311	0.18	0.214	0.075	0.2	0.22	0.216	0.2	0.151	0.228	0.285	0.207		0.227	0.216	0.194	0.225	0.198	0.164	0.248	0.153	0.21	0.19	0.25	0.215
15438	G	GT																											0.048							0.045		0.06			0.043						0.047
15441	C	CA																									0.035			0.043	0.037	0.038		0.042		0.033		0.046						0.059				0.04
15448	G	GT																																							0.034
15451	G	GT																																	0.043
15455	C	CA																																										0.063			0.067
15475	G	GT																											0.043												0.049
15476	G	GT																									0.034								0.042											0.041
15480	C	CA
15485	C	CA
15488	G	GT																															0.047		0.036
15495	C	CA
15532	C	CA																							0.048		0.034		0.058	0.041	0.035		0.041		0.034			0.043			0.034			0.039
15540	C	CA																							0.063						0.036			0.045	0.035			0.078									0.034	0.072
15543	G	GT																																														0.045
15559	C	CT			0.013														0.012
15566	C	CA
15574	G	GT																														0.045	0.032			0.031				0.037	0.072					0.042
15587	C	CT																																														0.032
15588	C	CA																														0.035												0.04				0.032
15589	G	GT																								0.048			0.031						0.04			0.03	0.063
15598	G	GA																																														0.031
15600	C	CA																										0.034	0.042			0.041	0.036						0.038		0.029	0.048
15601	C	CA																																										0.04
15601	C	CT														0.168
15617	G	GT																								0.043		0.04	0.045		0.042	0.04			0.051			0.036	0.058		0.028					0.035	0.027	0.031
15625	G	GT																							0.03	0.049	0.03	0.027	0.077		0.029	0.044	0.044		0.04			0.04		0.038					0.046			0.04
15631	C	CA																									0.04		0.028		0.047	0.038	0.04					0.029								0.029
15633	C	CA																																	0.04								0.042		0.056			0.029	0.027
15638	G	GT																							0.041					0.03					0.028					0.027	0.037								0.033
15644	G	GT																											0.028						0.033												0.027
15646	G	GT																																					0.042							0.028
15652	G	GT																							0.029	0.046	0.033			0.048		0.036		0.042	0.026	0.027		0.028		0.036				0.03	0.056		0.031	0.028	0.027
15658	G	GT																								0.055	0.028	0.027	0.06	0.036			0.045		0.041	0.038		0.061		0.031	0.043			0.03			0.042	0.034	0.032
15666	G	GT																									0.034		0.033	0.036	0.027				0.031			0.033	0.055		0.043	0.049			0.047	0.028			0.032
15670	G	GT																							0.041		0.048				0.049	0.035	0.056	0.06	0.036			0.049	0.048	0.056	0.037		0.04	0.042			0.051	0.034	0.033
15679	G	GT
15688	C	CA																															0.027
15699	C	CA																							0.035				0.027				0.035			0.027					0.026						0.04
15701	C	CA																							0.029					0.041	0.046	0.035			0.041	0.033		0.039	0.043					0.063
15705	G	GT																										0.029							0.03					0.047			0.042			0.039
15708	G	GT																									0.026			0.029				0.033	0.036	0.038			0.035	0.031						0.039	0.041
15714	C	CA																							0.042						0.039		0.064	0.039						0.032							0.036	0.029
15716	C	CA																								0.036			0.033		0.028	0.042			0.025			0.032											0.027
15718	G	GT																								0.036	0.036									0.044		0.027	0.055							0.028
15721	G	GT																												0.036										0.041			0.035
15732	G	GT																																				0.027
15738	C	CA																									0.026				0.028				0.037			0.033		0.043					0.056	0.058	0.033		0.034
15755	C	CA																																		0.04
15757	C	CA																							0.04				0.034	0.065	0.037	0.07			0.028	0.048		0.036			0.029						0.041
15760	G	GT
15763	C	CA																							0.056				0.034	0.032	0.049				0.058	0.028		0.03		0.034				0.034			0.029	0.053	0.055
15768	G	GT																										0.029
15780	G	GT																											0.048	0.034		0.036	0.059	0.048	0.029	0.029			0.062	0.03	0.035			0.041		0.037	0.041
15791	C	CA																							0.08	0.056			0.038	0.074	0.035	0.067		0.05	0.078	0.069		0.034		0.033	0.079			0.053		0.033	0.046		0.058
15796	C	CA																							0.045	0.073	0.053		0.038			0.053	0.036		0.033					0.06	0.047			0.046	0.096	0.04	0.033	0.037
15805	C	CA																									0.034			0.041									0.046
15824	C	CA																													0.048	0.065												0.067
15850	G	GT																													0.067
15853	C	CA																																		0.046		0.056											0.065
15863	G	GT																							0.064						0.051
15871	G	GT																									0.042											0.074									0.043
15881	C	CA																																													0.039
15906	G	GT																								0.048	0.046		0.041											0.033		0.068
15913	G	GT																								0.093		0.03		0.042	0.041			0.041	0.032			0.034		0.032						0.033
15925	C	CA																										0.03				0.032				0.031			0.048		0.029
15928	C	CA																									0.04
15929	C	CA																															0.036					0.029		0.028
15934	C	CA																																															0.035
15935	C	CA																											0.028	0.036	0.03			0.041					0.035						0.047
15937	G	GT																									0.028
15940	C	CA																								0.051	0.038						0.027								0.044		0.038	0.037				0.028	0.028
15941	C	CA																									0.049		0.027	0.029						0.033		0.027					0.031
15944	C	CA
15947	G	GT																								0.034																		0.034
15951	C	CA																								0.06	0.026											0.027	0.046		0.032					0.033			0.031
15952	C	CA																							0.029					0.033			0.026											0.045		0.033
15960	C	CA																											0.031						0.025			0.026
15961	G	GT																													0.027
15976	G	GT																									0.029		0.055				0.029		0.024							0.044							0.03
15981	C	CA																								0.036	0.029		0.025									0.03		0.063				0.03			0.038	0.026
15994	G	GT																										0.025													0.034
15995	G	GT																								0.035						0.027								0.029
16005	G	GT																									0.033		0.035	0.036	0.03		0.033			0.024			0.037	0.024					0.041	0.026
16009	G	GT																								0.034	0.033	0.029	0.034		0.03			0.047		0.033			0.054	0.024		0.036	0.027	0.04				0.035
16013	G	GT																											0.029		0.029													0.025	0.033	0.025			0.028
16017	C	CA																							0.025		0.058	0.043	0.063	0.034	0.039	0.063	0.038	0.061	0.028	0.051		0.034	0.076	0.056	0.055	0.063	0.048	0.054	0.032	0.049	0.063	0.044	0.06
16022	C	CA																								0.027	0.043	0.038	0.043	0.025	0.034	0.05	0.033			0.06		0.038	0.029	0.037	0.033	0.035		0.04	0.064	0.034		0.039	0.037
16033	G	GT																																									0.037
16042	C	CA																								0.043	0.029		0.024	0.03				0.034	0.029	0.037		0.025									0.028		0.034
16043	C	CA																									0.029				0.029					0.023			0.037							0.025	0.028	0.036
16057	C	CA																																		0.024											0.042
16058	C	CA																									0.044		0.044		0.045	0.026	0.025	0.028		0.047				0.028							0.023
16063	C	CA																								0.058			0.025	0.028	0.04		0.035	0.04				0.062	0.051	0.029	0.033			0.048		0.025	0.061	0.047
16066	G	GT																								0.03			0.037					0.077		0.055			0.045			0.037				0.046	0.034
16068	G	GT																										0.025
16075	G	GT																																													0.024
16080	C	CA																									0.041		0.037		0.031	0.055			0.032					0.031	0.026			0.029			0.025		0.063
16084	C	CA																								0.048			0.032	0.028	0.037		0.042							0.036		0.039	0.03						0.047
16106	G	GT																											0.039
16117	G	GT																									0.033									0.027				0.028									0.04
16120	G	GT																																0.044				0.037		0.028				0.062			0.047
16129	G	GT																									0.034						0.031											0.037
16130	G	GT																									0.028			0.039				0.039										0.037			0.047		0.049
16141	G	GT																																							0.032								0.033
16151	C	CA																											0.029									0.029									0.036	0.038
16168	G	GT																									0.036		0.042		0.034	0.034				0.03		0.036						0.036		0.038
16181	G	GT																																				0.04										0.038
16188	G	GT																												0.04
16189	G	GT																															0.035	0.046										0.038			0.041
16195	G	GT																									0.04								0.04									0.044		0.038			0.036
16206	G	GT																																								0.063
16212	G	GT																									0.035
16220	C	CA																																													0.036
16221	G	GA																							0.038					0.063	0.043	0.04				0.042			0.055	0.075	0.033	0.071
16230	C	CA																															0.031			0.032						0.056						0.039
16255	C	CA																								0.051	0.052		0.048	0.051	0.071	0.045	0.039	0.036	0.028	0.028		0.04	0.036					0.037			0.041	0.052	0.042
16265	C	CA																							0.032	0.041			0.039			0.037			0.06			0.027			0.027		0.045	0.029		0.029	0.028
16265	C	CT																										0.027
16269	G	GT																								0.034	0.04		0.045	0.031	0.081	0.032				0.042			0.035					0.041		0.051	0.034	0.029	0.033
16274	C	CA																														0.032
16283	G	GA																																	0.028
16285	G	GT																											0.028
16286	G	GA		0.012
16286	G	GT																																															0.027
16300	A	AT
16301	G	GT																							0.034		0.036			0.032	0.037	0.04	0.04					0.03					0.043				0.029
16304	C	CA																																	0.031												0.04	0.03
16308	C	CA																																	0.031												0.04
16330	G	GT																							0.039		0.04	0.027		0.049	0.054	0.039	0.054	0.043		0.034				0.039	0.074	0.057	0.034	0.052	0.051	0.035	0.028	0.031	0.045
16333	C	CA																														0.046		0.035	0.035									0.033
16338	C	CA																							0.046		0.034			0.037	0.037		0.043	0.047	0.074									0.038			0.038	0.03
16343	C	CA																							0.032						0.047													0.032
16349	C	CA																																													0.033
16355	A	AG																																													0.027	0.031
16362	C	CA																											0.034						0.033	0.027					0.044						0.032
16367	C	CA																									0.065											0.029				0.039						0.03	0.027
16375	C	CA																									0.027				0.03															0.029		0.031
16376	C	CA																														0.037								0.026
16377	G	GT																												0.044	0.036		0.056		0.044			0.03			0.029		0.032			0.041	0.034		0.028
16393	C	CA																																						0.03	0.031
16402	G	GT																							0.069	0.042	0.031			0.042								0.033
16407	C	CA																									0.038		0.04	0.056		0.063				0.044			0.037	0.032	0.04			0.045			0.052
16411	G	GT																																				0.048									0.053
16416	G	GT																								0.068				0.051	0.12			0.045	0.079			0.035		0.032	0.048	0.054	0.042	0.069		0.033	0.053		0.052
16420	C	CA																																				0.05									0.034	0.046
16432	G	GT																												0.038
16435	G	GT																																												0.036
16440	G	GT																							0.045					0.04					0.043			0.047
16457	C	CA																							0.052		0.048				0.044		0.04											0.05				0.057	0.053
16480	C	CA																																															0.081
16514	A	AG				0.018								0.011			0.015	0.02
16549	G	GT																																															0.081
16714	G	GT																							0.096
16729	C	CA																																	0.081
16752	T	TA																																												0.106
16769	G	GT
16846	G	GT																															0.068
16871	G	GT																									0.056
16873	G	GT																																													0.053
16903	G	GT																														0.068								0.042						0.05
16917	G	GT																									0.043												0.067
16937	C	CA																												0.051						0.042
16966	G	GT																												0.053																0.047	0.045
16968	G	GT
16979	G	GT																																										0.056
16993	T	TC		0.998															1	1																	1
16996	C	CA																																						0.043
16997	C	CA																											0.044
17004	C	CA																									0.051
17012	C	CA																									0.043					0.062			0.048
17014	G	GT																																													0.045
17017	G	GT																												0.058			0.052					0.052			0.045			0.078		0.056	0.054	0.05
17044	C	CA																																				0.061										0.069
17049	G	GT																															0.045
17053	G	GT																								0.064
17076	C	CA																																														0.059
17080	G	GT
17095	G	GT																									0.039								0.065
17100	G	GT																																															0.053
17104	C	CA																											0.057						0.034			0.042										0.039
17116	G	GT																										0.031												0.036
17127	C	CA																											0.037
17134	C	CA																																	0.042
17143	C	CA																																	0.049				0.059							0.045	0.045		0.049
17165	C	CA																									0.037																			0.032	0.041
17167	C	CA																															0.031														0.03
17172	C	CA																																0.038
17179	G	GT																									0.035								0.029				0.039		0.032			0.031
17191	G	GT																								0.047	0.047	0.053	0.06			0.034			0.051	0.051		0.032	0.057	0.05	0.037	0.058		0.055	0.063		0.036	0.041	0.063
17193	G	GT																																													0.029		0.031
17196	G	GT																								0.037	0.036								0.028			0.031			0.036		0.035	0.058		0.035
17218	G	GT																							0.039		0.06	0.028	0.037	0.048						0.038				0.031	0.038		0.052	0.028		0.03	0.027
17231	G	GT																							0.057	0.034	0.07	0.057	0.049	0.037	0.04	0.037		0.055		0.028		0.055	0.052	0.032	0.045		0.046	0.052		0.053	0.04	0.037	0.046
17244	A	AT																											0.027
17248	G	GT																																													0.027
17251	C	CA																									0.031		0.031				0.032		0.026					0.041		0.041				0.029			0.027
17254	G	GT																														0.029
17257	G	GT																								0.04	0.031		0.041	0.05	0.029	0.034	0.053					0.032	0.056	0.03	0.032	0.063	0.03	0.033			0.026		0.031
17261	G	GT																							0.028
17266	G	GT																							0.066		0.035		0.058	0.069	0.053	0.033	0.046	0.037	0.063	0.035		0.052	0.057	0.024	0.057		0.061	0.031	0.066		0.055	0.033	0.044
17274	C	CA																							0.027							0.026	0.025						0.037	0.029				0.026		0.026		0.026	0.029
17280	G	GT																								0.06	0.043	0.04	0.028	0.055	0.06	0.046	0.054	0.045	0.023	0.068		0.04	0.077		0.054	0.036	0.058	0.051	0.036		0.073	0.068	0.051
17285	C	CA																											0.029	0.031	0.025										0.04	0.053				0.026
17288	C	CT																														0.03
17293	G	GT																							0.066	0.074	0.069		0.044	0.057		0.045	0.036	0.041	0.051	0.029		0.061		0.029	0.056		0.048	0.043	0.053	0.031	0.04	0.043	0.033
17298	G	GT																									0.029
17304	C	CA																							0.027		0.024		0.033		0.029				0.028												0.029
17327	C	CA																														0.025
17329	G	GT																										0.028	0.03		0.025	0.034	0.026	0.035	0.024				0.048					0.043					0.035
17331	G	GT																												0.03		0.04		0.029				0.042			0.025			0.027
17334	G	GT																							0.043		0.038	0.029	0.05	0.076	0.047	0.064	0.056		0.025	0.049		0.033	0.065	0.036	0.036	0.043	0.063	0.038	0.053	0.051	0.035	0.083
17341	G	GT																											0.03							0.025
17350	G	GA																																						0.028
17352	C	CA																																				0.026	0.046				0.04
17356	G	GT																									0.03	0.025										0.026	0.033							0.028
17359	G	GT																									0.03			0.027	0.083																0.027	0.027
17370	G	GT																												0.057			0.029					0.033	0.036							0.047
17373	C	CA
17383	G	GT																							0.056	0.063			0.048	0.038					0.058	0.034		0.029		0.053	0.043			0.069			0.041	0.037
17388	G	GT																														0.031						0.042	0.047									0.031
17397	C	CA																									0.029		0.049		0.045	0.06		0.056	0.049	0.035		0.049		0.039	0.032	0.078				0.033		0.032
17403	C	CA																																0.04
17405	G	GT																								0.043														0.039						0.047
17427	G	GT															0.017
17434	G	GT																													0.038
17437	G	GT																							0.047					0.074			0.046					0.048					0.067	0.043			0.048
17440	C	CA																																													0.035
17446	C	CA																								0.054				0.05										0.036				0.042			0.033		0.036
17478	G	GT																											0.029							0.039		0.036										0.037	0.036
17479	G	GT																									0.028				0.046				0.035
17488	G	GT																									0.033			0.034		0.054	0.057			0.043			0.05					0.031	0.043	0.03	0.034	0.04	0.045
17492	C	CA																										0.026		0.033										0.029
17494	G	GT																								0.036	0.038			0.04		0.042		0.032	0.04			0.04			0.028	0.047	0.033	0.036			0.028
17502	C	CA																													0.026		0.029						0.035	0.04				0.029					0.034
17507	C	CA																									0.032		0.044	0.052	0.027		0.028		0.039	0.033				0.039	0.045			0.03					0.046
17516	G	GT																							0.054	0.051	0.033	0.027	0.039	0.034	0.049	0.045			0.033	0.033		0.028	0.034	0.034		0.048		0.042			0.034	0.028	0.029
17523	G	GA																											0.028										0.034
17523	G	GT																									0.038																			0.03
17533	G	GT
17536	C	CA																									0.032	0.049		0.035						0.031				0.042						0.028	0.044	0.055	0.038
17537	C	CA																												0.035
17539	G	GT																							0.053					0.035	0.043		0.027		0.027	0.026				0.048						0.045			0.027
17547	C	CA																							0.053		0.031	0.032	0.052	0.028	0.046	0.028	0.026	0.051	0.053	0.048		0.037	0.032	0.068	0.026		0.049	0.029	0.107	0.028	0.048	0.044	0.056
17548	C	CA																																							0.037			0.04
17550	C	CA																							0.034					0.028		0.049	0.026											0.029
17551	G	GT																																	0.041
17552	G	GT																							0.034	0.032	0.046		0.056	0.05	0.026		0.031	0.037	0.026	0.037		0.046	0.057	0.03	0.03			0.034		0.043	0.026	0.038	0.04
17556	T	TA												0.011																							0.014
17560	C	CA																								0.032	0.035	0.026	0.046	0.044	0.063	0.032	0.046	0.049	0.031	0.036		0.037		0.03	0.041			0.034		0.032	0.061
17561	G	GT		0.012																											0.026	0.027			0.036		0.013									0.047
17561	G	GA																																													0.025
17569	C	CA																								0.031	0.03			0.045						0.036				0.03	0.045	0.046					0.036
17570	C	CA																									0.036															0.053		0.05			0.026	0.027
17575	G	GA																												0.04						0.031
17575	G	GT																									0.026		0.031
17584	G	GT																							0.112	0.032	0.032	0.027	0.059		0.032	0.028	0.042	0.032	0.032	0.048		0.032	0.04	0.037			0.032			0.04	0.058	0.033	0.042
17592	G	GT																											0.033			0.028		0.032				0.043			0.032		0.038	0.035
17601	G	GT																							0.03	0.032				0.029						0.027				0.054	0.043			0.029			0.027		0.047
17608	G	GT																							0.029	0.045	0.037		0.026	0.029	0.026	0.034		0.049	0.042	0.027		0.037	0.04		0.026	0.044		0.045			0.026	0.038	0.032
17632	G	GT																							0.053		0.04	0.041	0.058	0.03	0.051	0.028	0.026	0.049	0.041			0.031		0.026	0.052	0.036	0.03		0.046		0.051		0.03
17639	C	CA																								0.038				0.034		0.026	0.031			0.026		0.031	0.032	0.056	0.026				0.039		0.026	0.026
17644	C	CA																									0.026				0.046					0.031												0.026
17667	G	GT																							0.058	0.045	0.034	0.038			0.028	0.038	0.045	0.034	0.041	0.04		0.029	0.034					0.045		0.053		0.036	0.045
[truncated: 1,336 more rows]
[truncated: 5 more columns]

## Sheet: South India
Pos	Ref	Sub	L1484	L1453	L1762-NFLEX	NIV4QIA	J288	KIPM003	L149	L1724	J048	L1693	L1452	J458	J300	L1487	L1478	O2-1732	L1108	L1726	KIPM015	L1082	L1684	L1451	KIPM002_S37	L1492	L1496	L1469	KIPM009_S41	L1455	J107	L1694	C3-14	J067	J131QIA	J714	L1454	L007	L1497	J304	L1495	L1456	KIPM018_S47	L1085	C1-12	L301RHJOSH_S69	L1721	O4-696	L1090
55	A	AC
55	A	AG
56	G	GT
57	A	AG
58	T	TC
61	G	GT
62	T	TC
68	A	AT
69	A	AG						0.011																																				0.14		0.015	0.185
70	A	AC																											0.021																		0.194
70	A	AG						0.012																																						0.012
71	C	CT		0.011																																					0.011								0.029
71	C	CA																				0.04
71	C	CG																											0.02																		0.182
72	G	GA																	0.035										0.019																		0.183		0.01
73	A	AG
73	A	AC
74	A	AC						0.013											0.021		0.017	0.06							0.039								0.018						0.015			0.019	0.183		0.013
77	T	TA		0.015				0.048				0.043	0.168			0.081					0.057					0.049											0.082
77	T	TG																	0.014
78	T	TA	0.096	0.099		0.052		0.044		0.037		0.043	0.206			0.133			0.243	0.038	0.08	0.294		0.114	0.029	0.118	0.04	0.06		0.026		0.029					0.162		0.056		0.066	0.017	0.043			0.015			0.156
78	T	TC																				0.076
78	T	TG																			0.014
83	T	TC	0.086	0.089		0.053				0.036			0.061			0.054			0.218	0.032	0.036	0.36		0.107	0.026	0.065	0.038	0.059		0.026		0.027					0.074		0.059		0.063	0.013	0.037			0.016			0.157
84	C	CA
97	A	AT
105	G	GT
109	G	GC
113	A	AG						0.014																																			0.011			0.013
118	A	AG
122	A	AG
124	G	GA																																													0.019
126	A	AG						0.012																																						0.017
131	A	AG						0.011																																						0.011
131	A	AT
132	A	AG						0.043													0.03				0.02				0.026														0.02			0.035
135	A	AG																															0.015
136	A	AG
137	T	TC
139	A	AG						0.012
142	A	AG						0.011
142	A	AT
143	A	AG
148	T	TC
150	T	TC
154	T	TC
156	A	AT
156	A	AG
158	A	AG																																												0.01
160	G	GT
166	A	AG						0.019													0.017																						0.011			0.015
166	A	AT
169	A	AG
170	A	AG
170	A	AT
174	G	GT								0.048
180	C	CA
186	C	CT
187	A	AG													0.08
196	A	AG
197	C	CT																													0.043
198	G	GC																													0.03
203	C	CT
204	G	GA		0.02
213	G	GT										0.036
214	C	CT
215	A	AG																			0.01
219	G	GT
220	A	AG						0.012
222	C	CT
223	A	AG																											0.011
226	A	AG
231	A	AG
237	G	GT																													0.025
238	T	TG
239	T	TC
241	C	CT	1	0.999	1			0.999		0.96		0.955	1		0.141	0.999	0.991		1	1	0.18	0.98	1	0.992	1	0.999	1	0.999	0.992	1		0.999				0.241	1		0.998		1	1	1	1			0.972		0.999
242	G	GT										0.029
244	C	CA
253	A	AC
256	G	GT										0.017
257	A	AG						0.052													0.024				0.018																		0.023			0.035
259	A	AG
264	A	AG						0.011
266	A	AG
270	A	AG
280	C	CA
292	C	CA
294	A	AG						0.01													0.013																									0.01
295	G	GA
300	C	CT
303	A	AG
309	A	AG
310	A	AG						0.013																					0.011
312	T	TC
313	C	CT			0.995					0.625		0.418							0.998	0.995		0.943		0.022								0.999												1			0.465		1
314	A	AG																											0.013
328	A	AT
328	A	AG
339	A	AT
345	T	TC
351	G	GT
353	G	GT
361	A	AG
363	A	AG
364	C	CA
367	C	CT
367	C	CG
372	A	AT
382	A	AG																				0.019
384	C	CT
385	A	AG															0.01
391	A	AG
391	A	AC
396	A	AG
403	T	TA
404	A	AT						0.015																																			0.011
405	A	AG						0.011
406	A	AG						0.028																	0.017				0.022														0.016
408	A	AG						0.012
409	T	TG
413	A	AG
419	G	GT
424	A	AG
427	A	AG
429	A	AG
430	A	AG
434	G	GA
448	G	GA
453	A	AG																			0.073
454	A	AG
460	A	AG
462	A	AG
463	G	GC
481	A	AG
487	G	GT
489	A	AG																				0.013
489	A	AT
506	C	CT																																0.036
507	A	AT
513	A	AG
518	A	AG
518	A	AT
519	T	TA	0.028
522	T	TC
525	A	AG						0.011
530	G	GT																																		0.015
532	A	AG																											0.013
533	G	GT
538	A	AT																																										0.133
539	C	CT
543	A	AG
544	A	AG
548	A	AT
552	A	AG						0.016
553	G	GT
556	C	CT
558	G	GT
560	C	CT																																										0.125
563	A	AT						0.998
572	A	AG
583	C	CT
584	C	CA
589	C	CA
593	C	CT
594	A	AG
598	G	GT
601	C	CG										0.038
603	A	AG						0.019																																			0.013			0.013
604	A	AG
610	A	AG
614	G	GC
618	A	AC
623	A	AG
632	C	CG
635	C	CT							0.028																						0.966
638	A	AG
638	A	AC
639	A	AG
640	G	GC
642	A	AT
643	C	CA
643	C	CT										0.024
647	A	AG
648	A	AG
651	A	AG						0.034														0.055			0.011				0.012														0.016
654	G	GT								0.028
655	A	AG																				0.018
656	G	GT
657	C	CT																						0.017
660	G	GT
663	G	GA
664	C	CT
664	C	CA
666	A	AG
672	A	AG
677	G	GT
679	C	CA																																													0.02
681	A	AG
683	C	CT											0.011
685	A	AG
686	A	AG
687	A	AG						0.026														0.019			0.014																		0.015			0.012
691	A	AT						0.01														0.015
696	A	AG
701	G	GA					0.011
705	A	AG
706	C	CT
708	A	AG
709	G	GC
716	A	AG																				0.01
722	C	CT
726	A	AG
730	A	AG																																										0.046
732	A	AT						0.016																					0.017														0.011
738	A	AG
738	A	AT
739	A	AG
749	A	AG
750	A	AG
752	A	AG																				0.01
754	T	TC
755	A	AT
755	A	AG
756	A	AG
757	A	AG						0.013																																			0.011
764	A	AG
771	T	TC
773	A	AC																																0.466
777	G	GT															0.015
779	G	GT																																													0.01
784	C	CT
784	C	CA
788	C	CT																																										0.038
792	A	AG
794	C	CT																																										0.089
797	A	AG
798	A	AG
810	A	AT
812	A	AT
816	G	GC
823	C	CT
825	A	AG
827	A	AG
829	C	CT
831	A	AC
832	C	CT								0.793										0.998
842	C	CA
843	C	CT
847	T	TC
850	C	CA
858	T	TC
861	A	AT
866	A	AG
869	A	AT						0.019														0.011																					0.011	0.079
869	A	AG
873	A	AG
874	C	CT						0.014
880	A	AG																											0.017
881	G	GA
882	C	CG
883	A	AG
893	A	AG																				0.011
895	A	AG																																										0.026
900	C	CT																								0.241
906	C	CT
910	G	GC
911	T	TC
912	C	CT
915	A	AG
916	A	AG
919	A	AG
932	G	GC
936	C	CT
939	A	AG
949	A	AG
960	G	GA																																													0.088
963	A	AG
964	A	AG
966	A	AG
969	A	AG						0.01																					0.012
972	A	AG
980	G	GA
989	A	AG
990	C	CT
993	A	AG																							0.029
997	T	TC
1001	G	GA
1007	A	AG
1009	C	CT																																0.375
1014	A	AG
1016	T	TC
1022	A	AC
1022	A	AG
1023	C	CT
1023	C	CG
1024	A	AC
1024	A	AG
1026	C	CT
1031	G	GT																													0.024
1032	A	AG																											0.013
1034	A	AG								0.014																			0.014
1038	A	AG						0.011
1044	C	CT
1049	A	AG						0.016														0.018
1050	A	AG																																										0.071
1051	A	AG
1055	G	GT
1056	A	AG																											0.011
1064	A	AG
1080	A	AT																				0.013							0.014
1086	T	TC
1087	A	AT																				0.026							0.021
1093	C	CT
1094	T	TC
1095	T	TC
1096	A	AG
1102	C	CT
1105	A	AG
1106	A	AG
1108	C	CT
1120	A	AG																											0.011
1124	A	AG
1126	G	GA
1130	G	GT
1147	T	TG
1157	G	GA
1188	C	CT
1192	A	AG								0.027
1197	A	AG
1198	A	AG
1200	G	GT
1206	A	AC								0.019												0.035
1206	A	AG
1208	A	AG
1215	T	TC
1216	T	TC
1218	C	CT																																									0.997
1224	T	TC	0.018
1236	A	AG
1238	C	CG
1244	G	GC
1252	T	TC
1260	A	AT								0.01
1261	G	GC
1263	C	CT										0.052
1265	G	GT																																													0.013
1269	A	AT																				0.01
1277	A	AT
1281	C	CT									1																									0.016
1288	C	CT
1291	A	AG																			0.013
1307	A	AG																											0.013
1313	A	AC
1315	T	TC
1316	A	AT
1330	T	TC
1345	A	AC
1357	T	TA
1358	G	GA
1359	T	TA
1360	T	TG
1368	T	TA
1370	T	TC
1372	T	TA
1373	T	TG
1376	C	CA
1378	A	AG
1379	G	GC
1380	C	CA
1381	A	AG
1382	T	TG
1389	A	AG
1399	A	AG																			0.027
1402	A	AG
1406	G	GT
1430	A	AG																																									0.013
1439	G	GA																																									0.04
1440	G	GC																																									0.042
1458	G	GT
1477	T	TG
1478	G	GA
1489	C	CT
1521	A	AG
1533	G	GT
1554	A	AT																													0.072
1560	G	GA
1561	T	TC
1572	C	CT
1588	A	AG																												0.011
1597	A	AG
1598	G	GA
1599	G	GT																																													0.033
1600	T	TC
1604	A	AT
1611	A	AG																			0.026
1613	C	CA
1619	G	GA
1620	A	AG						0.011														0.01
1621	A	AG																				0.012
1622	A	AG															0.021
1637	A	AG						0.03													0.051				0.011																		0.022	0.069
1638	A	AG																			0.026
1642	C	CA
1644	A	AG
1646	A	AG
1649	A	AG
1650	A	AG						0.014
1652	A	AT
1667	A	AT																			0.012
1667	A	AG																			0.016
1668	A	AG
1673	A	AG																			0.012
1674	A	AG
1676	G	GT
1678	A	AG																											0.011
1679	G	GA
1680	A	AG																											0.01
1684	C	CT
1684	C	CA
1688	A	AG																			0.012								0.011
1689	T	TC															0.017
1691	A	AT																				0.016
1707	C	CT							0.023																									0.532
1709	G	GT
1710	C	CT
1712	T	TG
1717	A	AG
1718	A	AG
1719	G	GT																																										0.072
1721	G	GA
1722	C	CT																																													0.011
1731	A	AG																			0.015
1732	A	AG
1738	G	GT																			0.015			0.997
1738	G	GC
1739	A	AG
1752	A	AT
1754	A	AT
1757	G	GT
1759	A	AG
1759	A	AT																																										0.043
1762	C	CT																																										0.044
1763	A	AG																			0.01
1763	A	AC																																										0.047
1764	A	AG																																										0.083
1768	A	AG																			0.03
1770	T	TA																																				0.286
1777	A	AG																			0.027
1788	A	AT																				0.015
1793	A	AT															0.019
1799	A	AG
1800	C	CT																																										0.092
1806	G	GT								0.011
1811	G	GC
1812	C	CT								0.01		0.078
1820	G	GA													0.317																		0.041			0.95										1		0.986
1822	T	TG
1824	C	CA
1829	A	AT
1832	A	AT
1833	T	TG
1838	G	GA
1843	G	GA													0.153
1844	A	AG
1846	A	AT													0.29																		0.04			0.949
1850	A	AG
1852	A	AG
1853	C	CG										0.029
1855	G	GC										0.05
1869	C	CT
1870	A	AT																			0.02
1870	A	AG
1886	G	GC																																													0.018
1887	C	CA
1887	C	CT
1888	T	TC																																										0.103
1891	T	TG
1902	C	CA								0.013
1903	A	AG																																										0.083
1904	A	AT																				0.024
1909	C	CT
1910	T	TC
1911	C	CT					0.017
1912	C	CT								0.765										0.999
1918	T	TC
1920	T	TA																																				0.529
1925	A	AG
1929	C	CT
1931	C	CA																																													0.022
1939	T	TA
1940	G	GA																																													0.015
1941	T	TC
1943	C	CA																																		0.388											0.012
1961	G	GA
1963	T	TC														0.034
1982	A	AT
2031	A	AT																																									0.021
2045	A	AG
2046	A	AG																																									0.017
2084	C	CT
2105	A	AG																																									0.012
2143	C	CT
2167	G	GT
2180	G	GC
2205	A	AG
2209	T	TC
2213	A	AT						0.011
2215	A	AG																											0.012
2216	T	TC
2220	T	TC																																				0.224
2231	G	GT
2232	C	CT
2233	T	TC
2237	G	GC
2238	A	AG						0.01
2239	A	AC
2243	G	GT
2255	A	AG
2260	C	CA																																										0.08
2261	A	AG
2271	A	AG						0.015														0.011
2274	A	AG						0.031										0.02				0.021			0.019																		0.033
2276	A	AG																																									0.012
2280	A	AG																											0.01
2280	A	AT
2283	A	AG
2285	A	AG
2291	C	CT
2294	A	AG
2296	A	AG																											0.012
2303	A	AG
2304	A	AG
2306	C	CT
2315	A	AT															0.027
2317	A	AT						0.013										0.013				0.055			0.015																		0.012					0.013
2325	C	CT
2327	T	TG
2331	G	GC
2356	A	AT
2358	C	CT
2360	A	AG
2360	A	AC																																													0.044
2361	A	AG
2366	A	AT
2368	A	AC														0.018
2369	G	GA														0.017
2374	G	GA
2375	A	AG																											0.013															0.107
2376	A	AG
2384	G	GT										0.075
2385	A	AG																				0.012
2389	A	AT
2393	G	GT																											0.01
2405	A	AG
2419	A	AG						0.034														0.012			0.012				0.011														0.015
2421	A	AG
2422	G	GT																																													0.044
2429	A	AG								0.016
2435	A	AG																				0.014
2440	A	AG
2441	G	GA
2442	A	AG
2444	A	AG
2450	C	CT
2455	C	CT
2457	T	TG
2468	G	GC
2478	A	AG																				0.013
2480	A	AG
2484	T	TC
2485	C	CT																																											0.023
2487	T	TC
2497	A	AG
2500	A	AG																															0.046
2508	C	CT
2510	A	AC
2523	C	CT
2526	A	AG
2529	A	AT
2529	A	AG
2530	A	AG						0.01
2531	G	GT										0.068
2532	T	TC																																										0.011
2535	T	TC
2536	C	CT
2539	G	GA																																						0.072
2545	T	TC										0.074
2550	A	AT						0.025																																			0.016	0.059
2550	A	AG																											0.017
2554	A	AG
2556	A	AG																			0.01
2557	A	AG
2558	C	CT
2563	A	AG
2566	A	AG																											0.024
2569	A	AT								0.016
2581	A	AG
2611	A	AG
2613	T	TC
2632	G	GT																															1	0.043											0.964
2634	T	TC
2640	A	AG
2642	A	AG
2646	A	AG
2649	A	AG
2653	A	AG
2654	G	GC
2660	T	TC
2667	C	CG
2670	T	TG								0.019
2671	T	TG
2675	C	CT																																													0.017
2676	C	CT
2678	A	AG
2684	A	AG
2692	A	AC
2693	A	AT
2693	A	AG
2701	C	CT
2708	C	CT																																	0.025
2710	C	CA
2725	A	AC
2725	A	AG
2728	A	AC
2736	C	CT
2741	G	GT
2766	A	AG
2767	A	AG
2769	G	GT
2773	C	CT
2775	A	AG
2777	A	AG
2783	A	AG
2783	A	AT
2797	A	AT
2804	G	GA
2805	A	AG						0.011
2806	A	AG
2810	A	AG															0.014
2814	A	AG
2816	A	AT						0.024														0.011			0.014																		0.013
2818	A	AG
2825	A	AG
2830	G	GT
2831	A	AG
2844	A	AG
2844	A	AC
2846	A	AG
2853	A	AG								0.025
2859	G	GT
2865	A	AG																				0.013							0.014
2865	A	AT
2866	A	AG																											0.011
2867	G	GT
2867	G	GC
2869	A	AG																											0.028
2870	A	AG						0.018														0.021			0.024				0.03														0.03			0.023
2870	A	AT																											0.03
2871	A	AG
2881	C	CT	0.016										0.016											0.011			0.013										0.013		0.013								0.014
2882	T	TC	0.037	0.024						0.028			0.035			0.021	0.015		0.017	0.01		0.015		0.036			0.029										0.03		0.037		0.023			0.023			0.046
2890	G	GA
2891	G	GA														0.013																0.011
2896	T	TG
2896	T	TA
2897	G	GC
2898	C	CA
2898	C	CT
2899	T	TG
2901	T	TC																																															0.012
2902	C	CT
2910	C	CT
2918	C	CT
2923	A	AG
2952	A	AT
2961	A	AG
2971	G	GT
2972	G	GC
2994	A	AG
3008	A	AT
3009	A	AG
3010	A	AG
3027	A	AG																																												0.011
3035	T	TC
3037	C	CT	1	1	1			1		1			1		0.122	1	1		1	1		1	1	1	1	1	1	1	0.998	1		0.999				0.314	1		1		1	1	0.998						1
3051	A	AG																																												0.013
3054	A	AG																				0.976
3067	T	TG
3068	G	GT
3069	A	AG
3070	T	TA
3077	G	GT
3080	G	GA
3084	A	AT																				0.461
3094	A	AT
3096	C	CT
3105	A	AC					0.057
3116	A	AG
3124	T	TC																																														0.387
3137	A	AG
3142	T	TC
3147	A	AG
3148	A	AG																											0.011
3152	G	GT
3153	G	GA
3164	G	GT																																	0.02
3166	T	TC
3176	C	CT
3177	C	CA
3178	T	TC
3183	A	AG																																												0.011
3195	A	AG
3196	A	AG																																												0.011
3198	A	AG
3210	A	AG
3212	G	GT
3214	T	TC
3215	A	AG
3219	A	AG
3222	A	AC																																									0.011
3222	A	AG
3234	A	AG
3240	A	AG
3244	C	CT		1
3245	A	AG																																									0.011
3255	A	AG																0.011							0.021																		0.033
3260	A	AT
3264	C	CT																																						0.068
3265	T	TA
3273	A	AT
3278	A	AG
3286	G	GA
3297	A	AG
3305	A	AG
3319	A	AG
3329	A	AG
3337	A	AG
3340	G	GT
3371	G	GC
3391	T	TG
3394	A	AG
3397	C	CT
3405	A	AC
3408	A	AG
3420	T	TG																																									0.016
3430	A	AG
3448	C	CA
3450	A	AC
3450	A	AG
3462	A	AG
3483	G	GT																																	0.014
3484	A	AT
3491	A	AG						0.062
3492	A	AG																																												0.01
3495	A	AG
3500	A	AG
3504	A	AG
3517	A	AG
3530	G	GT	0.991	1									1				0.889							0.995													0.995				0.992
3531	A	AG
3532	T	TC																																							0.019
3536	A	AG																											0.014
3542	A	AT						0.035
3546	A	AT																							0.011
3549	G	GT
3550	A	AG																							0.011
3553	A	AC																							0.014
3557	A	AT
3559	A	AG																							0.014				0.014														0.014
3569	A	AG																						0.119
3575	G	GT
3581	A	AG
3586	A	AG
3588	A	AG																																									0.026
3590	A	AG						0.075
3591	A	AG						0.08
3600	A	AG																																									0.012
3614	G	GT
3617	G	GA																																							0.034
3619	C	CT
3625	A	AG						0.111
3627	A	AG
3634	C	CT
3635	A	AC																											0.011														0.014
3642	A	AG						0.06
3662	A	AG
3671	G	GA																													0.034
3680	A	AT
3686	C	CT
3692	G	GT
3708	T	TC																											0.015
3709	A	AG																											0.017
3711	T	TC
3713	T	TC
3716	G	GT																																0.273
3722	A	AT		0.029
3722	A	AG
3735	A	AC
3738	C	CT
3740	A	AG
3741	T	TC
3742	A	AG
3744	A	AC
3745	T	TA
3746	T	TA
3756	T	TC
3774	G	GA																					0.802
3784	C	CT
3797	T	TG
3801	A	AG																				0.02
3809	C	CT
3818	A	AG
3819	A	AG																				0.011
3829	A	AG																				0.012
3832	C	CT
3838	G	GT								0.025
3838	G	GA
3840	A	AG						0.013														0.014																					0.012
3841	A	AG
3858	A	AG
3860	G	GT																		0.035
3872	A	AT
3881	A	AG
3882	T	TC
3885	C	CT
3888	A	AG
3891	A	AG
3894	A	AG
3900	A	AG
3904	A	AG																				0.012
3904	A	AT
3908	A	AG
3913	T	TG
3915	A	AG						0.018														0.019
3920	A	AG
3920	A	AT
3923	C	CT
3924	C	CA
3933	A	AG
3934	A	AG						0.011													0.01
3945	A	AG
3948	A	AG
3953	A	AG
3955	G	GT																																													0.058
3990	C	CT																																												0.044
3994	G	GT
3999	A	AG																				0.013
4001	A	AG																				0.012
4006	G	GT
4006	G	GC
4027	A	AG
4029	T	TC																															0.023
4040	A	AG
4043	A	AG
4055	C	CT
4057	T	TC
4062	A	AT																				0.012
4065	C	CT
4068	C	CT
4069	C	CT																																													0.032
4070	A	AG
4079	A	AG																											0.011
4083	A	AG
4084	C	CT
4085	A	AT
4088	G	GT										0.031
4095	C	CT
4101	T	TG
4102	A	AT						0.011																																						0.01
4102	A	AG
4104	A	AG						0.014																					0.012																	0.013
4106	A	AG						0.036													0.011	0.025			0.013				0.017														0.019			0.021
4110	A	AT
4112	G	GT
4116	C	CG
4118	T	TC
4123	A	AG																				0.013
4131	A	AG						0.011
4136	G	GA																								0.239
4139	C	CT					0.039
4140	A	AT
4142	G	GT
4158	C	CT										0.059
4171	T	TC						0.03													0.022
4172	A	AC						0.031													0.021
4172	A	AG																				0.013
4174	T	TC						0.05		0.014											0.078	0.017			0.016																		0.024			0.023
4191	C	CA
4196	G	GA
4197	A	AG						0.013
4199	A	AG																			0.013																										0.053
4201	G	GT
4207	G	GA																															0.026
4208	A	AG						0.011
4210	A	AG								0.018
4211	G	GT
4217	A	AT
4217	A	AG
4229	A	AG						0.014
4236	A	AG
4247	A	AG
4248	C	CT
4251	A	AG
4255	G	GT
4255	G	GC
4260	A	AT																																		0.018
4260	A	AG
4267	A	AT
4268	A	AG
4269	A	AG								0.015
4277	A	AG																											0.013
4284	A	AG
4285	G	GT
4286	G	GT																																													0.061
4287	A	AC
4287	A	AG																																													0.084
4288	G	GT
4289	G	GC															0.023
4289	G	GT
4291	A	AG
4292	A	AG																				0.015
4293	A	AG
4295	A	AC
4296	C	CT																																													0.045
4301	C	CT
4309	G	GT
4321	C	CT
4331	C	CA										0.025
4336	A	AG
4345	C	CT
4346	T	TC
4347	C	CA										0.012
4350	A	AC
4353	A	AG
4353	A	AT
4354	G	GA										0.045									0.037		0.998																								0.015
4356	A	AG																				0.015							0.013
4362	A	AG															0.025
4365	T	TC																																													0.038
4372	A	AG																	0.996			0.987																						0.046			0.55		0.999
4384	G	GT
4385	A	AG
4386	A	AT
4388	T	TC
4395	A	AT
4395	A	AG
4401	T	TC																																													0.036
4413	A	AG																				0.01
4416	A	AG								0.026																			0.094
4424	A	AG
4425	A	AG
4444	G	GT
4446	A	AG								0.027
4454	G	GA
4465	A	AG
4473	A	AT
4481	T	TG								0.024
4481	T	TA
4490	A	AT
4503	A	AG
4503	A	AT
4504	G	GA
4510	G	GT
4515	A	AG
4528	A	AT
4544	A	AG						0.01
4552	A	AG
4553	A	AG
4555	T	TG																			0.01
4571	A	AG																				0.011
4572	A	AG
4576	A	AT
4581	A	AG
4592	G	GA
4612	A	AG
4628	C	CT
4631	G	GC
4659	A	AG
4664	A	AG																											0.017
4668	C	CT
4678	G	GA																																				0.251
4680	C	CT													0.176
4683	C	CT
4686	C	CG
4696	T	TC
4702	A	AG
4719	C	CT																																													0.173
4731	A	AG
4754	C	CT
4755	C	CT
4758	A	AG						0.012
4759	A	AG
4764	A	AT						0.016														0.018			0.011																		0.013
4769	A	AG																				0.016
4773	A	AG
4783	A	AT
4797	A	AG
4799	A	AT						0.028														0.026			0.014				0.011														0.01
4800	A	AC
4803	A	AG
4812	A	AG																				0.015
4815	C	CT
4821	A	AG
4822	A	AG
4826	A	AG																				0.011
4830	A	AG
4831	A	AG																											0.01
4832	C	CT
4834	A	AG																						0.01
4838	A	AG
4840	A	AG																											0.012
4842	A	AG
4843	A	AT						0.01																					0.012
4850	A	AG																				0.013
4851	A	AG																																									0.012
4855	A	AG
4860	A	AG						0.011
4870	A	AG
4883	A	AG
4884	A	AG																															0.029
4890	C	CT
4900	C	CT
4903	A	AT																																										0.097
4905	A	AG
4912	A	AG						0.012
4916	A	AG
4919	A	AG
4921	C	CT																																						0.091
4926	A	AT																				0.017
4927	C	CA
4928	A	AC
4931	C	CT
4937	A	AT
4944	T	TC
4952	A	AG
4956	A	AG
4957	A	AG																				0.029
4958	G	GT
4967	A	AG
4968	T	TA						0.014
4969	T	TG						0.016
4970	A	AT						0.017
4971	A	AG
4978	T	TC																															0.024
4979	A	AG
4984	A	AG
4985	G	GT
4990	C	CT
4994	A	AG
5004	A	AC
5006	A	AT
5008	G	GT
5009	C	CT
5014	T	TC	0.013
5018	G	GT																																										0.316
5022	T	TC
5026	A	AT
5031	C	CT
5037	G	GA
5043	A	AG
5045	T	TC
5058	A	AT
5077	T	TC
5080	T	TC
5090	C	CT
5116	A	AT
5116	A	AG
5133	A	AC
5146	A	AG
5147	C	CT
5154	A	AT																																						0.162
5172	A	AG
5174	A	AG																				0.011
5183	C	CT
5184	C	CT																																0.969
5186	A	AG
5187	G	GT
5192	C	CT
5200	G	GT
5209	A	AG															0.033					0.016
5210	G	GT
5215	A	AG																				0.018
5215	A	AT																				0.038
5216	A	AG
5220	A	AG																				0.013
5221	C	CT
5230	G	GT																																					0.017
5248	T	TC	0.012	0.019												0.016			0.011			0.011	0.016	0.027	0.015	0.012	0.026										0.014		0.026		0.011								0.012
5253	G	GT																	0.013							0.016
5256	T	TA																	0.029				0.019			0.033																							0.011
5258	A	AC																	0.039	0.012			0.026			0.041	0.128	0.019																					0.016
5262	C	CG																		0.048			0.071		0.084	0.081		0.022		0.027		0.041										0.056							0.021
5268	A	AG
5276	G	GC																																	0.021
5283	A	AG
5284	C	CT
5289	A	AG						0.018
5290	T	TC
5297	A	AG
5300	G	GT
5321	A	AG																											0.011
5325	A	AG
5328	T	TC
5338	T	TC
5353	A	AG						0.014
5355	A	AG
5365	C	CT
5368	A	AG
5371	A	AG
5373	G	GT
5382	A	AG
5383	A	AG
5388	C	CT
5391	A	AG
5416	C	CT
5420	A	AG
5424	A	AG																				0.038							0.012
5428	A	AG
5436	A	AG																				0.039
5452	A	AG
5476	A	AG																				0.019
5482	C	CT
5490	A	AG								0.046
5495	T	TC
5510	A	AG
5512	C	CT																																			0.47
5535	A	AG
5562	A	AG																																						0.036
5564	G	GC
5597	C	CT
5598	A	AT																																0.48
5606	A	AG
5619	T	TC
5621	C	CT
5637	A	AG
5638	A	AG
5642	G	GA
5645	A	AG																																									0.012
5688	C	CT
5700	C	CA								0.914		0.75							1	0.998		1										0.999															0.909		1
5706	A	AC
5715	A	AG																				0.049
5718	A	AG
5735	G	GC
5743	G	GC																																									0.016			0.01
5744	T	TC																																									0.016			0.011
5760	A	AG
5777	C	CT
5784	C	CT
5785	T	TC																																									0.016
5793	A	AG
5804	T	TC																	0.022
5806	C	CT
5818	T	TC																	0.032
5822	C	CT
5830	G	GA
5840	T	TC					0.26
5846	G	GA																																				0.868
5849	C	CT																																													0.179
5855	A	AG
5859	A	AG
5870	A	AG																																						0.066
5870	A	AC																																									0.018
5910	A	AG
5924	G	GT
5930	T	TC
5969	A	AG
5972	G	GT
5979	C	CT
5982	A	AT
5982	A	AC
5995	A	AG
5999	A	AG
6026	C	CT
6027	C	CT
6027	C	CA																													0.043
6031	C	CT
6040	C	CT
6052	G	GT
6053	T	TC																	0.063
6070	C	CT
6081	A	AG																																						1
6087	T	TA
6088	A	AT																											0.044
6107	A	AT
6121	A	AG
6131	A	AT
6136	T	TC																	0.011
6139	A	AT																											0.011
6204	A	AG						0.013													0.017
6206	A	AG						0.03																																			0.012
6212	G	GT										0.019
6216	A	AG						0.012
6227	A	AT																				0.017
6233	A	AT
6247	T	TC										0.013
6248	A	AG
6249	A	AG						0.015
6255	C	CT
6260	A	AG
6261	A	AG						0.027																	0.01
6267	C	CT															0.028
6275	A	AT																				0.019
6279	C	CA
6280	A	AC						0.011														0.022
6281	A	AG						0.012
6295	A	AG
6303	T	TC
6307	G	GA
6308	A	AG
6309	G	GA
6310	C	CA													0.064																															0.991		0.97
6310	C	CG																																														0.02
6310	C	CT										0.023
6311	A	AG						0.045																	0.019																		0.021
6311	A	AT
6312	C	CA					1		1		1	0.05			0.406			0.983			0.862										1		1	1	1	0.834		0.999		1					0.991	0.997		0.993
6312	C	CT
6321	T	TC
6323	G	GA
6324	A	AG						0.01
6330	C	CA
6332	A	AG																				0.016
6333	A	AG
6336	C	CT
6337	G	GT
6337	G	GA
6351	A	AG
6354	C	CA																																													0.06
6361	C	CT
6370	A	AG
6374	G	GT
6403	A	AT																				0.017
6408	C	CT																																													0.038
6410	G	GT
6412	A	AG										0.045
6416	G	GT
6418	A	AG																			0.011
6437	C	CT								0.024
6438	A	AG
6440	A	AG						0.016														0.011
6446	G	GC
6446	G	GT																																													0.032
6449	C	CT										0.052
6453	A	AG
6458	A	AT
6458	A	AG															0.017
6476	G	GT
6498	A	AG
6502	A	AG
6503	G	GT										0.01
6505	A	AG
6509	A	AG
6510	A	AG
6530	G	GT
6540	A	AG
6544	A	AG																											0.011
6547	T	TC																																													0.056
6550	A	AG
6550	A	AC																																	0.011
6563	G	GA
6573	C	CT																					0.999																								0.059
6593	C	CT																																										0.128
6596	A	AG
6604	A	AT
6606	C	CT
6607	T	TA
6609	G	GA
6610	A	AG																											0.01
6615	T	TC
6616	A	AG
6633	C	CT
6635	A	AT
6639	A	AT
6646	A	AG
6649	T	TC
6654	T	TA																											0.015
6655	T	TC																											0.015
6656	A	AG																											0.019
6657	A	AC																											0.017
6658	T	TA																											0.016
6659	A	AG																											0.016
6660	G	GA																											0.016
6661	T	TG																											0.016
6669	G	GC
6684	A	AG																													0.031														0.011	0.012
6696	C	CT	0.017	0.01																							0.013						0.024
6701	C	CT
6702	T	TC
6704	A	AT
6705	A	AG
6706	C	CA
6707	A	AG																															0.032
6707	A	AC
6708	A	AG
6748	A	AT						0.022
6748	A	AG
6750	A	AG						0.032													0.017
6752	C	CT
6755	G	GT
6760	T	TC
6761	A	AG
6762	C	CT
6765	A	AG
6768	A	AT
6781	C	CT
6787	T	TC
6790	A	AG
6793	G	GC
6799	A	AG
6802	G	GA					0.031
6803	T	TC					0.02
6812	A	AT
6812	A	AG															0.019
6815	A	AG
6818	A	AG																				0.013
6821	A	AG
6822	C	CA																																													0.035
6823	A	AG																																										0.035
6824	A	AG
6832	A	AG
6836	A	AT
6836	A	AG															0.011
6837	A	AG						0.015
6841	A	AT
6844	T	TC
6846	T	TC
6853	T	TG
6866	A	AG																							0.014
6867	A	AG						0.012
6868	T	TC
6869	A	AC
6873	T	TC								0.026
6881	G	GA
6888	A	AG																				0.016
6889	A	AT																0.012				0.035																						0.054
6896	C	CT
6908	T	TC
6915	A	AT
6928	T	TC																				0.023
6929	A	AC																				0.02
6929	A	AT
6930	A	AT						0.013									0.012	0.014				0.069
6936	C	CT
6944	A	AG
6946	A	AT
6947	A	AG																				0.021																						0.03
6952	T	TC
6971	T	TC
6973	A	AG
6974	A	AG
6990	C	CT
6991	T	TA
7000	C	CT
7001	T	TC
7002	C	CT
7015	A	AG
7032	A	AT
7032	A	AG
7043	C	CT
7050	A	AT
7056	C	CG
7059	G	GT																													0.059
7062	A	AG																			0.016
7063	C	CA										0.044
7064	A	AG						0.029
7065	G	GC
7066	A	AG																				0.025
7067	G	GT
7068	A	AG						0.012													0.018
7069	A	AG
7071	G	GT
7074	A	AT						0.016																	0.014
7079	A	AT																				0.011
7079	A	AG																																										0.012
7079	A	AC
7080	A	AC																																													0.067
7081	C	CT
7086	C	CT
7088	A	AG
7096	T	TC
7097	A	AT
7102	A	AG
7107	A	AG
7113	C	CT
7119	C	CT
7130	A	AG						0.011													0.013								0.012
7132	T	TC
7138	T	TC
7139	C	CT
7142	A	AG																											0.017
7143	G	GA
7152	A	AG																											0.01
7156	T	TC
7160	G	GT
7165	C	CA																																													0.01
7167	A	AG
7169	C	CT
7170	C	CT
7174	T	TC																													0.044
7175	T	TC
7179	A	AG						0.03																	0.012																		0.014			0.014
7184	A	AG
7186	A	AG
7188	A	AC																			0.031
7188	A	AG																											0.01
7189	A	AG						0.016
7193	A	AG
7193	A	AT
7196	A	AT						0.041													0.031	0.032			0.017				0.026														0.02			0.019
7196	A	AG
7198	T	TC
7201	A	AG																			0.023
7203	C	CT
7208	A	AG																				0.011
7208	A	AT
7209	A	AG						0.042													0.05	0.013			0.013				0.015														0.014
7210	A	AG						0.012
7212	G	GT
7215	A	AT						0.024														0.012			0.011				0.017																	0.017
7223	G	GC
7224	C	CT
7229	G	GT																																													0.021
7230	G	GC
7240	A	AG
7242	A	AG						0.012
7255	A	AG																				0.016
7258	T	TC
7262	C	CT
7267	C	CT
7273	G	GA
7285	A	AG
7285	A	AT
7286	C	CT
7291	A	AG																			0.015
7299	C	CA										0.036
7300	A	AG																			0.019
7301	A	AG						0.02													0.02								0.022
7304	A	AG
7308	A	AG																				0.031
7308	A	AC
7309	A	AG																			0.021
7319	A	AG
7323	A	AT						0.021													0.073	0.028			0.011				0.012														0.016			0.016
7329	C	CT
7330	A	AG
7333	A	AG
7335	A	AT																				0.013							0.012
7343	A	AG																			0.02
7354	G	GA
7355	C	CA
7362	G	GC
7368	T	TG
7369	A	AG
7370	A	AG																				0.032
7374	A	AG
7383	A	AC
7384	A	AG						0.013
7385	A	AG
7401	C	CT
7402	T	TC
7411	A	AG
7413	T	TG
7416	A	AG
7432	A	AT																							0.016																		0.012			0.013
7441	T	TC
7482	C	CT																					0.013
7482	C	CA
7512	A	AG
7528	C	CT
7541	A	AG
7548	A	AG
7555	T	TC
7581	A	AG
7585	A	AG
7594	C	CT
7611	A	AG
7622	G	GT
7654	A	AT						0.015									0.02					0.015
7654	A	AG
7661	A	AG																											0.013
7665	A	AG
7668	A	AG
7669	A	AG
7675	G	GT
7676	A	AG
7678	A	AG						0.016
7687	A	AG																											0.012
7692	A	AG
7704	C	CT
7705	A	AC
7705	A	AG
7706	A	AG
7708	A	AT
7708	A	AG
7712	C	CT
7722	A	AG																			0.052
7725	C	CT
7734	T	TC	0.995	0.998									0.988				0.948							0.999													0.996				0.994
7740	A	AT
7740	A	AG
7748	A	AG
7749	C	CT
7750	A	AG
7755	A	AG
7756	G	GA
7757	A	AG															0.012
7758	A	AG
7764	C	CT
7766	A	AG																																										0.132
7784	A	AT						0.04									0.017					0.024			0.02																		0.029			0.01
7785	A	AG
7798	G	GT																	0.035
7799	A	AT
7806	A	AG						0.015																	0.014
7810	A	AG																																										0.118
7816	T	TC
7819	C	CT
7824	A	AT						0.016														0.016							0.016															0.033		0.014
7829	G	GA																													0.028
7832	A	AG																				0.011
7833	A	AG
7841	A	AG
7849	A	AT																																													0.048
7853	A	AG
7853	A	AT																																													0.045
7860	C	CT
7863	A	AG
7877	A	AG
7881	A	AG
7888	A	AG
7896	A	AG																				0.012
7903	A	AG																																									0.011
7905	C	CT
7918	A	AG																				0.011
7925	G	GC
7926	C	CT
7932	C	CT
7936	G	GT
7936	G	GA
7939	T	TC
7949	A	AG
7953	A	AG								0.028
7968	C	CT
7987	G	GA
7990	A	AT
7993	A	AG
7998	C	CA
8001	A	AG
8006	G	GT																																						0.069
8019	A	AG																											0.038
8040	A	AG
8046	A	AG
8050	T	TC
8051	A	AT
8062	A	AG
8065	A	AG						0.017
8080	A	AT																																												0.968
8084	G	GA
8090	C	CT
8091	T	TC																				0.019
8092	C	CT																				0.02
8107	A	AG
8130	A	AG
8131	G	GT
8139	C	CT
8147	A	AG
8165	A	AT						0.026
8173	A	AG
8193	A	AG
8199	A	AG
8205	A	AG																																									0.011
8208	C	CT
8213	G	GT
8214	A	AG
8215	T	TC
8231	A	AG																				0.015
8232	A	AG
8233	A	AT
8236	G	GA																																					0.172
8243	C	CT
8250	A	AG
8256	A	AT
8257	A	AG																				0.017
8268	A	AG
8276	A	AT
8276	A	AG																											0.021
8277	A	AG
8280	A	AG																															0.017
8290	C	CT
8291	A	AC																				0.011
8291	A	AT
8294	T	TC
8295	A	AC
8296	T	TC
8297	A	AG																				0.012
8298	A	AG						0.022																																			0.015
8300	A	AC																			0.02
8301	A	AG
8312	A	AG																											0.015
8327	C	CT		0.197
8338	T	TC
8338	T	TG
8339	A	AT
8339	A	AC
8341	T	TG
8342	G	GC
8342	G	GA
8343	A	AC
8344	C	CA
8345	T	TG
8347	T	TC
8348	A	AT
8348	A	AG																											0.014
8351	G	GT
8352	C	CT
8368	G	GA																																0.012
8375	G	GA																																	0.013
8387	A	AG
8390	A	AG
8395	T	TC
8411	A	AT
8415	A	AT																											0.013
8433	A	AG
8448	A	AG
8449	A	AG
8454	G	GC																													0.06
8471	A	AG
8479	A	AC
8493	C	CT
8501	A	AG																											0.017
8511	A	AG
8535	A	AG
8539	A	AG																									0.012
8546	A	AG																															0.024
8547	A	AG																											0.013
8567	A	AG
8571	G	GT
8600	G	GC
8606	C	CT																																						0.104
8619	C	CT
8621	A	AT						0.059													0.036	0.016
8628	A	AG						0.015
8628	A	AT						0.014
8629	T	TC
8632	A	AT
8637	C	CT
8638	A	AG																			0.018
8643	T	TC
8649	T	TC																																															0.012
8654	T	TC																																													0.079
8657	A	AT
8667	A	AC
8667	A	AG
8673	C	CT
8674	A	AG
8675	A	AG						0.03													0.011	0.03			0.012
8679	A	AG						0.014
8680	A	AC
8689	A	AG
8693	A	AG																				0.016
8703	A	AG																			0.01
8710	T	TG
8714	A	AG
8734	A	AG
8736	A	AT
8750	A	AG
8753	A	AC						0.019
8754	A	AG						0.013													0.013				0.013
8755	A	AG						0.01
8757	A	AG
8763	A	AT						0.023													0.012
8782	C	CT				0.999
8793	G	GT
8804	A	AG																			0.013
8810	A	AC						0.015
8811	A	AG																																									0.015
8812	A	AG
8847	A	AG																				0.019
8848	A	AG						0.015													0.012				0.013																		0.017
8853	G	GT
8913	A	AT						0.032										0.016			0.02	0.029			0.068				0.036				0.021										0.082			0.021
8917	C	CT																			0.093				0.998				0.993														0.998
8926	A	AG
8933	A	AG
8939	G	GT
8944	T	TA
8946	A	AG
8950	C	CT
8950	C	CG					0.028
8958	C	CT
8960	C	CG								0.016
8962	A	AT
8964	C	CT										0.035
8964	C	CA
8969	C	CT					0.054
8975	G	GT
8976	A	AG
8979	A	AG
8981	A	AG
8982	C	CT
8985	A	AG															0.031
8995	A	AG																				0.011
9001	T	TC
9010	G	GT																																						0.134
9012	C	CG
9013	T	TC
9018	A	AG
9026	A	AT						0.04		0.011								0.021				0.031											0.028										0.012			0.022
9032	A	AT										0.086										0.015
9036	A	AG
9048	A	AG						0.011
9050	C	CA
9054	T	TC										0.022
9072	C	CA								0.011
9082	A	AG
9085	A	AG
9101	G	GA
9102	A	AG						0.022																																				0.047
9103	A	AG																																										0.045
9104	A	AG															0.021
9112	C	CT
9115	T	TC
9118	C	CT
9121	A	AG
9122	C	CT
9131	C	CA
9134	A	AG
9136	G	GA
9136	G	GT
9145	T	TC
9149	A	AT																				0.011
9154	A	AT								0.018								0.01				0.023
9161	A	AG
9163	C	CT
9164	A	AG
9165	C	CT
9173	G	GC																															0.026
9174	A	AG
9209	G	GA
9210	A	AG
9231	G	GA
9233	G	GC
9234	A	AG						0.011
9235	A	AG
9238	A	AG																				0.011
9243	A	AG
9245	G	GC
9246	C	CT																																													0.017
9258	T	TC										0.028
9260	T	TC
9280	A	AG
9285	A	AG						0.017																																			0.012
9298	C	CT
9301	A	AG
9313	A	AG						0.012
9328	A	AG
9338	A	AG
9339	A	AT						0.022																	0.011																		0.014
9339	A	AG
9342	T	TC
9343	A	AG
9380	G	GT
9384	C	CT
9385	T	TC																															0.025
9389	G	GA																			0.096				0.995
9390	A	AG
9402	C	CT
9419	A	AG
9424	A	AG
9428	A	AG
9430	C	CT
9453	A	AT						0.016
9461	A	AG
9468	G	GT										0.026
9469	A	AG
9471	G	GT
9483	A	AG
9484	A	AG						0.014														0.018																					0.012
9488	A	AG
9496	A	AT
9497	G	GT
9497	G	GC
9502	C	CT
9506	A	AT																											0.011
9507	A	AG
9514	A	AG
9515	C	CT
9516	T	TG								0.012
9517	A	AG
9517	A	AT
9521	C	CT
9524	A	AG
9532	C	CT																						0.028
9533	A	AG
9543	G	GC
9548	A	AG
9553	A	AG																				0.01
9561	C	CT
9562	A	AT																											0.019
9565	C	CT					0.026
9568	A	AC														0.013
9569	C	CA														0.014
9570	C	CA														0.014
9571	T	TA														0.014
9579	A	AT
9579	A	AG
9584	G	GA																								0.243
9584	G	GT																																										0.025
9587	A	AT						0.032													0.021	0.016			0.022																		0.025
9587	A	AG
9592	C	CT
9597	A	AT																											0.015
9598	C	CT
9602	A	AT																			0.016
9602	A	AG
9604	A	AT						0.022													0.059				0.018				0.022														0.019
9610	T	TC
9614	A	AG
9614	A	AC
9615	C	CT
9617	A	AG
9618	A	AG
9623	G	GC								0.016
9624	T	TC
9627	C	CT
9634	A	AG															0.024
9637	A	AG																											0.011
9645	A	AG
9648	G	GT
9650	A	AT
9650	A	AG
9652	G	GT																				0.012														0.207
9660	T	TA
9661	C	CT
9662	A	AT								0.026
9663	C	CG
9666	C	CT
9666	C	CA
9676	T	TC
9683	A	AG
9683	A	AT
9685	A	AG																			0.024
9686	A	AG
9688	A	AG																																										0.018
9689	A	AG
9693	C	CT								0.85		0.625							0.997	0.998		0.99										0.996				0.021								0.77			0.776		1
9699	T	TC																																										0.027
9700	C	CT										0.013
9701	A	AT						0.013																	0.01																		0.013
9704	T	TC
9707	A	AT						0.029													0.025				0.02				0.027														0.026			0.01
9713	A	AG
9715	A	AG
9718	G	GT
9720	A	AT						0.019		0.012																			0.013														0.015			0.011
9724	C	CT
9734	T	TC
9737	A	AG
9740	A	AG
9741	A	AT
9741	A	AG
9744	A	AC
9744	A	AT
9746	C	CT
9747	T	TC																																									0.012
9748	A	AT																																									0.011
9748	A	AG
9750	A	AG																			0.023
9758	G	GT																																										0.031
9761	G	GT
9761	G	GC
9763	C	CT
9768	A	AG						0.013																	0.012				0.021														0.018
9771	G	GA										0.056
9782	A	AG
9786	C	CT
9795	A	AG																				0.011
9799	T	TC
9802	G	GA
9808	C	CA
9809	A	AC
9809	A	AG															0.017
9820	A	AT
9820	A	AG															0.012
9821	A	AG
9824	A	AT																							0.012				0.012														0.012
9825	A	AG
9826	A	AG																				0.013
9827	G	GT										0.022
9828	A	AG																				0.015
9828	A	AT
9829	A	AG																				0.01							0.013
9830	A	AG
9834	A	AT
9843	T	TA																	0.019					0.017
9848	A	AG
9849	G	GA																																															0.018
9850	T	TC																	0.018
9856	G	GT																																															0.011
9856	G	GC
9871	G	GC
9872	C	CT
9874	A	AG																							0.012
9875	T	TA
9876	A	AG
9878	A	AT
9878	A	AG
9891	C	CT
9903	A	AG
9912	A	AT																					0.011		0.032																		0.032			0.015
9933	C	CT
9935	A	AG																															0.016
9948	A	AT																															0.018
9949	A	AG																															0.036
9950	G	GT																																			0.045
9999	G	GT																															0.023
10017	A	AG
10021	A	AT
10022	C	CA
10023	C	CA
10033	T	TC
10036	C	CT
10039	C	CT
10051	G	GT					0.018
10073	G	GT
10077	T	TC
10081	A	AG				0.016
10084	T	TA
10086	G	GC																	0.033
10088	A	AG
10089	A	AG
10090	A	AG
10091	G	GT					0.021
10096	G	GA
10098	G	GT
10105	G	GT																											0.01
10110	A	AG																											0.012
10111	A	AG						0.013																					0.016															0.095
10141	T	TC
10142	C	CA																																													0.016
10143	T	TC								0.028
10147	G	GT																																													0.014
10148	C	CT					0.015
10152	A	AT
10154	G	GT
10155	A	AG																																										0.019
10159	A	AG																											0.012
10167	G	GC
10172	A	AG
10174	A	AG																											0.01
10176	A	AT																																													0.029
10180	G	GC
10181	A	AG																											0.012
10186	C	CT
10190	T	TC
10193	G	GT
10194	A	AG
10195	A	AG
10201	G	GC																															0.019
10206	A	AC
10212	A	AG						0.016																	0.015																		0.012	0.04
10221	A	AT						0.022														0.021							0.015														0.018
10228	C	CA																																													0.01
10228	C	CT
10232	C	CT																																						0.084
10235	A	AG
10236	A	AG
10242	A	AG																																										0.013
10247	A	AG															0.017												0.03
10248	A	AT																											0.011															0.026
10252	C	CT
10252	C	CA
10254	T	TG
10255	G	GT
10259	C	CT
10268	A	AG																											0.011
10270	T	TC
10274	C	CA
10275	A	AG
10276	A	AT
10277	C	CT																																						0.099
10279	C	CG
10280	A	AG																											0.011
10293	A	AG
10298	A	AG
10308	G	GT															0.015
10312	A	AG
10317	A	AG
10318	G	GA
10321	T	TC																0.019
10322	A	AT
10322	A	AG
10323	A	AG
10328	G	GT										0.054
10330	T	TC
10331	A	AG																																										0.156
10332	C	CT																																													0.049
[truncated: 4,642 more rows]
[truncated: 118 more columns]
