# Supplementary material for: Spatio-temporal dynamics of intra-host variability in SARS-CoV-2 genomes
Source: Nucleic Acids Res. 2022 Jan 20;50(3):1551–61. doi: 10.1093/nar/gkab1297 (PMC8860616; doi:10.1093/nar/gkab1297)
Supplement: gkab1297_Supplemental_Files [file gkab1297_supplemental_files.zip › Supplementary Dataset 4a.xlsx]

## Sheet: Sheet1
Pos	Ref	Sub	28_241	27_140	ILSGS00772	ILSGS00625	ILSGS01289	ILSGS00963	ILSGS00781	28_327	ILSGS01284	ILSGS01708	ILSGS00726	ILSGS00976	ILSGS00764	27_85	ILSGS00746	ILSGS01473	27_378	ILSGS01409	ILSGS01564	ILSGS01402	ILSGS01217	27_310	28_186	27_244	28_101	27_174	27_134	ILSGS01714	28_134	28_199	28_216	28_133	ILSGS00765	ILSGS01663	ILSGS00919	28_4	ILSGS01407	28_356	ILSGS01666	28_365	ILSGS01276	ILSGS00496	27_11	ILSGS00946	ILSGS01605	ILSGS01747	ILSGS00913
61	G	GT
64	C	CA
66	C	CA
69	A	AG
72	G	GA
72	G	GT
74	A	AC
75	C	CT																											0.064									0.013
78	T	TC
84	C	CA
88	G	GT
91	G	GT
92	C	CA
92	C	CT
95	T	TC
96	C	CA
96	C	CT
97	A	AG
98	C	CA
98	C	CG
100	C	CA
100	C	CT
101	G	GA
101	G	GT
102	G	GT
105	G	GT
106	C	CT
117	C	CT
119	C	CT
121	C	CA
121	C	CT
124	G	GT
126	A	AT
127	G	GT
137	T	TC
139	A	AG
144	T	TG
147	C	CA
147	C	CT
151	C	CA																																											0.036
151	C	CT
152	G	GT
155	G	GT
157	C	CT
160	G	GT
162	C	CT
163	A	AT
167	G	GT
168	T	TC
169	A	AG
173	C	CA																											0.029
174	G	GT
176	C	CA
180	C	CT
183	C	CA
188	G	GT
189	G	GA
189	G	GT
190	C	CA
191	T	TA
191	T	TC
192	G	GT																											0.028
193	C	CA
203	C	CT																																						0.053
204	G	GA
204	G	GT
208	G	GT
210	G	GT	0.987	0.998	0.705					0.996			0.981			0.922							0.531		0.995	1	0.397	0.967	0.954		0.988	1	0.849	1	1	1	0.98			0.74		0.955			0.5				0.938
215	A	AT
219	G	GA
219	G	GT
220	A	AG
222	C	CT
224	T	TC
228	C	CT
230	C	CT
236	G	GT
241	C	CT	1	1	1	1		1	1	1			0.983	1	1	1	1		1				1	1	1	1	1	1	1		1	0.995	0.991	1	1	1	1	1		1		1		1	1	1			1
245	C	CA
246	G	GT
247	G	GT
248	G	GT
249	T	TG
252	G	GT
268	G	GT														0.094
269	G	GT
273	G	GT
274	C	CT
280	C	CA
281	C	CG
284	G	GA
285	G	GT
289	C	CA
295	G	GC
295	G	GT
300	C	CA
302	C	CA
306	T	TC
308	C	CA
311	C	CT
313	C	CT
314	A	AG
315	G	GT
319	G	GT
321	C	CA
323	G	GT
329	C	CT
330	A	AG
331	G	GA
332	G	GT
335	C	CA
335	C	CG
335	C	CT
337	C	CT
338	G	GA
340	C	CA
340	C	CT
343	G	GT
344	C	CA
346	C	CG
346	C	CT							1
347	G	GA
347	G	GT
348	T	TC
351	G	GT
353	G	GA
355	C	CA
355	C	CT
359	G	GT
360	G	GT
361	A	AG
362	G	GT
364	C	CT
365	T	TA
366	C	CT
367	C	CA
368	G	GT
370	G	GA
370	G	GT
371	G	GT
373	G	GT																											0.056
374	G	GA
374	G	GT
376	G	GT
377	G	GT
388	G	GA
388	G	GT
398	C	CT
407	G	GA				0.927													0.984
417	G	GT
425	G	GA
428	G	GA
434	G	GA
440	G	GA
441	G	GT
442	C	CT																																0.99
443	G	GT
456	T	TC
463	G	GA
476	A	AG
488	G	GA
506	C	CT
509	G	GA
520	G	GT
521	G	GA
521	G	GT
523	T	TA
523	T	TC
526	G	GT
527	C	CT
545	G	GA																																0.988
547	C	CT
556	C	CT
557	G	GA
558	G	GT	0.016
566	G	GA
569	G	GA
570	A	AC
577	T	TC
578	G	GT																							0.984
580	T	TC
583	C	CT
586	T	TA
588	T	TC
590	C	CT
593	C	CT
601	C	CT
606	T	TC
608	C	CT
609	C	CT
625	G	GT									1
626	G	GA
626	G	GT
631	T	TC
635	C	CT
643	C	CT
655	A	AC
657	C	CA
657	C	CT
664	C	CA
670	T	TC
673	C	CT
674	G	GA
676	C	CA
676	C	CT
677	G	GA
677	G	GT
678	C	CA
678	C	CT
679	C	CT
680	G	GC
680	G	GT
682	T	TC
683	C	CT
684	T	TC
688	G	GA
690	C	CA
690	C	CT
692	T	TC
695	G	GT
697	C	CA
700	A	AG
701	G	GC
701	G	GT
702	G	GT																																											0.053
703	C	CT
704	G	GT
709	G	GT
710	C	CA
710	C	CT
713	G	GA
713	G	GT
714	G	GT
715	C	CA
718	T	TC
720	A	AT
724	T	TC
726	A	AG
728	G	GC
728	G	GT																																											0.071
730	A	AG
731	G	GA
731	G	GT
737	C	CA
737	C	CT
738	A	AG
740	G	GT
745	C	CT
747	G	GT
748	G	GT
749	A	AG
751	C	CA
751	C	CT
753	C	CT
754	T	TC
755	A	AG
760	T	TC
762	G	GC
763	C	CA
765	G	GA
766	T	TG
768	G	GT
770	G	GA
772	T	TC
774	C	CA
774	C	CT
775	C	CA
775	C	CG
776	C	CA
777	G	GT
778	T	TC
783	T	TC
784	C	CA
784	C	CT
787	G	GT
788	C	CA
791	G	GT
793	G	GA
793	G	GT
794	C	CA
796	T	TC
800	G	GT
801	G	GT																																											0.03
807	C	CA
807	C	CT
809	T	TC
815	C	CA
815	C	CT
816	G	GT
817	C	CA
818	T	TC
820	T	TC
821	G	GT
823	C	CA
823	C	CT
824	G	GA
824	G	GT																																											0.045
825	A	AG
826	T	TC
827	A	AG
829	C	CA
829	C	CT
831	A	AG
832	C	CT																											0.034
833	T	TC
835	C	CA
835	C	CT																									0.024						0.024				0.949								0.18
837	G	GT
838	T	TC
839	G	GA
840	G	GT
841	C	CA
842	C	CG
842	C	CT
843	C	CA
844	T	TC
845	G	GC
845	G	GT
848	G	GT
849	G	GT
850	C	CT
851	T	TC
853	C	CT
854	C	CA
855	C	CA
856	T	TC
857	C	CA
860	G	GT
862	G	GT																																											0.069
864	G	GT																																											0.068
865	C	CA
865	C	CT
869	A	AG
871	A	AG
873	A	AG
874	C	CA
874	C	CT
875	C	CA
875	C	CG
878	C	CA
881	G	GT
882	C	CT
884	C	CT
885	G	GT
886	T	TC
887	G	GT
888	C	CA
888	C	CT
889	T	TC
891	G	GC
891	G	GT
893	A	AG
895	A	AG
896	G	GT
897	C	CA
897	C	CT
900	C	CA
905	A	AC
906	C	CT
908	T	TC
911	T	TC
912	C	CA
912	C	CT
913	C	CT	0.032			0.967		0.333				0.978					1		0.997		0.207			0.981	0.034		0.439	0.22	0.039		0.063		0.157					0.998		0.193	0.276	0.047				1	0.214
914	G	GT
916	A	AG
920	C	CA
920	C	CT
922	G	GA
922	G	GT
923	G	GT
925	C	CA
925	C	CT
926	T	TC
928	T	TC
929	A	AG																																											0.079
932	G	GC																										0.019
932	G	GT
934	C	CT
936	C	CA
942	G	GA
946	T	TC
947	G	GT
950	T	TC
951	A	AG																			0.093
952	C	CT
953	T	TC
954	G	GA
954	G	GT
958	C	CA
960	G	GT
961	T	TC
961	T	TG
962	G	GA
964	A	AG
965	C	CA
968	G	GT
970	G	GT
971	C	CG
973	T	TC
974	G	GA
974	G	GT
977	A	AC
977	A	AG
979	T	TG
980	G	GT
981	C	CT
985	G	GT
992	G	GT
997	T	TC
1006	G	GA
1009	C	CT
1014	A	AC
1018	G	GA
1018	G	GT
1037	A	AG
1038	A	AG
1048	G	GT																											0.208
1057	C	CT
1059	C	CT
1060	C	CT
1076	C	CT
1077	C	CT
1078	A	AC
1080	A	AG
1087	A	AG
1090	T	TC																													0.022
1091	C	CT
1097	A	AT
1101	C	CT
1102	C	CT
1103	A	AG																													0.023
1103	A	AT
1108	C	CT
1122	C	CT
1124	A	AG
1141	G	GT
1142	C	CA																																0.996
1148	G	GT
1150	C	CT
1151	T	TC																																											0.151
1152	T	TC
1166	C	CT
1167	G	GT
1170	C	CA
1170	C	CT
1174	C	CT
1179	C	CT
1188	C	CT
1190	C	CT
1191	C	CT	0.518							0.997			1			0.5						1				0.088					0.98	0.992										0.897		0.333	0.242
1192	A	AG
1196	G	GC
1208	A	AG
1210	G	GT
1211	T	TC
1212	G	GT
1213	C	CT
1214	C	CT
1215	T	TC
1216	T	TC
1223	C	CA
1226	A	AG
1230	A	AG
1248	A	AC
1250	A	AG
1251	C	CT
1254	C	CT
1255	A	AG
1263	C	CT
1267	C	CT	0.45							0.993			0.961									1				0.094					0.949	0.976	0.286									0.869			0.823		0.231
1269	A	AG
1274	G	GA
1277	A	AG
1279	A	AG
1282	C	CA
1288	C	CT
1302	C	CT
1308	A	AG
1309	T	TA
1312	G	GT
1314	C	CT																																												1
1325	G	GA
1343	T	TC
1357	T	TC
1359	T	TC
1360	T	TC
1363	T	TC
1370	T	TC
1371	A	AG
1376	C	CT
1377	C	CA
1379	G	GA
1380	C	CT
1385	C	CT												0.927
1387	C	CT
1389	A	AG
1398	T	TC
1399	A	AG
1400	G	GA
1409	C	CT
1418	G	GA
1420	C	CT
1424	T	TC
1426	C	CT												0.86
1432	T	TC
1435	A	AG
1436	T	TC
1437	C	CT
1439	G	GT
1441	C	CT
1457	C	CT
1471	C	CT
1473	C	CT
1475	A	AG
1476	T	TC
1487	G	GT
1495	G	GT
1498	C	CT
1501	T	TC
1514	C	CT
1529	T	TC
1530	A	AG
1542	G	GA
1547	A	AG
1547	A	AT
1549	C	CT
1552	T	TC
1558	A	AG
1564	T	TC
1580	G	GT
1588	A	AT																												0.905																		0.87
1589	G	GT
1590	G	GT
1592	T	TC
1593	C	CA
1593	C	CT
1594	C	CT
1598	G	GT
1599	G	GT
1611	A	AG
1612	C	CT
1613	C	CA
1613	C	CT
1615	T	TC
1617	T	TC
1623	T	TC
1625	C	CA
1628	C	CA
1634	G	GA
1634	G	GT
1636	G	GT
1637	A	AC
1645	C	CT
1650	A	AC
1659	G	GT
1667	A	AG
1668	A	AC
1676	G	GT
1679	G	GT
1681	G	GT
1684	C	CA
1684	C	CT
1699	A	AT
1707	C	CT
1714	C	CT
1718	A	AG
1727	G	GT
1732	A	AG
1738	G	GA
1742	G	GT
1747	G	GT
1750	T	TC
1762	C	CT
1769	A	AG																																				1
1773	T	TC
1779	C	CT
1786	T	TC
1805	G	GA														0.192
1807	A	AG
1813	T	TC
1820	G	GA
1822	T	TA
1823	G	GT
1824	C	CT
1825	C	CA
1825	C	CT
1830	A	AC
1851	T	TC
1853	C	CA
1855	G	GA
1857	G	GA
1858	T	TC
1863	T	TC
1871	T	TC
1879	A	AG
1885	T	TC
1888	T	TG
1892	G	GT
1898	C	CA
1899	G	GA
1899	G	GT
1900	A	AG
1902	C	CT								0.99
1909	C	CT
1912	C	CA
1912	C	CT
1914	G	GA
1915	C	CT
1920	T	TC
1924	A	AG
1926	C	CA
1926	C	CT
1927	T	TC
1930	T	TG
1936	T	TC
1938	C	CT
1943	C	CT
1946	G	GT
1947	T	TC
1951	A	AG
1956	A	AG
1957	G	GT
1959	C	CT
1960	C	CT
1965	T	TC
1972	A	AG
1973	C	CT
1975	A	AG
1976	G	GT
1982	A	AG
1983	T	TC
1989	A	AG
1990	G	GT
1991	T	TC
1992	A	AG
1997	C	CT
1999	G	GT
2001	G	GT
2003	C	CT
2005	C	CT
2007	T	TC
2021	T	TC
2023	C	CA
2023	C	CT
2031	A	AC
2032	T	TC
2035	G	GT
2036	G	GC
2037	C	CT
2038	T	TC
2040	C	CT
2041	T	TC
2049	T	TC
2050	A	AG
2055	T	TC
2056	A	AG
2062	C	CT
2063	T	TC
2064	A	AG
2065	C	CT
2069	A	AG
2086	G	GT
2089	G	GT
2091	C	CT
2092	T	TC
2094	C	CT
2103	T	TC
2104	A	AG
2106	C	CT
2107	T	TC
2109	A	AG
2110	C	CT								0.05							1							0.991																					0.143	0.964
2113	C	CT
2121	C	CT
2123	G	GA
2135	C	CA
2143	C	CT
2144	G	GT
2148	T	TC
2150	G	GA
2156	C	CT
2160	A	AG
2161	A	AG
2164	G	GT
2185	G	GT
2186	T	TC
2210	G	GT
2219	A	AG
2226	C	CT
2232	C	CT
2234	T	TG
2237	G	GT
2240	A	AG
2244	T	TC
2252	C	CA
2263	C	CA
2265	G	GA
2269	A	AG
2270	A	AG
2273	G	GT
2274	A	AG
2278	T	TC
2280	A	AG
2290	T	TC
2297	T	TA
2300	T	TC
2302	T	TC
2304	A	AG
2305	G	GT
2310	T	TC
2314	T	TC
2324	G	GA
2327	T	TC
2332	T	TC
2334	C	CT
2340	C	CT
2341	T	TC
2344	C	CT
2345	A	AG
2348	A	AG
2351	G	GT
2359	T	TC
2361	A	AG
2368	A	AG
2372	T	TC
2379	T	TC
2380	A	AG
2387	A	AT
2390	T	TC
2397	C	CA
2397	C	CT
2398	G	GA
2401	C	CA
2403	C	CA
2407	G	GC
2409	G	GT
2411	T	TC
2416	C	CT
2420	A	AG
2421	A	AG
2422	G	GT
2427	T	TC
2428	T	TC																																			1
2429	A	AG
2433	C	CT
2438	G	GA
2441	G	GA
2444	A	AG
2445	C	CT
2447	G	GT
2448	G	GA
2449	C	CT
2450	C	CT
2451	T	TC
2452	A	AG
2453	C	CT				0.974													0.982
2455	C	CT
2461	T	TA
2463	T	TC
2482	T	TC
2483	A	AG
2485	C	CT
2488	C	CT
2494	G	GA
2497	A	AT
2500	A	AT
2502	C	CA
2504	C	CT								0.986
2507	C	CT
2508	C	CT
2509	C	CT																											0.238
2518	G	GT
2528	G	GA
2534	G	GC
2536	C	CA
2536	C	CT
2537	T	TC
2539	G	GT
2544	C	CT															0.983							0.985			0.046																			0.96
2551	T	TC
2554	A	AC
2554	A	AG
2556	A	AT
2560	A	AG																										0.2
2563	A	AG
2569	A	AG
2572	T	TC
2576	A	AG
2581	A	AG
2584	T	TC
2585	G	GA
2589	A	AG
2592	C	CA
2600	G	GA
2606	A	AG
2613	T	TC
2621	A	AG
2623	C	CT
2624	G	GA																							0.06
2626	G	GT											0.982
2627	C	CA
2628	T	TC
2629	T	TC
2630	A	AG
2637	T	TC
2647	A	AG
2659	G	GA
2659	G	GT
2660	T	TC
2661	A	AG
2666	G	GT
2667	C	CT
2671	T	TA																																0.989
2672	G	GT
2676	C	CT
2677	T	TC
2692	A	AT
2695	C	CT
2698	T	TC
2704	C	CT
2710	C	CT
2713	A	AC
2720	G	GA
2724	C	CA
2731	G	GT	0.021																												0.044
2733	T	TC
2734	T	TC
2735	A	AG
2741	G	GT
2752	T	TC
2755	G	GT
2762	G	GA
2763	T	TC
2772	A	AG
2773	C	CT
2782	G	GT
2785	T	TA
2788	C	CT
2790	C	CT
2807	A	AG
2809	G	GT
2815	T	TC
2820	T	TC
2821	A	AG
2824	T	TC
2830	G	GC
2830	G	GT
2832	A	AG
2836	C	CT
2839	T	TC
2840	G	GA
2841	C	CA
2843	T	TC
2845	T	TC
2859	G	GT
2866	A	AG
2868	T	TC
2869	A	AG
2875	G	GA
2878	C	CT
2879	G	GT
2880	C	CA														0.078
2881	C	CA
2881	C	CT
2882	T	TC
2882	T	TG																																											0.093
2883	G	GA
2885	G	GT
2890	G	GT
2891	G	GT
2894	G	GT
2898	C	CT
2900	G	GT
2902	C	CA
2902	C	CT
2910	C	CT
2911	T	TC
2912	T	TC
2914	G	GA
2921	G	GT
2922	T	TC
2923	A	AG
2925	C	CA
2925	C	CT
2931	T	TC
2932	A	AG
2933	C	CT
2937	C	CA
2939	C	CA
2939	C	CT
2948	A	AG
2948	A	AT
2956	A	AG
2959	T	TC
2960	G	GT
2968	T	TC
2969	A	AG
2972	G	GT
2973	C	CT
2975	A	AG
2978	T	TC
2979	A	AG
2981	T	TC
2982	A	AG
2983	C	CT
2986	A	AG
2990	G	GT
2993	G	GT
3000	G	GT
3002	G	GT
3004	G	GT
3008	A	AG
3010	A	AT
3013	G	GT
3015	C	CT
3017	T	TG
3022	T	TC
3025	G	GT
3033	C	CA																											0.075
3034	T	TC
3037	C	CT	1	1		1			1	1	1		1			1	1		1	1		1		1	1	1	1	1	1		1	1	1	1	1	1	1	1		1		1	1	1	1	1			1
3042	C	CA
3042	C	CT
3044	C	CA
3045	C	CT
3047	G	GT
3049	T	TC
3050	G	GT
3051	A	AG
3052	G	GT
3054	A	AT
3056	G	GA
3061	A	AG
3064	A	AG
3069	A	AG
3071	T	TG
3076	A	AG
3080	G	GT
3086	T	TC
3090	A	AG
3091	G	GT
3092	C	CA																											0.051
3092	C	CT
3096	C	CT
3102	A	AG
3103	A	AG
3107	G	GT
3113	G	GT
3119	G	GT
3122	G	GT
3124	T	TA
3125	G	GC
3128	T	TC
3130	C	CT
3131	C	CA
3134	G	GA																										0.062
3140	C	CT
3141	C	CA
3143	T	TG
3145	G	GT
3146	G	GT
3148	A	AG
3149	T	TC
3152	G	GT
3153	G	GA
3153	G	GT
3156	C	CA
3160	T	TC
3161	T	TC
3162	C	CA
3164	G	GT
3165	C	CT
3166	T	TC
3167	G	GT
3168	C	CA
3168	C	CT
3170	C	CA
3170	C	CT
3171	T	TC
3176	C	CT
3177	C	CA
3177	C	CT
3178	T	TC
3179	G	GC
3179	G	GT
3182	G	GT
3184	A	AG
3193	A	AG
3199	T	TC
3206	G	GT
3216	G	GT
3219	A	AG
3221	C	CA
3230	G	GA
3230	G	GT
3231	G	GT
3241	C	CT
3250	G	GT
3254	A	AC
3258	A	AT
3259	G	GT
3261	C	CT
3264	C	CT
3265	T	TC
3267	C	CT			0.128	0.981		0.541	1			1			0.313		1		0.994		0.511		0.226	0.966	0.026		0.333		0.145				0.139					0.999			0.207			0.982	0.158	1
3268	T	TC
3285	A	AG
3285	A	AT
3286	G	GA
3290	C	CA
3307	G	GT
3308	G	GT
3312	T	TC
3314	A	AG
3314	A	AT
3315	C	CA
3319	A	AG
3328	G	GT
3331	T	TC
3338	G	GT
3340	G	GT
3344	A	AG
3345	G	GA
3351	G	GA
3351	G	GT
3360	T	TC
3366	T	TC
3393	C	CT
3403	G	GC
3403	G	GT
3409	A	AG
3411	C	CA
3411	C	CT
3412	T	TC
3420	T	TC
3425	C	CT
3426	C	CA
3426	C	CT
3429	C	CT
3431	G	GA
3431	G	GT																			0.133
3433	G	GT
3435	T	TC
3439	T	TC
3443	G	GT
3448	C	CA
3455	T	TC
3456	A	AG
3457	C	CT		0.997	0.513			0.219								0.4								0.011	0.029		0.089	0.15	0.211		0.058		0.102	0.994	1	1				0.3					0.172		0.212		0.922
3458	C	CA
3460	T	TC
3464	C	CT
3467	G	GT
3468	G	GT
3470	G	GA
3470	G	GT
3482	G	GA
3487	C	CT
3488	T	TC
3498	C	CT
3499	T	TC
3502	T	TC
3517	A	AG
3518	G	GT
3523	A	AC
3531	A	AG
3534	A	AG
3535	C	CT
3537	T	TC
3540	C	CT
3541	T	TC
3543	C	CT															1
3545	A	AG
3551	C	CT
3558	A	AC
3566	G	GA
3570	G	GA
3582	G	GA
3587	C	CT
3592	T	TC
3593	C	CT
3598	T	TC
3606	G	GT
3619	C	CT
3629	G	GA
3637	A	AG
3669	A	AG
3680	A	AG
3685	G	GT
3692	G	GT
3695	C	CT
3696	T	TC
3700	T	TG
3702	C	CT
3704	C	CT
3707	T	TC
3709	A	AG
3718	T	TC
3728	G	GT
3733	T	TA
3737	C	CT
3738	C	CT
3740	A	AC
3745	T	TC
3767	A	AG
3768	C	CT
3769	T	TC
3771	T	TC
3777	C	CT
3784	C	CT
3785	T	TC
3787	C	CT
3790	A	AG
3797	T	TC
3808	T	TC
3811	C	CT
3812	T	TC
3817	C	CT
3822	T	TC
3824	G	GA
3828	C	CT
3829	A	AG
3832	C	CA
3832	C	CT
3838	G	GT
3848	A	AG
3849	G	GT
3856	G	GT
3871	G	GT
3873	T	TC
3874	C	CT
3875	G	GA																																0.993
3880	G	GT
3884	C	CT																																												0.941
3892	G	GA
3893	G	GT
3895	A	AG
3896	G	GT
3901	G	GT
3902	C	CT
3903	C	CT
3904	A	AG
3919	T	TC
3939	G	GT
3946	A	AC
3947	G	GT
3955	G	GT
3960	T	TC
3961	C	CT
3964	A	AT
3966	C	CT
3967	T	TC
3969	G	GA
3969	G	GT
3970	T	TC
3971	G	GT
3980	G	GT
3981	T	TC
3983	A	AG
3984	C	CT
3986	A	AG
3987	C	CT
3988	A	AG
3990	C	CT
3994	G	GT
3995	G	GA
3995	G	GC
4001	A	AG
4003	T	TC
4006	G	GT
4012	C	CT
4021	C	CA
4021	C	CT
4022	T	TC
4025	T	TC
4027	A	AG
4034	A	AG
4041	T	TC
4050	A	AG
4073	C	CT
4084	C	CT
4093	C	CT
4096	T	TC
4098	T	TC
4099	C	CA
4099	C	CT
4102	A	AG
4103	A	AG
4105	G	GT
4108	A	AG
4109	G	GT
4113	C	CT
4115	C	CT	0.503
4116	C	CT
4119	A	AG
4123	A	AG
4124	G	GT
4126	G	GT
4132	T	TC
4132	T	TG
4139	C	CA																											0.059
4144	G	GA
4144	G	GT
4145	G	GT
4147	T	TC
4148	G	GA
4148	G	GT
4158	C	CT
4161	T	TC
4162	G	GT
4165	T	TC
4165	T	TG
4166	A	AC
4166	A	AG
4167	T	TC	0.018	0.019																				0.012	0.01	0.012						0.019		0.021
4168	A	AC		0.012																												0.012													0.039
4168	A	AG
4169	C	CT
4170	C	CA
4171	T	TC
4173	C	CT
4174	T	TC
4180	G	GA
4181	G	GT	0.499													0.333				1			0.296		0.976	0.882		0.379	0.315				0.101							0.094		0.036			0.482
4182	C	CG
4183	T	TC
4184	G	GT
4185	G	GC
4187	G	GA
4188	G	GT
4192	T	TC
4194	C	CT
4196	G	GT
4197	A	AG
4200	T	TC
4201	G	GT
4202	C	CT
4204	A	AG
4206	C	CA
4207	G	GC
4207	G	GT
4210	A	AG
4213	T	TC
4216	G	GT
4218	G	GT
4225	G	GC
4226	C	CT
4232	G	GT
4233	A	AG
4234	C	CA
4234	C	CT
4239	A	AG
4242	T	TC
4243	A	AG
4244	A	AG
4246	C	CA
4254	C	CT
4255	G	GT
4256	G	GA
4256	G	GT
4259	C	CA
4262	G	GT
4263	G	GT
4266	T	TC
4267	A	AG
4275	A	AG
4280	G	GT
4281	T	TC
4282	A	AG
4285	G	GC
4285	G	GT
4286	G	GT
4288	G	GT
4289	G	GT
4293	A	AG
4296	C	CA
4298	G	GT
4300	G	GT
4301	C	CA
4301	C	CT																	0.955
4303	T	TC
4309	G	GA
4312	T	TC
4319	G	GA
4319	G	GT
4320	C	CA
4320	C	CT
4321	C	CT
4326	A	AG
4327	C	CT
4331	C	CA
4331	C	CT																																			0.957
4332	T	TC
4334	C	CT
4335	C	CA
4336	A	AG
4339	T	TC
4341	T	TC
4343	A	AG
4347	C	CA
4348	T	TC
4353	A	AC
4354	G	GT
4357	G	GT
4358	C	CT
4359	A	AG
4360	A	AG
4361	G	GT
4367	C	CA																																											0.047
4368	T	TC
4369	T	TC
4370	G	GA																										0.044
4370	G	GT
4371	G	GT
4380	C	CA
4381	T	TC
4386	A	AC
4386	A	AT
4388	T	TC
4393	A	AG
4396	A	AG
4398	T	TC
4399	G	GT
4401	T	TC
4404	C	CT
4409	G	GA
4409	G	GT
4410	C	CT
4414	A	AG
4415	G	GT
4416	A	AT
4424	A	AT
4428	T	TC
4429	A	AG
4432	G	GT
4438	C	CT
4442	G	GA
4444	G	GA
4444	G	GT
4445	G	GC
4445	G	GT
4448	A	AG
4450	T	TC
4451	A	AG
4452	A	AG
4454	G	GT																											0.112
4455	C	CT
4456	C	CT
4457	A	AG
4459	A	AG
4467	C	CT
4475	C	CA
4475	C	CT
4476	G	GT
4477	T	TC
4479	A	AG
4480	A	AG
4481	T	TA
4485	A	AG
4486	G	GT
4487	G	GT
4489	T	TC
4490	A	AG
4498	A	AG
4502	G	GT
4504	G	GT
4505	G	GT	0.012
4510	G	GT
4511	G	GT
4518	A	AG
4520	G	GT
4526	A	AG
4528	A	AG
4533	A	AG
4540	C	CA																																											0.063
4540	C	CT
4543	C	CT
4551	C	CT
4558	A	AG
4559	G	GA
4559	G	GT
4561	G	GA
4572	A	AG
4576	A	AT
4577	C	CT
4579	T	TA
4582	C	CT
4586	C	CT
4587	T	TC
4595	A	AG
4604	A	AG
4614	T	TC
4621	T	TC
4623	T	TC
4632	G	GA
4632	G	GT
4633	C	CT
4634	T	TC
4635	T	TC
4637	A	AG
4639	T	TC
4641	T	TC
4642	G	GT
4643	G	GA
4645	A	AG
4649	G	GT
4655	C	CT
4656	G	GA
4656	G	GT
4664	A	AC
4665	G	GA
4666	A	AG
4672	C	CT
4675	A	AG
4683	C	CT
4684	T	TC
4686	C	CT
4687	A	AT
4690	T	TC
4713	T	TC
4715	A	AG
4723	T	TC
4728	G	GT
4729	T	TC
4731	A	AG
4735	T	TC
4736	A	AG
4743	C	CA
4744	T	TC
4747	T	TC
4752	C	CT
4754	C	CT
4755	C	CT
4777	C	CT
4780	C	CT
4782	C	CT
4789	T	TA
4794	C	CT
4795	C	CT
4798	T	TC
4801	A	AG
4811	T	TC
4812	A	AG
4822	A	AG
4832	C	CT
4833	T	TC
4838	A	AG
4843	A	AG
4848	T	TC
4856	G	GT
4858	T	TC
4875	A	AG
4878	C	CT
4879	T	TC
4880	A	AG
4882	T	TC
4890	C	CT
4891	C	CT
4897	C	CT
4898	C	CT																									0.823
4906	T	TC
4909	T	TC
4916	A	AG																	0.014
4918	C	CT
4921	C	CT
4927	C	CT
4929	A	AG
4935	A	AG
4939	A	AG
4942	T	TA
4947	C	CT
4963	G	GT
4965	C	CT		0.999	0.435																													0.998	0.932	1													1
4966	T	TC
4981	A	AG
4981	A	AT
4984	A	AG
4986	T	TC
4987	A	AG
4990	C	CT
4993	C	CT
4996	T	TC
4997	A	AG
4999	C	CT
5007	C	CT
5008	G	GT
5014	T	TC
5023	G	GT
5025	C	CT
5037	G	GA
5041	A	AG
5043	A	AG
5045	T	TC
5052	C	CT
5058	A	AG
5077	T	TC
5080	T	TC
5095	T	TC
5105	G	GA
5107	A	AT
5110	T	TC
5128	A	AG
5131	T	TC
5139	A	AC
5143	T	TG
5144	C	CT
5146	A	AG
5165	T	TC
5168	T	TC
5173	C	CT
5178	C	CT
5182	T	TC
5183	C	CT
5184	C	CT	0.471							1			1									1				0.101					0.946	1										1			0.714			0.857
5186	A	AG
5192	C	CT
5194	G	GT
5197	T	TC
5200	G	GA
5206	G	GT																																												0.965
5214	T	TC
5215	A	AG
5224	T	TC
5230	G	GT							0.74
5237	T	TC
5239	C	CT
5240	C	CT
5250	A	AG
5255	T	TC
5260	T	TC
5263	T	TC
5267	A	AG
5273	G	GT
5277	A	AT
5278	T	TC
5280	A	AG
5283	A	AG
5284	C	CT
5289	A	AG
5290	T	TC									1
5291	C	CT
5292	T	TC
5305	G	GA
5305	G	GT
5310	C	CT
5321	A	AG
5323	A	AG
5326	G	GT
5335	T	TC
5336	A	AG
5337	A	AG
5353	A	AG
5360	T	TC
5361	A	AG
5365	C	CT
5372	A	AG
5383	A	AG
5388	C	CA				1						1					1		0.993					0.997			1											0.998								1
5389	T	TC
5392	C	CT
5410	A	AG
5413	C	CT
5414	T	TC
5423	A	AG
5424	A	AG
5425	G	GT
5427	C	CT
5430	T	TC
5431	A	AG
5437	G	GT
5440	A	AG
5446	T	TC
5450	A	AG
5467	C	CT
5482	C	CT
5487	T	TC
5488	A	AG
5497	C	CT
5507	T	TC
5512	C	CT
5513	G	GT
5514	T	TC
5516	G	GT
5539	G	GA
5541	A	AG
5562	A	AG	0.1	0.026						0.076									0.019					0.078	0.059	0.052	0.176				0.166	0.1	0.375	0.058								0.243
5563	A	AG
5563	A	AT	0.097	0.023						0.068									0.014					0.074	0.055	0.05	0.171				0.151	0.09	0.333	0.054								0.244
5568	T	TC
5570	A	AG
5577	T	TC
5578	G	GA
5579	G	GT
5580	G	GA
5584	A	AG																																								0.016
5584	A	AT
5586	T	TC
5586	T	TG
5587	T	TA	0.013																						0.01		0.024
5587	T	TC
5588	T	TC	0.012																								0.023
5600	T	TC
5600	T	TG
5604	A	AG
5605	G	GT
5607	A	AG
5607	A	AT
5608	A	AG
5609	G	GT
5614	T	TC
5617	G	GA
5617	G	GT								0.06
5620	A	AG
5621	C	CT
5625	G	GA
5626	T	TC
5628	C	CT
5629	G	GA
5629	G	GT
5631	G	GT
5633	G	GT
5641	A	AG
5642	G	GT
5643	C	CT
5646	C	CT
5652	A	AG
5653	T	TC													0.109
5654	C	CT
5655	T	TC
5658	T	TC
5662	A	AG																																															0.911
5665	G	GT																																											0.032
5668	G	GT
5671	A	AC
5672	C	CT
5681	A	AG
5686	G	GT
5689	A	AT
5690	G	GT
5691	C	CT
5693	C	CA
5694	C	CA
5694	C	CT
5696	C	CG
5696	C	CT
5697	C	CA
5698	T	TC																									0.011
5699	G	GA																										0.083
5700	C	CA									1
5700	C	CT
5704	G	GT
5705	T	TC
5707	T	TC
5708	G	GT
5712	T	TC
5713	T	TC
5714	A	AG
5715	A	AG
5717	C	CA
5717	C	CT
5720	G	GT
5721	G	GT
5722	T	TC
5724	C	CT
5728	T	TC
5729	A	AG
5730	C	CT
5731	T	TC
5735	G	GC
5736	C	CA														0.161
5737	T	TC
5738	A	AG
5742	A	AG
5743	G	GC																																0.013								0.01
5744	T	TC																	0.01															0.017				0.01				0.013
5745	A	AG
5748	C	CA
5752	T	TC
5757	A	AG
5766	G	GA
5771	T	TC
5776	A	AG
5779	T	TC
5784	C	CT
5785	T	TC
5788	T	TC
5798	T	TC
5801	T	TC
5803	T	TC
5806	C	CT
5810	G	GA
5812	C	CT
5813	G	GT
5817	C	CT
5822	C	CT
5826	C	CG
5826	C	CT
5828	A	AG
5830	G	GT
5832	C	CT
5836	A	AT
5837	G	GT
5842	C	CT
5846	G	GT
5847	G	GC
5849	C	CT
5851	T	TC
5856	C	CT
5858	G	GT
5869	C	CT																																			0.965
5878	C	CT
5882	T	TC
5884	C	CT													0.175						0.2		0.154
5886	C	CT
5900	C	CA
5901	C	CA
5903	G	GA
5905	T	TC
5907	C	CT
5908	T	TC
5914	A	AT
5920	T	TC
5922	G	GT
5927	G	GA
5931	G	GT
5934	C	CT
5941	T	TC
5944	C	CT
5950	G	GA
5960	T	TC
5976	A	AG
5982	A	AT
5986	C	CT				1											1		0.988					1			0.955											1								1
5995	A	AG
5999	A	AG
6002	G	GT
6003	A	AG
6025	T	TC
6026	C	CT
6027	C	CT
6031	C	CT
6032	G	GT
6037	C	CT
6040	C	CT
6043	T	TC
6063	A	AG
6070	C	CT
6083	G	GA
6084	A	AT
6085	T	TC
6093	A	AG
6094	G	GT
6099	C	CA
6102	G	GA
6111	A	AG
6128	C	CT
6133	A	AG
6145	C	CA
6145	C	CT
6153	T	TC
6170	G	GT
6176	G	GA
6188	T	TC
6196	C	CT
6205	G	GA
6205	G	GT
6207	A	AG
6209	G	GT
6210	G	GT
6212	G	GT
6213	C	CA
6213	C	CT																											0.018
6214	T	TC
6218	T	TC
6220	G	GA
6222	T	TC
6223	A	AG
6230	C	CA
6230	C	CT
6231	C	CA
6233	A	AG
6235	T	TC
6236	G	GT
6241	G	GT
6242	C	CG																											0.017
6242	C	CT
6245	G	GT
6247	T	TC
6250	C	CA
6253	T	TC
6258	C	CA
6258	C	CT
6259	T	TC
6263	A	AG
6266	G	GT																											0.014
6267	C	CA
6268	C	CT
6270	C	CT
6272	T	TC
6274	T	TC
6278	C	CA
6279	C	CA
6279	C	CT
6285	C	CA
6285	C	CT																											0.018
6286	C	CA
6286	C	CT
6288	G	GT
6291	G	GA
6295	A	AG
6297	G	GA
6300	G	GT
6302	C	CA														0.022
6302	C	CT
6306	G	GT
6307	G	GT
6308	A	AG
6309	G	GT
6310	C	CA
6310	C	CT
6312	C	CA
6312	C	CT																											0.022
6318	C	CT
6320	G	GT
6323	G	GT
6328	A	AG
6329	T	TC
6330	C	CA
6330	C	CT
6334	T	TC
6334	T	TG																											0.011
6335	T	TC
6336	C	CA
6336	C	CT
6337	G	GA
6337	G	GT
6338	T	TC
6338	T	TG
6341	G	GT
6347	C	CA
6347	C	CT																									0.016
6348	T	TC
6351	A	AG
6351	A	AT
6352	G	GT						0.278
6354	C	CT
6358	G	GT
6359	G	GT
6361	C	CT
6364	G	GT
6367	G	GA
6367	G	GT
6368	G	GT
6369	G	GA
6369	G	GT
6371	A	AG
6373	G	GT
6374	G	GA
6374	G	GT
6376	T	TC
6378	A	AG
6380	C	CA
6380	C	CT																																											0.046
6383	G	GT
6384	C	CA
6385	C	CA
6387	G	GT
6388	C	CA
6388	C	CT
6389	G	GT
6391	A	AG
6392	G	GA
6393	A	AG
6394	T	TC
6395	C	CA
6396	T	TC
6401	C	CT																																			0.839
6402	C	CT	0.453													0.377							0.349		0.88	0.909	0.095	0.311	0.339		0.042		0.048							0.081		0.034			0.177
6404	G	GT
6406	C	CA
6406	C	CT
6408	C	CA
6408	C	CT																									0.012		0.049
6410	G	GT
6412	A	AC
6412	A	AG
6413	G	GT
6414	A	AG
6416	G	GA
6417	T	TC
6418	A	AG
6419	G	GA
6419	G	GT
6420	T	TC
6421	G	GA
6421	G	GT
6422	G	GT
6428	C	CA
6428	C	CG
6428	C	CT
6430	T	TA
6430	T	TC
6433	C	CT
6434	A	AT
6435	T	TC
6437	C	CA
6437	C	CT
6439	G	GT
6442	A	AT
6443	G	GA
6443	G	GT
6445	C	CA
6446	G	GA
6446	G	GT																															0.015
6449	C	CA
6449	C	CT
6451	T	TA
6454	G	GT
6456	G	GT
6457	T	TC
6459	A	AG
6460	T	TC
6462	T	TC
6463	G	GC
6463	G	GT
6469	T	TC																						0.958
6470	A	AG
6471	C	CT
6472	C	CT
6473	G	GT
6476	G	GT
6480	T	TC
6481	A	AG
6482	G	GT
6483	G	GT
6485	G	GT
6487	C	CT
6491	A	AC																	0.926
6494	C	CT
6497	A	AG
6498	A	AG
6500	C	CT
6501	C	CA
6501	C	CT
6502	A	AG
6503	G	GT																																											0.018
6504	C	CA
6504	C	CT
6508	T	TC
6512	A	AG
6513	G	GT
6514	T	TC
6516	T	TC
6523	T	TC
6524	A	AG
6525	C	CA
6525	C	CT
6527	G	GA
6527	G	GT
6528	A	AG
6529	A	AG
6531	A	AC
6533	G	GT
6537	G	GC
6538	C	CA
6539	C	CG
6539	C	CT	0.48							0.988			0.804													0.082					0.92		0.478									0.675			0.218
6541	C	CT
6547	T	TC
6549	T	TC
6551	A	AG
6553	G	GA
6555	C	CA
6556	T	TC
6563	G	GA
6563	G	GT
6564	T	TC
6565	A	AG
6567	A	AG
6573	C	CT
6574	T	TC
6575	A	AG
6576	G	GA
6578	C	CT
6589	G	GT
6594	C	CT
6595	T	TC
6597	A	AG
6600	A	AC
6604	A	AG
6605	T	TC
6606	C	CT
6607	T	TC
6608	A	AG
6613	A	AG
6616	A	AG
6617	G	GT
6622	G	GC
[truncated: 8,463 more rows]
[truncated: 412 more columns]
