# Supplementary material for: Spatio-temporal dynamics of intra-host variability in SARS-CoV-2 genomes
Source: Nucleic Acids Res. 2022 Jan 20;50(3):1551–61. doi: 10.1093/nar/gkab1297 (PMC8860616; doi:10.1093/nar/gkab1297)
Supplement: gkab1297_Supplemental_Files [file gkab1297_supplemental_files.zip › Supplementary Dataset 5.xlsx]

## Sheet: 20200930
iSNVs Recorded				Annotation			GISAID
Pos	Ref	Sub	No. of samples found edited	Gene	Variation Codon	Amino Acid Change	A	T	G	C	R	Y	K	M	S	W	B	D	V	H	N	U	-
55	A	AC	2	5'UTR			90203		2	5	5			2		1					7		3905
55	A	AG	1	5'UTR			90203		2	5	5			2		1					7		3905
56	G	GT	2	5'UTR			1	5	90634				3								10		3477
57	A	AG	1	5'UTR			90656									2					11		3461
58	T	TC	2	5'UTR			1	90686													12		3431
59	C	CA	1	5'UTR						90693											18		3419
59	C	CT	1	5'UTR						90693											18		3419
61	G	GT	2	5'UTR			3	44	90794		1		1								24		3263
62	T	TC	2	5'UTR				90870		3		1									23		3233
64	C	CA	4	5'UTR				12		90984		2									24		3108
66	C	CA	2	5'UTR			42	451		90605		7		3							27		2995
68	A	AT	2	5'UTR			91117	5	1		2			1							28		2976
69	A	AG	9	5'UTR			91137									2					29		2962
70	A	AC	7	5'UTR			91139	1								1					38		2951
70	A	AG	4	5'UTR			91139	1								1					38		2951
71	C	CA	10	5'UTR						91147		1		3							39		2940
71	C	CG	9	5'UTR						91147		1		3							39		2940
71	C	CT	18	5'UTR						91147		1		3							39		2940
72	G	GA	19	5'UTR			1		91144		7		1								40		2937
72	G	GT	8	5'UTR			1		91144		7		1								40		2937
73	A	AC	1	5'UTR			91161							2							43		2924
73	A	AG	3	5'UTR			91161							2							43		2924
74	A	AC	32	5'UTR			91170			1											45		2914
74	A	AT	1	5'UTR			91170			1											45		2914
75	C	CT	11	5'UTR				4		91253		2		1							38		2832
77	T	TA	20	5'UTR			1	91090		1			2			2					254		2780
77	T	TG	3	5'UTR			1	91090		1			2			2					254		2780
78	T	TA	84	5'UTR			2	91197	6			1	23			2					377		2522
78	T	TC	8	5'UTR			2	91197	6			1	23			2					377		2522
78	T	TG	2	5'UTR			2	91197	6			1	23			2					377		2522
83	T	TC	81	5'UTR				91364	1	6			1								341		2417
84	C	CA	2	5'UTR			1	20	1	91356		1									349		2402
94	G	GC	1	5'UTR				12	91501				2								312		2303
96	C	CA	3	5'UTR			2	13		91530				1							304		2280
96	C	CT	1	5'UTR			2	13		91530				1							304		2280
97	A	AT	1	5'UTR			91553		3		2										302		2270
100	C	CA	3	5'UTR			5	12		91593		2		1							296		2221
101	G	GT	1	5'UTR			11	2	91658		2		1								287		2169
105	G	GT	1	5'UTR			1	89	91634				2								281		2123
108	T	TC	1	5'UTR				91775		1						1					286		2067
109	G	GC	1	5'UTR					91796		1		1								284		2048
113	A	AG	4	5'UTR			91805		4		1										283		2037
116	G	GA	1	5'UTR			3		91862	1	1										250		2013
117	C	CA	1	5'UTR				2		91871		2									251		2004
117	C	CT	2	5'UTR				2		91871		2									251		2004
118	A	AG	1	5'UTR			91868		2												257		2003
119	C	CA	1	5'UTR			2	1	1	91869		3									256		1998
119	C	CT	1	5'UTR			2	1	1	91869		3									256		1998
121	C	CA	4	5'UTR			1	2		91875											262		1990
121	C	CT	1	5'UTR			1	2		91875											262		1990
122	A	AG	1	5'UTR			91875		7												260		1988
123	C	CG	1	5'UTR				6		91872		5									262		1985
124	G	GA	1	5'UTR			17	1	91872												264		1976
126	A	AG	5	5'UTR			91896	3								1					272		1958
131	A	AG	3	5'UTR			91991				1										230		1908
131	A	AT	1	5'UTR			91991				1										230		1908
132	A	AG	13	5'UTR			92012														221		1897
135	A	AG	1	5'UTR			92014		1												230		1885
136	A	AG	1	5'UTR			91987		5		2										262		1874
137	T	TC	1	5'UTR				91994		1			3			1					256		1875
139	A	AG	2	5'UTR			92025		5		1										235		1864
139	A	AT	1	5'UTR			92025		5		1										235		1864
140	C	CT	1	5'UTR				24	4	92011		4			1						226		1860
141	T	TC	1	5'UTR				92037		10											227		1856
142	A	AG	2	5'UTR			92052	1	2					1							222		1852
142	A	AT	1	5'UTR			92052	1	2					1							222		1852
143	A	AG	2	5'UTR			92053	3	2		1										220		1851
145	T	TC	1	5'UTR				92071		3											216		1840
147	C	CT	1	5'UTR			2	20		92038		3									228		1839
148	T	TC	1	5'UTR			5	92055					1								232		1837
149	G	GA	1	5'UTR			1	1	92100				3								208		1817
149	G	GC	1	5'UTR			1	1	92100				3								208		1817
150	T	TC	1	5'UTR				92093		11		2									209		1815
151	C	CA	11	5'UTR				3		92179											210		1738
152	G	GA	1	5'UTR					92182		1		1								209		1737
154	T	TC	1	5'UTR				92185	1			1									212		1731
155	G	GT	7	5'UTR			1	1	92188												214		1726
156	A	AG	1	5'UTR			92186		2												217		1725
156	A	AT	1	5'UTR			92186		2												217		1725
158	A	AG	2	5'UTR			92180			2	2					2					223		1721
159	G	GT	3	5'UTR			1		92198												217		1714
160	G	GT	7	5'UTR			7	19	92174		1		3								213		1713
163	A	AG	1	5'UTR			92206		1	1	1										211		1710
163	A	AT	1	5'UTR			92206		1	1	1										211		1710
165	G	GT	11	5'UTR			2		92219				1								206		1702
166	A	AG	8	5'UTR			92229														203		1698
166	A	AT	1	5'UTR			92229														203		1698
167	G	GT	1	5'UTR			2	4	92214	3			3								207		1697
169	A	AG	2	5'UTR			92217	2	13												206		1692
170	A	AG	2	5'UTR			92231		1												208		1690
170	A	AT	1	5'UTR			92231		1												208		1690
171	C	CT	1	5'UTR			1			92295											208		1626
173	C	CA	8	5'UTR				6		92297		1		1							207		1618
174	G	GT	5	5'UTR			27	48	92218	11			3				2				207		1614
176	C	CA	3	5'UTR				4		92391											207		1528
179	T	TC	1	5'UTR				92395	2	5											213		1515
180	C	CA	3	5'UTR				19		92384											216		1511
180	C	CT	1	5'UTR				19		92384											216		1511
181	T	TA	1	5'UTR			1	92424		2		1	1								216		1485
185	G	GT	2	5'UTR			3	11	92486												187		1443
186	C	CT	3	5'UTR			1	40		92456		4									189		1440
187	A	AG	8	5'UTR			91947		546		4										193		1440
187	A	AT	2	5'UTR			91947		546		4										193		1440
190	C	CT	2	5'UTR				19	1	92491											185		1434
192	G	GT	1	5'UTR					92522												183		1425
193	C	CT	1	5'UTR				5		92520											182		1423
196	A	AG	2	5'UTR			92535									1					182		1412
197	C	CT	1	5'UTR				3	2	92531											184		1410
198	G	GC	1	5'UTR			7	5	92523		4										185		1406
198	G	GT	2	5'UTR			7	5	92523		4										185		1406
199	G	GT	1	5'UTR			67	64	92410				2								182		1405
203	C	CT	9	5'UTR				117		92419		26		2							201		1365
204	G	GA	1	5'UTR			9	883	91660	10	1		4		1						197		1365
204	G	GT	4	5'UTR			9	883	91660	10	1		4		1						197		1365
207	C	CA	3	5'UTR			1	21		92554		4		1							192		1357
207	C	CT	1	5'UTR			1	21		92554		4		1							192		1357
209	T	TC	1	5'UTR				92584		1		1				4					188		1352
210	G	GT	2	5'UTR			1	37	92550				9								187		1346
213	G	GT	2	5'UTR			2	5	92596				3								184		1340
214	C	CT	1	5'UTR						92601											191		1338
215	A	AG	1	5'UTR			92595	1													199		1335
218	C	CT	1	5'UTR				39		92586											179		1326
219	G	GT	15	5'UTR			9	85	92523	2	3		6								180		1322
220	A	AG	1	5'UTR			92629				1										180		1320
222	C	CA	6	5'UTR				293		92315		10									185		1327
222	C	CT	2	5'UTR				293		92315		10									185		1327
223	A	AG	2	5'UTR			92622	4	1		1										183		1319
223	A	AT	1	5'UTR			92622	4	1		1										183		1319
224	T	TC	1	5'UTR			1	92618		7						1					188		1315
226	A	AG	2	5'UTR			92635														187		1308
228	C	CT	1	5'UTR				65		92560		5									193		1307
229	A	AT	1	5'UTR			92636			2											187		1305
230	C	CA	1	5'UTR				1		92648		1									176		1304
231	A	AG	2	5'UTR			92616		4	1											208		1301
233	C	CA	2	5'UTR			4	2		92615		1		1							207		1300
235	A	AG	1	5'UTR			92622	3	2												206		1297
235	A	AT	1	5'UTR			92622	3	2												206		1297
236	G	GT	1	5'UTR			2		92623												209		1296
237	G	GT	2	5'UTR			1	4	92618				1					1			212		1293
238	T	TC	1	5'UTR				92611	1			2	2								221		1293
238	T	TG	3	5'UTR				92611	1			2	2								221		1293
239	T	TC	1	5'UTR			1	92616				1									221		1291
241	C	CT	37	5'UTR			1	79391		13086		80				1					277		1294
242	G	GT	1	5'UTR			1	27	92581				1								225		1295
243	T	TC	1	5'UTR			1	92619													221		1289
244	C	CA	3	5'UTR			1	4		92617											219		1289
245	C	CA	1	5'UTR			1	54		92564		2									220		1289
246	G	GT	3	5'UTR			6	12	92600				1								224		1287
247	G	GT	1	5'UTR			3	1	92618		1		3								219		1285
248	G	GT	1	5'UTR				25	92601												220		1284
249	T	TC	1	5'UTR				92617		1		1									228		1283
252	G	GT	19	5'UTR				18	92516				1								314		1281
253	A	AC	1	5'UTR			92529		2		1										321		1277
253	A	AG	1	5'UTR			92529		2		1										321		1277
255	C	CA	2	5'UTR				2		92536											316		1276
256	G	GA	1	5'UTR			3	12	92533		1		1		1						309		1270
256	G	GT	5	5'UTR			3	12	92533		1		1		1						309		1270
257	A	AG	16	5'UTR			92536	1	2	2	2										319		1268
258	A	AT	1	5'UTR			92564														304		1262
259	A	AG	2	5'UTR			92573		2												295		1260
260	G	GA	1	5'UTR			3	1	92586	1	2										283		1254
260	G	GT	3	5'UTR			3	1	92586	1	2										283		1254
261	G	GC	1	5'UTR				2	92602	1			3				1				272		1249
263	A	AG	1	5'UTR			92606	1	5												270		1248
264	A	AG	5	5'UTR			92607	2	2		1					1					270		1247
266	A	AG	1	ORF1ab			92773	1			1										262		1093
268	G	GT	3	ORF1ab	orf1ab:c.3atG>atT	M>I			93578												260		292
269	G	GT	5	ORF1ab	orf1ab:c.4Gag>Tag	E>Stop	1		93575												262		292
270	A	AC	1	ORF1ab	orf1ab:c.5gAg>gCg	E>A	93568		3												267		292
270	A	AG	1	ORF1ab	orf1ab:c.5gAg>gGg	E>G	93568		3												267		292
271	G	GT	2	ORF1ab	orf1ab:c.6gaG>gaT	E>D	1	12	93557												269		291
275	C	CA	1	ORF1ab	orf1ab:c.10Ctt>Att	L>I	3			93574					1						263		289
277	T	TG	1	ORF1ab	orf1ab:c.12ctT>ctG	L>L	1	93576		2		2									260		289
279	T	TC	1	ORF1ab	orf1ab:c.14gTc>gCc	V>A		93580				2									259		289
280	C	CA	1	ORF1ab	orf1ab:c.15gtC>gtA	V>V		11		93561											268		290
280	C	CT	1	ORF1ab	orf1ab:c.15gtC>gtT	V>V		11		93561											268		290
281	C	CA	1	ORF1ab	orf1ab:c.16Cct>Act	P>T		5		93571				1							264		289
282	C	CA	1	ORF1ab	orf1ab:c.17cCt>cAt	P>H		2		93565											274		289
284	G	GT	2	ORF1ab	orf1ab:c.19Ggt>Tgt	G>C	2	4	93561		1		1								274		287
285	G	GT	1	ORF1ab	orf1ab:c.20gGt>gTt	G>V	9	1	93533	2			29								272		284
286	T	TG	1	ORF1ab				93574				1									271		284
289	C	CA	2	ORF1ab	orf1ab:c.24ttC>ttA	F>L	1	8		93572		1									268		280
292	C	CA	2	ORF1ab	orf1ab:c.27aaC>aaA	N>K		10		93573											267		280
292	C	CT	1	ORF1ab	orf1ab:c.27aaC>aaT	N>N		10		93573											267		280
293	G	GA	1	ORF1ab	orf1ab:c.28Gag>Aag	E>K	8		93575												267		280
293	G	GT	16	ORF1ab	orf1ab:c.28Gag>Tag	E>Stop	8		93575												267		280
294	A	AG	3	ORF1ab	orf1ab:c.29gAg>gGg	E>G	93579		1					1							269		280
295	G	GA	1	ORF1ab	orf1ab:c.30gaG>gaA	E>E	1		93580	1	2										268		278
295	G	GT	1	ORF1ab	orf1ab:c.30gaG>gaT	E>D	1		93580	1	2										268		278
300	C	CT	1	ORF1ab	orf1ab:c.35aCa>aTa	T>I		15		93567		3									271		274
301	A	AC	1	ORF1ab	orf1ab:c.36acA>acC	T>T	93581		2					1		1					271		274
303	A	AG	1	ORF1ab	orf1ab:c.38cAc>cGc	H>R	93583														274		273
306	T	TG	1	ORF1ab	orf1ab:c.41gTc>gGc	V>G		93581								1					278		270
308	C	CA	2	ORF1ab	orf1ab:c.43Caa>Aaa	Q>K				93583											279		268
309	A	AG	1	ORF1ab	orf1ab:c.44cAa>cGa	Q>R	93579	1	4												278		268
310	A	AG	5	ORF1ab	orf1ab:c.45caA>caG	Q>Q	93578				1			2							283		266
311	C	CT	1	ORF1ab	orf1ab:c.46Ctc>Ttc	L>F		5		93575		1									283		266
312	T	TC	1	ORF1ab	orf1ab:c.47cTc>cCc	L>P		93576	1	2		1									284		266
313	C	CA	1	ORF1ab	orf1ab:c.48ctC>ctA	L>L		2268		91287		23		1							285		266
313	C	CT	46	ORF1ab	orf1ab:c.48ctC>ctT	L>L		2268		91287		23		1							285		266
314	A	AG	3	ORF1ab	orf1ab:c.49Agt>Ggt	S>G	93570	2		1						3					288		266
315	G	GT	1	ORF1ab	orf1ab:c.50aGt>aTt	S>I	7	3	93567				1								287		265
317	T	TC	1	ORF1ab	orf1ab:c.52Ttg>Ctg	L>L		93576	1			1				1					286		265
319	G	GC	1	ORF1ab			4	3	93580		1										279		263
321	C	CA	2	ORF1ab	orf1ab:c.56cCt>cAt	P>H				93608		4									262		256
322	T	TG	1	ORF1ab	orf1ab:c.57ccT>ccG	P>P		93609				2	1			1					262		255
323	G	GT	1	ORF1ab	orf1ab:c.58Gtt>Ttt	V>F			93620				2								255		253
328	A	AG	1	ORF1ab	orf1ab:c.63ttA>ttG	L>L	93654														234		242
328	A	AT	1	ORF1ab	orf1ab:c.63ttA>ttT	L>F	93654														234		242
329	C	CT	1	ORF1ab						93661											232		237
330	A	AG	1	ORF1ab	orf1ab:c.65cAg>cGg	Q>R	93652				6			1							234		237
331	G	GT	1	ORF1ab	orf1ab:c.66caG>caT	Q>H	2	1	93738				1		1						211		176
332	G	GA	1	ORF1ab	orf1ab:c.67Gtt>Att	V>I		1	93755												209		165
333	T	TC	1	ORF1ab	orf1ab:c.68gTt>gCt	V>A		93762													212		156
335	C	CA	6	ORF1ab	orf1ab:c.70Cgc>Agc	R>S		259		93490		10									215		156
335	C	CT	2	ORF1ab	orf1ab:c.70Cgc>Tgc	R>C		259		93490		10									215		156
337	C	CT	1	ORF1ab	orf1ab:c.72cgC>cgT	R>R		80		93661		24									217		148
338	G	GT	6	ORF1ab	orf1ab:c.73Gac>Tac	D>Y			93769												213		148
339	A	AT	1	ORF1ab	orf1ab:c.74gAc>gTc	D>V	93771		1												214		144
343	G	GA	2	ORF1ab	orf1ab:c.78gtG>gtA	V>V	4	25	94006				1								54		40
344	C	CT	1	ORF1ab	orf1ab:c.79Ctc>Ttc	L>F	1	32		94002		3									53		39
345	T	TC	1	ORF1ab	orf1ab:c.80cTc>cCc	L>P		94031	2	1			1								56		39
346	C	CA	4	ORF1ab	orf1ab:c.81ctC>ctA	L>L		42		93988		4									57		39
347	G	GT	1	ORF1ab	orf1ab:c.82Gta>Tta	V>L	10	1	94023		2										55		39
349	A	AT	1	ORF1ab			94035														56		39
350	C	CT	2	ORF1ab	orf1ab:c.85Cgt>Tgt	R>C	1	5	1	94030		1									56		36
351	G	GT	1	ORF1ab	orf1ab:c.86cGt>cTt	R>L	1		94036		2										56		35
353	G	GA	1	ORF1ab	orf1ab:c.88Ggc>Agc	G>S	5	1	94032												57		35
353	G	GT	2	ORF1ab	orf1ab:c.88Ggc>Tgc	G>C	5	1	94032												57		35
358	T	TC	1	ORF1ab	orf1ab:c.93ttT>ttC	F>F		94050								1					51		28
359	G	GT	1	ORF1ab					94051												51		28
360	G	GT	3	ORF1ab	orf1ab:c.95gGa>gTa	G>V			94051		1										50		28
361	A	AG	1	ORF1ab	orf1ab:c.96ggA>ggG	G>G	94030		21		1										50		28
362	G	GT	4	ORF1ab	orf1ab:c.97Gac>Tac	D>Y	12		94040												50		28
363	A	AG	1	ORF1ab	orf1ab:c.98gAc>gGc	D>G	94035		18												49		28
364	C	CA	1	ORF1ab	orf1ab:c.99gaC>gaA	D>E	2	16		94036		1									48		27
365	T	TC	2	ORF1ab	orf1ab:c.100Tcc>Ccc	S>P	2	94050		1		1	1								48		27
366	C	CA	7	ORF1ab				2		94054		1									48		25
366	C	CT	1	ORF1ab	orf1ab:c.101tCc>tTc	S>F		2		94054		1									48		25
367	C	CA	2	ORF1ab	orf1ab:c.102tcC>tcA	S>S		9		94048		1									47		25
367	C	CG	1	ORF1ab	orf1ab:c.102tcC>tcG	S>S		9		94048		1									47		25
367	C	CT	2	ORF1ab	orf1ab:c.102tcC>tcT	S>S		9		94048		1									47		25
370	G	GT	2	ORF1ab	orf1ab:c.105gtG>gtT	V>V	7	20	94023		1		2		1						51		25
372	A	AG	1	ORF1ab	orf1ab:c.107gAg>gGg	E>G	94062														44		24
372	A	AT	1	ORF1ab	orf1ab:c.107gAg>gTg	E>V	94062														44		24
373	G	GA	1	ORF1ab	orf1ab:c.108gaG>gaA	E>E	5	3	94053				2								43		24
373	G	GT	1	ORF1ab	orf1ab:c.108gaG>gaT	E>D	5	3	94053				2								43		24
374	G	GT	1	ORF1ab	orf1ab:c.109Gag>Tag	E>Stop	32		94033												42		23
375	A	AG	1	ORF1ab	orf1ab:c.110gAg>gGg	E>G	94061		1					1							44		23
379	C	CA	15	ORF1ab	orf1ab:c.114gtC>gtA	V>V	405	2		93656		1									43		23
381	T	TC	2	ORF1ab	orf1ab:c.116tTa>tCa	L>S		94070		4											36		20
382	A	AC	1	ORF1ab			94073		1	1											36		19
382	A	AG	1	ORF1ab	orf1ab:c.117ttA>ttG	L>L	94073		1	1											36		19
384	C	CA	4	ORF1ab				1		94073		3									34		19
384	C	CT	1	ORF1ab	orf1ab:c.119tCa>tTa	S>L		1		94073		3									34		19
385	A	AG	4	ORF1ab	orf1ab:c.120tcA>tcG	S>S	94058	3	9	1											40		19
386	G	GT	1	ORF1ab	orf1ab:c.121Gag>Tag	E>Stop	2		94057		1		2								49		19
388	G	GT	2	ORF1ab	orf1ab:c.123gaG>gaT	E>D	4	1	94057												50		18
389	G	GT	1	ORF1ab	orf1ab:c.124Gca>Tca	A>S			94064												48		18
391	A	AC	1	ORF1ab	orf1ab:c.126gcA>gcC	A>A	94060	1	1												50		18
391	A	AG	1	ORF1ab	orf1ab:c.126gcA>gcG	A>A	94060	1	1												50		18
394	T	TC	1	ORF1ab	orf1ab:c.129cgT>cgC	R>R		94065		2		1									44		18
395	C	CA	8	ORF1ab	orf1ab:c.130Caa>Aaa	Q>K				94069		1									42		18
396	A	AG	1	ORF1ab	orf1ab:c.131cAa>cGa	Q>R	94069														43		18
401	C	CA	4	ORF1ab	orf1ab:c.136Ctt>Att	L>I		17		94060		3									36		14
403	T	TA	2	ORF1ab	orf1ab:c.138ctT>ctA	L>L	1	94069		7											39		14
403	T	TC	1	ORF1ab	orf1ab:c.138ctT>ctC	L>L	1	94069		7											39		14
404	A	AT	8	ORF1ab	orf1ab:c.139Aaa>Taa	K>Stop	94074									1					41		14
405	A	AG	2	ORF1ab	orf1ab:c.140aAa>aGa	K>R	94073				1										42		14
406	A	AG	10	ORF1ab	orf1ab:c.141aaA>aaG	K>K	94072		3												41		14
407	G	GT	1	ORF1ab	orf1ab:c.142Gat>Tat	D>Y	1		94074		1										40		14
408	A	AG	1	ORF1ab	orf1ab:c.143gAt>gGt	D>G	94052		18							1					45		14
409	T	TG	2	ORF1ab	orf1ab:c.144gaT>gaG	D>E		94070		6											40		14
410	G	GT	1	ORF1ab	orf1ab:c.145Ggc>Tgc	G>C		14	94059				1								42		14
411	G	GT	1	ORF1ab	orf1ab:c.146gGc>gTc	G>V	3		94044		13										56		14
412	C	CA	1	ORF1ab	orf1ab:c.147ggC>ggA	G>G		2		94058		3									53		14
413	A	AG	1	ORF1ab	orf1ab:c.148Act>Gct	T>A	94056				1					1					58		14
417	G	GT	1	ORF1ab	orf1ab:c.152tGt>tTt	C>F			94061												55		14
419	G	GT	2	ORF1ab	orf1ab:c.154Ggc>Tgc	G>C	14	3	94042		1		1								55		14
420	G	GT	2	ORF1ab	orf1ab:c.155gGc>gTc	G>V			94064												52		14
424	A	AG	3	ORF1ab	orf1ab:c.159ttA>ttG	L>L	94052	1			2			1							55		19
427	A	AG	1	ORF1ab	orf1ab:c.162gtA>gtG	V>V	94056	1	2		3			1							53		14
429	A	AG	2	ORF1ab	orf1ab:c.164gAa>gGa	E>G	94062														54		14
430	A	AG	1	ORF1ab	orf1ab:c.165gaA>gaG	E>E	94061		1		4										50		14
431	G	GT	1	ORF1ab	orf1ab:c.166Gtt>Ttt	V>F	37	3	94026				2								48		14
432	T	TC	3	ORF1ab	orf1ab:c.167gTt>gCt	V>A		94063		2		1									50		14
434	G	GA	2	ORF1ab	orf1ab:c.169Gaa>Aaa	E>K	1		94057		2										56		14
434	G	GT	1	ORF1ab			1		94057		2										56		14
440	G	GT	3	ORF1ab	orf1ab:c.175Ggc>Tgc	G>C	2	1	94062		1										50		14
442	C	CA	1	ORF1ab	orf1ab:c.177ggC>ggA	G>G		16		94047		1									52		14
442	C	CT	2	ORF1ab	orf1ab:c.177ggC>ggT	G>G		16		94047		1									52		14
443	G	GT	1	ORF1ab	orf1ab:c.178Gtt>Ttt	V>F	12	2	94046	3			1								52		14
448	G	GA	1	ORF1ab	orf1ab:c.183ttG>ttA	L>L			94060				5								51		14
450	C	CA	9	ORF1ab	orf1ab:c.185cCt>cAt	P>H	2	4		94060		1									50		13
452	C	CA	5	ORF1ab	orf1ab:c.187Caa>Aaa	Q>K				94067				1							49		13
453	A	AG	1	ORF1ab	orf1ab:c.188cAa>cGa	Q>R	94062	1	3		1					1					49		13
454	A	AG	2	ORF1ab	orf1ab:c.189caA>caG	Q>Q	94065		2	1				1							48		13
458	G	GT	15	ORF1ab					94067	1	2										47		13
459	A	AG	1	ORF1ab	orf1ab:c.194gAa>gGa	E>G	94066	1		1	2										47		13
460	A	AG	1	ORF1ab	orf1ab:c.195gaA>gaG	E>E	94068		1							1					47		13
462	A	AG	1	ORF1ab	orf1ab:c.197cAg>cGg	Q>R	94065		1		1										50		13
462	A	AT	3	ORF1ab	orf1ab:c.197cAg>cTg	Q>L	94065		1		1										50		13
463	G	GC	1	ORF1ab	orf1ab:c.198caG>caC	Q>H	6	2	94065		1										45		11
465	C	CA	9	ORF1ab						94071		2		2							44		11
466	C	CA	9	ORF1ab	orf1ab:c.201ccC>ccA	P>P	1	8		94063		2		1							44		11
470	G	GA	2	ORF1ab	orf1ab:c.205Gtg>Atg	V>M			94072		1										46		11
475	C	CA	32	ORF1ab	orf1ab:c.210ttC>ttA	F>L		28		94038		2		1							50		11
478	C	CA	13	ORF1ab	orf1ab:c.213atC>atA	I>I	1	43		94030		1		1							43		11
478	C	CT	1	ORF1ab	orf1ab:c.213atC>atT	I>I	1	43		94030		1		1							43		11
479	A	AG	1	ORF1ab	orf1ab:c.214Aaa>Gaa	K>E	94073		2		1										43		11
480	A	AG	1	ORF1ab	orf1ab:c.215aAa>aGa	K>R	94073				2										44		11
481	A	AG	3	ORF1ab	orf1ab:c.216aaA>aaG	K>K	94075		1												43		11
482	C	CT	1	ORF1ab	orf1ab:c.217Cgt>Tgt	R>C		25		93980		19									95		11
486	C	CA	25	ORF1ab				5	3	94062		2		1							46		11
487	G	GT	4	ORF1ab	orf1ab:c.222tcG>tcT	S>S	28	11	94029				3								48		11
488	G	GC	1	ORF1ab	orf1ab:c.223Gat>Cat	D>H	5		94067				1								46		11
488	G	GT	1	ORF1ab	orf1ab:c.223Gat>Tat	D>Y	5		94067				1								46		11
489	A	AG	2	ORF1ab	orf1ab:c.224gAt>gGt	D>G	94021		48					1							49		11
489	A	AT	1	ORF1ab	orf1ab:c.224gAt>gTt	D>V	94021		48					1							49		11
490	T	TA	1	ORF1ab	orf1ab:c.225gaT>gaA	D>E	486	93568		16						2					47		11
491	G	GT	1	ORF1ab	orf1ab:c.226Gct>Tct	A>S	12	1	94057		1				1						47		11
492	C	CT	1	ORF1ab	orf1ab:c.227gCt>gTt	A>V		2		94070		1									46		11
494	C	CA	25	ORF1ab	orf1ab:c.229Cga>Aga	R>R				94070				2							47		11
495	G	GA	1	ORF1ab	orf1ab:c.230cGa>cAa	R>Q	3		94070												46		11
495	G	GT	20	ORF1ab	orf1ab:c.230cGa>cTa	R>L	3		94070												46		11
500	G	GA	1	ORF1ab	orf1ab:c.235Gca>Aca	A>T			94077												43		10
503	C	CT	1	ORF1ab	orf1ab:c.238Cct>Tct	P>S		3		94071											46		10
506	C	CA	4	ORF1ab	orf1ab:c.241Cat>Aat	H>N		45		94020		2									48		15
506	C	CT	6	ORF1ab	orf1ab:c.241Cat>Tat	H>Y		45		94020		2									48		15
507	A	AT	1	ORF1ab	orf1ab:c.242cAt>cTt	H>L	94062		2												50		16
509	G	GT	7	ORF1ab	orf1ab:c.244Ggt>Tgt	G>C	10		94039		1										57		23
511	T	TA	1	ORF1ab				93959		28											79		64
512	C	CA	24	ORF1ab	orf1ab:c.247Cat>Aat	H>N		11		93975		5									75		64
512	C	CT	1	ORF1ab	orf1ab:c.247Cat>Tat	H>Y		11		93975		5									75		64
513	A	AG	1	ORF1ab	orf1ab:c.248cAt>cGt	H>R	93977	1	8		2										77		65
514	T	TC	1	ORF1ab	orf1ab:c.249caT>caC	H>H		93648	1	305		1									82		93
515	G	GT	1	ORF1ab	orf1ab:c.250Gtt>Ttt	V>F	5		93896	1	1										86		141
516	T	TA	1	ORF1ab	orf1ab:c.251gTt>gAt	V>D		93866	1			1									98		164
516	T	TC	1	ORF1ab	orf1ab:c.251gTt>gCt	V>A		93866	1			1									98		164
517	T	TC	1	ORF1ab	orf1ab:c.252gtT>gtC	V>V	1	93884		2		1									98		144
518	A	AG	2	ORF1ab	orf1ab:c.253Atg>Gtg	M>V	93790		3					1		2					136		198
518	A	AT	1	ORF1ab	orf1ab:c.253Atg>Ttg	M>L	93790		3					1		2					136		198
519	T	TA	2	ORF1ab	orf1ab:c.254aTg>aAg	M>K		93861		1		2	1								130		135
520	G	GT	4	ORF1ab	orf1ab:c.255atG>atT	M>I	8	12	93839				2								135		134
521	G	GA	1	ORF1ab	orf1ab:c.256Gtt>Att	V>I	1	17	93991		1		4								76		40
521	G	GT	1	ORF1ab	orf1ab:c.256Gtt>Ttt	V>F	1	17	93991		1		4								76		40
522	T	TC	2	ORF1ab	orf1ab:c.257gTt>gCt	V>A		94010													80		40
523	T	TA	1	ORF1ab	orf1ab:c.258gtT>gtA	V>V	2	94038		1		1									62		26
524	G	GT	3	ORF1ab	orf1ab:c.259Gag>Tag	E>Stop	1		94059		2										50		18
525	A	AG	2	ORF1ab	orf1ab:c.260gAg>gGg	E>G	94067		1												51		11
526	G	GT	1	ORF1ab	orf1ab:c.261gaG>gaT	E>D	2	32	94029		1		6		1						48		11
527	C	CT	1	ORF1ab	orf1ab:c.262Ctg>Ttg	L>L		62		94004		2		1							50		11
529	G	GT	5	ORF1ab	orf1ab:c.264ctG>ctT	L>L	2	14	94049		1		3								50		11
530	G	GT	1	ORF1ab			2		94066												51		11
532	A	AG	1	ORF1ab	orf1ab:c.267gtA>gtG	V>V	94053	12	4		1										49		11
533	G	GT	1	ORF1ab	orf1ab:c.268Gca>Tca	A>S	2	1	94068						1						48		10
535	A	AG	1	ORF1ab	orf1ab:c.270gcA>gcG	A>A	94070		2		1					1					46		10
536	G	GT	12	ORF1ab	orf1ab:c.271Gaa>Taa	E>Stop			94073												47		10
537	A	AG	1	ORF1ab	orf1ab:c.272gAa>gGa	E>G	94076									1					45		8
538	A	AG	1	ORF1ab	orf1ab:c.273gaA>gaG	E>E	94026		32		2					16					46		8
538	A	AT	1	ORF1ab	orf1ab:c.273gaA>gaT	E>D	94026		32		2					16					46		8
539	C	CT	2	ORF1ab	orf1ab:c.274Ctc>Ttc	L>F		62		94005		2		8							45		8
540	T	TC	1	ORF1ab	orf1ab:c.275cTc>cCc	L>P	1	94075				1				1					44		8
541	C	CA	5	ORF1ab	orf1ab:c.276ctC>ctA	L>L		53		94025				1							43		8
542	G	GA	1	ORF1ab	orf1ab:c.277Gaa>Aaa	E>K	6		94070		1										45		8
543	A	AG	1	ORF1ab	orf1ab:c.278gAa>gGa	E>G	94074		2	2				1		1					42		8
543	A	AT	1	ORF1ab	orf1ab:c.278gAa>gTa	E>V	94074		2	2				1		1					42		8
544	A	AG	4	ORF1ab	orf1ab:c.279gaA>gaG	E>E	94063	2	8		3					2					44		8
545	G	GT	4	ORF1ab	orf1ab:c.280Ggc>Tgc	G>C	1	4	94073		1										44		7
546	G	GT	1	ORF1ab					94080												43		7
547	C	CT	1	ORF1ab	orf1ab:c.282ggC>ggT	G>G		4		94077											42		7
548	A	AG	1	ORF1ab	orf1ab:c.283Att>Gtt	I>V	94081		1		1										40		7
548	A	AT	1	ORF1ab	orf1ab:c.283Att>Ttt	I>F	94081		1		1										40		7
550	T	TC	1	ORF1ab	orf1ab:c.285atT>atC	I>I		94081		2											40		7
551	C	CA	5	ORF1ab	orf1ab:c.286Cag>Aag	Q>K				94082				1							40		7
552	A	AG	5	ORF1ab	orf1ab:c.287cAg>cGg	Q>R	94080				1			1							41		7
553	G	GT	1	ORF1ab	orf1ab:c.288caG>caT	Q>H		3	94063	1			16								40		7
556	C	CT	1	ORF1ab	orf1ab:c.291taC>taT	Y>Y		16		94063		6									38		7
557	G	GT	5	ORF1ab	orf1ab:c.292Ggt>Tgt	G>C		2	94080												41		7
558	G	GT	7	ORF1ab	orf1ab:c.293gGt>gTt	G>V		5	93983		1		93								41		7
560	C	CA	16	ORF1ab	orf1ab:c.295Cgt>Agt	R>S		9		94075		1									38		7
560	C	CT	3	ORF1ab	orf1ab:c.295Cgt>Tgt	R>C		9		94075		1									38		7
563	A	AT	11	ORF1ab	orf1ab:c.298Agt>Tgt	S>C	94075	4			3					1					40		7
565	T	TC	4	ORF1ab	orf1ab:c.300agT>agC	S>S		94080		1			1								41		7
566	G	GT	1	ORF1ab					94084				1								38		7
569	G	GT	5	ORF1ab			27		94055		1										40		7
570	A	AG	1	ORF1ab	orf1ab:c.305gAg>gGg	E>G	94079		1		1										42		7
570	A	AT	1	ORF1ab	orf1ab:c.305gAg>gTg	E>V	94079		1		1										42		7
571	G	GT	10	ORF1ab	orf1ab:c.306gaG>gaT	E>D	41		94037		1		1								43		7
572	A	AG	1	ORF1ab	orf1ab:c.307Aca>Gca	T>A	94068				1										54		7
575	C	CA	1	ORF1ab	orf1ab:c.310Ctt>Att	L>I		3		94067				2							51		7
578	G	GT	3	ORF1ab	orf1ab:c.313Ggt>Tgt	G>C	11		94060				1								52		6
581	G	GT	1	ORF1ab	orf1ab:c.316Gtc>Ttc	V>F	1		94070				1								53		5
583	C	CA	7	ORF1ab	orf1ab:c.318gtC>gtA	V>V		77		93989		2		2							55		5
583	C	CT	3	ORF1ab	orf1ab:c.318gtC>gtT	V>V		77		93989		2		2							55		5
584	C	CA	3	ORF1ab	orf1ab:c.319Ctt>Att	L>I		58		94009		5									53		5
584	C	CT	1	ORF1ab	orf1ab:c.319Ctt>Ttt	L>F		58		94009		5									53		5
589	C	CA	6	ORF1ab	orf1ab:c.324gtC>gtA	V>V	3	14		94050		1									57		5
590	C	CA	7	ORF1ab						94070		2									53		5
590	C	CT	1	ORF1ab	orf1ab:c.325Cct>Tct	P>S				94070		2									53		5
591	C	CA	5	ORF1ab	orf1ab:c.326cCt>cAt	P>H	1			94068		1		1							54		5
592	T	TC	1	ORF1ab	orf1ab:c.327ccT>ccC	P>P		94062		5		1	1								56		5
593	C	CA	7	ORF1ab	orf1ab:c.328Cat>Aat	H>N		43		94022		3			1						56		5
593	C	CT	6	ORF1ab	orf1ab:c.328Cat>Tat	H>Y		43		94022		3			1						56		5
594	A	AG	1	ORF1ab	orf1ab:c.329cAt>cGt	H>R	94068				2										55		5
595	T	TG	1	ORF1ab	orf1ab:c.330caT>caG	H>Q	2	94048	1	14			1			1					58		5
598	G	GT	7	ORF1ab	orf1ab:c.333gtG>gtT	V>V	3	22	94046				2								52		5
599	G	GA	1	ORF1ab	orf1ab:c.334Ggc>Agc	G>S	23	4	94048		2										48		5
599	G	GT	2	ORF1ab	orf1ab:c.334Ggc>Tgc	G>C	23	4	94048		2										48		5
601	C	CG	1	ORF1ab				34		94040		3									48		5
602	G	GA	1	ORF1ab	orf1ab:c.337Gaa>Aaa	E>K	3		94070		4				1						47		5
602	G	GT	4	ORF1ab			3		94070		4				1						47		5
603	A	AG	8	ORF1ab	orf1ab:c.338gAa>gGa	E>G	94076			1	2										46		5
603	A	AT	1	ORF1ab	orf1ab:c.338gAa>gTa	E>V	94076			1	2										46		5
604	A	AG	1	ORF1ab	orf1ab:c.339gaA>gaG	E>E	94077				2										46		5
606	T	TC	1	ORF1ab	orf1ab:c.341aTa>aCa	I>T		94057	2	17		2	1								46		5
607	A	AG	1	ORF1ab	orf1ab:c.342atA>atG	I>M	94079		1		2										43		5
609	C	CA	1	ORF1ab	orf1ab:c.344cCa>cAa	P>Q		1		94079		1		1							43		5
610	A	AG	1	ORF1ab	orf1ab:c.345ccA>ccG	P>P	94069	2	5	1	2			2							44		5
611	G	GT	1	ORF1ab	orf1ab:c.346Gtg>Ttg	V>L	6		94076												43		5
614	G	GC	2	ORF1ab	orf1ab:c.349Gct>Cct	A>P	6	3	94068		1		1		1						45		5
616	T	TA	1	ORF1ab	orf1ab:c.351gcT>gcA	A>A		94075					1								49		5
618	A	AC	1	ORF1ab	orf1ab:c.353tAc>tCc	Y>S	94053		23		2										47		5
619	C	CA	1	ORF1ab				76		94001		1			1						46		5
620	C	CA	3	ORF1ab	orf1ab:c.355Cgc>Agc	R>S		6		94068		3									48		5
621	G	GA	1	ORF1ab	orf1ab:c.356cGc>cAc	R>H	4	1	94069		1		1								49		5
623	A	AC	1	ORF1ab			94075		1												49		5
623	A	AG	1	ORF1ab	orf1ab:c.358Aag>Gag	K>E	94075		1												49		5
625	G	GA	1	ORF1ab	orf1ab:c.360aaG>aaA	K>K	6	207	93855		3		6								48		5
626	G	GT	1	ORF1ab	orf1ab:c.361Gtt>Ttt	V>F	7	7	94060		2		1								48		5
629	C	CA	8	ORF1ab	orf1ab:c.364Ctt>Att	L>I	1	10		94062											52		5
629	C	CT	1	ORF1ab	orf1ab:c.364Ctt>Ttt	L>F	1	10		94062											52		5
631	T	TC	1	ORF1ab	orf1ab:c.366ctT>ctC	L>L		94074		1		1									50		4
632	C	CA	3	ORF1ab	orf1ab:c.367Ctt>Att	L>I		5		94070											51		4
632	C	CG	1	ORF1ab				5		94070											51		4
633	T	TC	1	ORF1ab	orf1ab:c.368cTt>cCt	L>P		94072				1									53		4
635	C	CA	3	ORF1ab				51		93927		88		2							58		4
635	C	CT	17	ORF1ab	orf1ab:c.370Cgt>Tgt	R>C		51		93927		88		2							58		4
636	G	GA	1	ORF1ab	orf1ab:c.371cGt>cAt	R>H			94072				1		1						52		4
638	A	AC	1	ORF1ab			94073														53		4
638	A	AG	2	ORF1ab	orf1ab:c.373Aag>Gag	K>E	94073														53		4
639	A	AG	3	ORF1ab	orf1ab:c.374aAg>aGg	K>R	94072				2										52		4
640	G	GC	1	ORF1ab			4		94071												51		4
640	G	GT	5	ORF1ab	orf1ab:c.375aaG>aaT	K>N	4		94071												51		4
641	A	AG	1	ORF1ab	orf1ab:c.376Aac>Gac	N>D	94074									1					51		4
642	A	AT	1	ORF1ab			94041		13		2			23		5					42		4
643	C	CA	1	ORF1ab	orf1ab:c.378aaC>aaA	N>K		22		94067		3									34		4
643	C	CT	1	ORF1ab	orf1ab:c.378aaC>aaT	N>N		22		94067		3									34		4
644	G	GT	1	ORF1ab	orf1ab:c.379Ggt>Tgt	G>C			94090												36		4
645	G	GT	2	ORF1ab	orf1ab:c.380gGt>gTt	G>V	1		94092												33		4
647	A	AG	1	ORF1ab	orf1ab:c.382Aat>Gat	N>D	94089		2					1							34		4
648	A	AC	1	ORF1ab			94092				2										32		4
648	A	AG	4	ORF1ab	orf1ab:c.383aAt>aGt	N>S	94092				2										32		4
651	A	AG	13	ORF1ab	orf1ab:c.386aAa>aGa	K>R	94109				2										18		1
653	G	GC	1	ORF1ab					94109		1										19		1
653	G	GT	3	ORF1ab	orf1ab:c.388Gga>Tga	G>Stop			94109		1										19		1
654	G	GT	5	ORF1ab	orf1ab:c.389gGa>gTa	G>V	1		94111												17		1
655	A	AG	3	ORF1ab	orf1ab:c.390ggA>ggG	G>G	94107		2		1										19		1
655	A	AT	1	ORF1ab	orf1ab:c.390ggA>ggT	G>G	94107		2		1										19		1
656	G	GC	1	ORF1ab			2		94107						1						19		1
656	G	GT	1	ORF1ab	orf1ab:c.391Gct>Tct	A>S	2		94107						1						19		1
657	C	CT	4	ORF1ab	orf1ab:c.392gCt>gTt	A>V		6		94101		3									19		1
658	T	TC	1	ORF1ab	orf1ab:c.393gcT>gcC	A>A		94065		35		5				1					23		1
659	G	GT	1	ORF1ab	orf1ab:c.394Ggt>Tgt	G>C	2		94106						1						20		1
660	G	GT	2	ORF1ab	orf1ab:c.395gGt>gTt	G>V	1		94032				74		1						21		1
662	G	GT	1	ORF1ab	orf1ab:c.397Ggc>Tgc	G>C	1	7	94098				2		1						20		1
663	G	GA	1	ORF1ab	orf1ab:c.398gGc>gAc	G>D			94048				61								20		1
663	G	GC	1	ORF1ab	orf1ab:c.398gGc>gCc	G>A			94048				61								20		1
663	G	GT	1	ORF1ab	orf1ab:c.398gGc>gTc	G>V			94048				61								20		1
664	C	CA	1	ORF1ab	orf1ab:c.399ggC>ggA	G>G		20		94090		1									18		1
664	C	CT	2	ORF1ab	orf1ab:c.399ggC>ggT	G>G		20		94090		1									18		1
665	C	CA	2	ORF1ab						94117											12		1
666	A	AG	1	ORF1ab	orf1ab:c.401cAt>cGt	H>R	94115		2												12		1
668	A	AT	1	ORF1ab	orf1ab:c.403Agt>Tgt	S>C	94115	1													13		1
671	T	TG	2	ORF1ab	orf1ab:c.406Tac>Gac	Y>D		94098		1											14		17
672	A	AG	2	ORF1ab	orf1ab:c.407tAc>tGc	Y>C	94115		1												13		1
673	C	CT	3	ORF1ab	orf1ab:c.408taC>taT	Y>Y		26		94083		7									13		1
674	G	GT	1	ORF1ab	orf1ab:c.409Ggc>Tgc	G>C	1		94115												13		1
675	G	GA	1	ORF1ab	orf1ab:c.410gGc>gAc	G>D	1	2	94110	1	1				1						13		1
675	G	GC	1	ORF1ab	orf1ab:c.410gGc>gCc	G>A	1	2	94110	1	1				1						13		1
676	C	CT	2	ORF1ab	orf1ab:c.411ggC>ggT	G>G		38		94076		2		1							12		1
677	G	GT	2	ORF1ab	orf1ab:c.412Gcc>Tcc	A>S	14		94099		3										13		1
679	C	CA	4	ORF1ab	orf1ab:c.414gcC>gcA	A>A	7	7		94100		2									13		1
679	C	CT	2	ORF1ab	orf1ab:c.414gcC>gcT	A>A	7	7		94100		2									13		1
680	G	GC	1	ORF1ab			17	6	94093				1								12		1
680	G	GT	5	ORF1ab	orf1ab:c.415Gat>Tat	D>Y	17	6	94093				1								12		1
681	A	AG	1	ORF1ab	orf1ab:c.416gAt>gGt	D>G	94100		17												12		1
683	C	CA	4	ORF1ab	orf1ab:c.418Cta>Ata	L>I		156		93935		26									13
683	C	CT	10	ORF1ab	orf1ab:c.418Cta>Tta	L>L		156		93935		26									13
685	A	AG	2	ORF1ab	orf1ab:c.420ctA>ctG	L>L	94094														33		3
686	A	AG	1	ORF1ab	orf1ab:c.421Aag>Gag	K>E	93775		1												58		296
687	A	AG	13	ORF1ab	orf1ab:c.422aAg>aGg	K>R	93770				2										62		296
690	C	CA	22	ORF1ab				4		93754		1									75		296
690	C	CT	1	ORF1ab	orf1ab:c.425tCa>tTa	S>L		4		93754		1									75		296
691	A	AT	3	ORF1ab	orf1ab:c.426tcA>tcT	S>S	93757	1	2	3											72		295
695	G	GT	18	ORF1ab	orf1ab:c.430Gac>Tac	D>Y			94116												14
696	A	AG	1	ORF1ab	orf1ab:c.431gAc>gGc	D>G	93755			359											16
698	T	TC	1	ORF1ab	orf1ab:c.433Tta>Cta	L>L		94119													11
701	G	GA	1	ORF1ab	orf1ab:c.436Ggc>Agc	G>S	1	15	94103												11
701	G	GT	1	ORF1ab	orf1ab:c.436Ggc>Tgc	G>C	1	15	94103												11
702	G	GC	1	ORF1ab	orf1ab:c.437gGc>gCc	G>A	1		94118												11
703	C	CA	2	ORF1ab	orf1ab:c.438ggC>ggA	G>G		19		94097		2		1							11
704	G	GT	5	ORF1ab	orf1ab:c.439Gac>Tac	D>Y	39		94078		1										12
705	A	AG	2	ORF1ab	orf1ab:c.440gAc>gGc	D>G	94116		1												13
706	C	CT	1	ORF1ab	orf1ab:c.441gaC>gaT	D>D	1	9		94104		1									15
707	G	GA	1	ORF1ab	orf1ab:c.442Gag>Aag	E>K	1		94115												14
707	G	GT	3	ORF1ab			1		94115												14
708	A	AG	1	ORF1ab	orf1ab:c.443gAg>gGg	E>G	94115				1										14
709	G	GC	1	ORF1ab			10	2	94104												14
713	G	GT	2	ORF1ab	orf1ab:c.448Ggc>Tgc	G>C	2	23	94091						1						13
716	A	AG	2	ORF1ab	orf1ab:c.451Act>Gct	T>A	94086		31		3										10
717	C	CT	1	ORF1ab	orf1ab:c.452aCt>aTt	T>I		3		94114											13
718	T	TC	1	ORF1ab	orf1ab:c.453acT>acC	T>T	2	94112		1											15
719	G	GT	2	ORF1ab	orf1ab:c.454Gat>Tat	D>Y			94118												12
722	C	CA	8	ORF1ab	orf1ab:c.457Cct>Act	P>T	2	2		94114											12
722	C	CT	1	ORF1ab	orf1ab:c.457Cct>Tct	P>S	2	2		94114											12
723	C	CA	3	ORF1ab	orf1ab:c.458cCt>cAt	P>H		1		94116											13
723	C	CT	2	ORF1ab	orf1ab:c.458cCt>cTt	P>L		1		94116											13
726	A	AG	1	ORF1ab	orf1ab:c.461tAt>tGt	Y>C	94114														16
728	G	GC	1	ORF1ab	orf1ab:c.463Gaa>Caa	E>Q			94114												16
728	G	GT	1	ORF1ab					94114												16
730	A	AG	4	ORF1ab	orf1ab:c.465gaA>gaG	E>E	94109														16		5
731	G	GT	3	ORF1ab	orf1ab:c.466Gat>Tat	D>Y			94107	1											17		5
732	A	AT	12	ORF1ab			94106		1		1					1					16		5
737	C	CA	4	ORF1ab						94109											16		5
737	C	CT	1	ORF1ab	orf1ab:c.472Caa>Taa	Q>Stop				94109											16		5
738	A	AG	1	ORF1ab	orf1ab:c.473cAa>cGa	Q>R	94114														16
738	A	AT	1	ORF1ab	orf1ab:c.473cAa>cTa	Q>L	94114														16
739	A	AG	1	ORF1ab	orf1ab:c.474caA>caG	Q>Q	94105		8												17
740	G	GT	3	ORF1ab			2		94111		1										16
745	C	CT	2	ORF1ab	orf1ab:c.480aaC>aaT	N>N		25		94089											16
747	G	GT	1	ORF1ab	orf1ab:c.482tGg>tTg	W>L			94114												16
748	G	GT	7	ORF1ab	orf1ab:c.483tgG>tgT	W>C		1	94110				1								18
749	A	AG	1	ORF1ab	orf1ab:c.484Aac>Gac	N>D	94110	1	1							1					17
749	A	AT	1	ORF1ab	orf1ab:c.484Aac>Tac	N>Y	94110	1	1							1					17
750	A	AG	1	ORF1ab	orf1ab:c.485aAc>aGc	N>S	94112														18
752	A	AC	1	ORF1ab	orf1ab:c.487Act>Cct	T>P	94113														17
752	A	AG	1	ORF1ab	orf1ab:c.487Act>Gct	T>A	94113														17
753	C	CT	1	ORF1ab	orf1ab:c.488aCt>aTt	T>I		5		94107		1									17
754	T	TC	1	ORF1ab	orf1ab:c.489acT>acC	T>T		94114													16
755	A	AG	1				94111				1										18
755	A	AT	1				94111				1										18
756	A	AG	3				94113														17
757	A	AG	4	ORF1ab	orf1ab:c.492aaA>aaG	K>K	94113														17
758	C	CT	2	ORF1ab	orf1ab:c.493Cat>Tat	H>Y				94113											17
760	T	TC	1	ORF1ab	orf1ab:c.495caT>caC	H>H		94112		2											16
763	C	CT	1	ORF1ab	orf1ab:c.498agC>agT	S>S	1	3		94111		1									14
764	A	AG	2	ORF1ab	orf1ab:c.499Agt>Ggt	S>G	94116														14
771	T	TC	1	ORF1ab	orf1ab:c.506gTt>gCt	V>A		94114		4											12
773	A	AC	1	ORF1ab	orf1ab:c.508Acc>Ccc	T>P	94117		1												12
773	A	AT	1	ORF1ab	orf1ab:c.508Acc>Tcc	T>S	94117		1												12
775	C	CA	6	ORF1ab	orf1ab:c.510acC>acA	T>T		66		94047		3		1							13
776	C	CA	6	ORF1ab	orf1ab:c.511Cgt>Agt	R>S				94116											14
777	G	GA	2	ORF1ab	orf1ab:c.512cGt>cAt	R>H	1		94115												14
777	G	GT	1	ORF1ab	orf1ab:c.512cGt>cTt	R>L	1		94115												14
779	G	GA	1	ORF1ab	orf1ab:c.514Gaa>Aaa	E>K	1		94111		2		1								15
779	G	GT	18	ORF1ab			1		94111		2		1								15
781	A	AG	1	ORF1ab	orf1ab:c.516gaA>gaG	E>E	94113		2												15
783	T	TC	1	ORF1ab	orf1ab:c.518cTc>cCc	L>P		94100		14											16
784	C	CA	9	ORF1ab	orf1ab:c.519ctC>ctA	L>L		33		94081											16
785	A	AG	1	ORF1ab	orf1ab:c.520Atg>Gtg	M>V	94114														16
786	T	TC	1	ORF1ab	orf1ab:c.521aTg>aCg	M>T	1	94113													16
786	T	TG	2	ORF1ab			1	94113													16
787	G	GT	3	ORF1ab	orf1ab:c.522atG>atT	M>I		2	94116				1								11
788	C	CT	2	ORF1ab	orf1ab:c.523Cgt>Tgt	R>C		3		94115		1									11
789	G	GA	1	ORF1ab	orf1ab:c.524cGt>cAt	R>H	4		94114		1										11
791	G	GT	9	ORF1ab					94118												12
792	A	AG	1	ORF1ab	orf1ab:c.527gAg>gGg	E>G	94117		1												12
793	G	GA	1	ORF1ab	orf1ab:c.528gaG>gaA	E>E	2	1	94113		1										13
794	C	CA	1	ORF1ab	orf1ab:c.529Ctt>Att	L>I	1	1		94113		2									13
794	C	CT	1	ORF1ab	orf1ab:c.529Ctt>Ttt	L>F	1	1		94113		2									13
796	T	TC	2	ORF1ab	orf1ab:c.531ctT>ctC	L>L		94117		1											12
797	A	AG	1	ORF1ab	orf1ab:c.532Aac>Gac	N>D	94118														12
798	A	AG	2	ORF1ab	orf1ab:c.533aAc>aGc	N>S	94115		4												11
799	C	CT	1	ORF1ab	orf1ab:c.534aaC>aaT	N>N		23		94095		1									11
801	G	GT	3	ORF1ab					94120												10
807	C	CT	2	ORF1ab	orf1ab:c.542gCa>gTa	A>V		2		94116		1									11
810	A	AG	1	ORF1ab	orf1ab:c.545tAc>tGc	Y>C	94115		3												12
810	A	AT	1	ORF1ab			94115		3												12
812	A	AT	1	ORF1ab			94118														12
815	C	CA	8	ORF1ab	orf1ab:c.550Cgc>Agc	R>S		87		94020		10			1						12
815	C	CT	1	ORF1ab	orf1ab:c.550Cgc>Tgc	R>C		87		94020		10			1						12
816	G	GC	1	ORF1ab			4		94114												12
822	T	TC	1	ORF1ab	orf1ab:c.557gTc>gCc	V>A		94118													12
823	C	CA	12	ORF1ab	orf1ab:c.558gtC>gtA	V>V		87		94022		8									13
823	C	CT	11	ORF1ab	orf1ab:c.558gtC>gtT	V>V		87		94022		8									13
824	G	GT	7	ORF1ab					94118												12
825	A	AG	3	ORF1ab	orf1ab:c.560gAt>gGt	D>G	94119														11
827	A	AG	2	ORF1ab	orf1ab:c.562Aac>Gac	N>D	94120														10
829	C	CT	1	ORF1ab	orf1ab:c.564aaC>aaT	N>N		155		93953		13									9
831	A	AC	1	ORF1ab	orf1ab:c.566aAc>aCc	N>T	94095		21												14
832	C	CT	6	ORF1ab	orf1ab:c.567aaC>aaT	N>N		108		94009		4									9
835	C	CT	2	ORF1ab	orf1ab:c.570ttC>ttT	F>F		131		93982		8									9
839	G	GA	1	ORF1ab	orf1ab:c.574Ggc>Agc	G>S	4	1	94113		1		2								9
839	G	GT	1	ORF1ab	orf1ab:c.574Ggc>Tgc	G>C	4	1	94113		1		2								9
840	G	GT	2	ORF1ab			5		94114		1				1						9
841	C	CT	1	ORF1ab	orf1ab:c.576ggC>ggT	G>G		20		94089		8		2							11
842	C	CA	8	ORF1ab	orf1ab:c.577Cct>Act	P>T		13		94093				9							15
843	C	CA	2	ORF1ab	orf1ab:c.578cCt>cAt	P>H		27		94091		3									9
843	C	CT	2	ORF1ab	orf1ab:c.578cCt>cTt	P>L		27		94091		3									9
845	G	GT	5	ORF1ab	orf1ab:c.580Gat>Tat	D>Y		6	94106												18
846	A	AC	1	ORF1ab	orf1ab:c.581gAt>gCt	D>A	94117			1				2							10
847	T	TC	1	ORF1ab	orf1ab:c.582gaT>gaC	D>D		94111	6	1		3									9
848	G	GT	2	ORF1ab	orf1ab:c.583Ggc>Tgc	G>C		3	94118												9
850	C	CA	1	ORF1ab	orf1ab:c.585ggC>ggA	G>G		10		94110		1									9
854	C	CA	5	ORF1ab	orf1ab:c.589Cct>Act	P>T		75		94047											8
855	C	CA	3	ORF1ab	orf1ab:c.590cCt>cAt	P>H	1	1		94117		1		1							9
856	T	TC	2	ORF1ab	orf1ab:c.591ccT>ccC	P>P	1	94116		1		4									8
857	C	CA	2	ORF1ab	orf1ab:c.592Ctt>Att	L>I		1		94121											8
858	T	TC	1	ORF1ab	orf1ab:c.593cTt>cCt	L>P		94121													9
859	T	TG	1	ORF1ab	orf1ab:c.594ctT>ctG	L>L		94122													8
860	G	GT	7	ORF1ab	orf1ab:c.595Gag>Tag	E>Stop	8		94114												8
861	A	AT	1	ORF1ab	orf1ab:c.596gAg>gTg	E>V	94112	9	1												8
864	G	GT	1	ORF1ab	orf1ab:c.599tGc>tTc	C>F			94122												8
866	A	AG	2	ORF1ab	orf1ab:c.601Att>Gtt	I>V	94122				1										7
869	A	AG	1	ORF1ab	orf1ab:c.604Aaa>Gaa	K>E	94122														8
869	A	AT	7	ORF1ab			94122														8
871	A	AG	1	ORF1ab	orf1ab:c.606aaA>aaG	K>K	94118		3	1											8
872	G	GT	11	ORF1ab	orf1ab:c.607Gac>Tac	D>Y	3	71	94040	5			2		1						8
873	A	AG	2	ORF1ab	orf1ab:c.608gAc>gGc	D>G	94104		18												8
874	C	CT	1	ORF1ab	orf1ab:c.609gaC>gaT	D>D	1	34		94087											8
875	C	CA	1	ORF1ab	orf1ab:c.610Ctt>Att	L>I	5	38		94076		1									10
875	C	CT	1	ORF1ab	orf1ab:c.610Ctt>Ttt	L>F	5	38		94076		1									10
876	T	TC	1	ORF1ab				94121													9
880	A	AG	1	ORF1ab	orf1ab:c.615ctA>ctG	L>L	94120		1												9
881	G	GA	1	ORF1ab	orf1ab:c.616Gca>Aca	A>T	4	3	94113		1										9
882	C	CG	1	ORF1ab			2	65		94054											9
883	A	AG	1	ORF1ab	orf1ab:c.618gcA>gcG	A>A	94118		1	2											9
884	C	CT	1	ORF1ab	orf1ab:c.619Cgt>Tgt	R>C	1	176		93936		7									10
885	G	GT	1	ORF1ab	orf1ab:c.620cGt>cTt	R>L		10	94111												9
886	T	TC	1	ORF1ab	orf1ab:c.621cgT>cgC	R>R		94119		1						1					9
890	G	GT	3	ORF1ab	orf1ab:c.625Ggt>Tgt	G>C			94121				1								8
891	G	GA	1	ORF1ab	orf1ab:c.626gGt>gAt	G>D			94121						1						8
891	G	GC	1	ORF1ab					94121						1						8
892	T	TC	1	ORF1ab	orf1ab:c.627ggT>ggC	G>G		94121		1											8
893	A	AG	2	ORF1ab	orf1ab:c.628Aaa>Gaa	K>E	94122														8
895	A	AG	1	ORF1ab	orf1ab:c.630aaA>aaG	K>K	94028		92		2										8
896	G	GA	1	ORF1ab	orf1ab:c.631Gct>Act	A>T			94122												8
897	C	CT	1	ORF1ab	orf1ab:c.632gCt>gTt	A>V		4		94117											9
900	C	CA	1	ORF1ab	orf1ab:c.635tCa>tAa	S>Stop		36		94085		1									8
900	C	CT	1	ORF1ab	orf1ab:c.635tCa>tTa	S>L		36		94085		1									8
903	G	GA	2	ORF1ab	orf1ab:c.638tGc>tAc	C>Y	2	4	94115		1										8
906	C	CT	17	ORF1ab	orf1ab:c.641aCt>aTt	T>I		4		94111		6									9
910	G	GC	1	ORF1ab	orf1ab:c.645ttG>ttC	L>F	1	4	94115		1		1								8
910	G	GT	1	ORF1ab	orf1ab:c.645ttG>ttT	L>F	1	4	94115		1		1								8
911	T	TC	1	ORF1ab	orf1ab:c.646Tcc>Ccc	S>P		94120		2											8
912	C	CA	3	ORF1ab	orf1ab:c.647tCc>tAc	S>Y		3		94118											9
912	C	CT	4	ORF1ab	orf1ab:c.647tCc>tTc	S>F		3		94118											9
913	C	CA	11	ORF1ab	orf1ab:c.648tcC>tcA	S>S		29		94083		9									9
914	G	GA	1	ORF1ab	orf1ab:c.649Gaa>Aaa	E>K	2		94117	1			1								9
914	G	GT	13	ORF1ab			2		94117	1			1								9
915	A	AG	1	ORF1ab	orf1ab:c.650gAa>gGa	E>G	94117		4												9
916	A	AG	1	ORF1ab	orf1ab:c.651gaA>gaG	E>E	94120		1												9
919	A	AG	1	ORF1ab	orf1ab:c.654caA>caG	Q>Q	94119		1		1										9
920	C	CT	1	ORF1ab	orf1ab:c.655Ctg>Ttg	L>L	2	289		93826		4									9
922	G	GT	4	ORF1ab	orf1ab:c.657ctG>ctT	L>L	29	14	94077		1										9
923	G	GT	6	ORF1ab	orf1ab:c.658Gac>Tac	D>Y		1	94120												9
925	C	CT	5	ORF1ab	orf1ab:c.660gaC>gaT	D>D		10		94111											9
926	T	TC	1	ORF1ab	orf1ab:c.661Ttt>Ctt	F>L		94119	1	2											8
932	G	GC	2	ORF1ab	orf1ab:c.667Gac>Cac	D>H	1	1	94118	1			1								8
932	G	GT	16	ORF1ab	orf1ab:c.667Gac>Tac	D>Y	1	1	94118	1			1								8
936	C	CT	1	ORF1ab	orf1ab:c.671aCt>aTt	T>I	3	49	1	94069		1									7
938	A	AG	1	ORF1ab	orf1ab:c.673Aag>Gag	K>E	94123														7
939	A	AG	4	ORF1ab	orf1ab:c.674aAg>aGg	K>R	94111		10		1					1					7
949	A	AG	1	ORF1ab	orf1ab:c.684gtA>gtG	V>V	94118		5												7
952	C	CA	1	ORF1ab				3		94124		2									1
958	C	CT	1	ORF1ab	orf1ab:c.693tgC>tgT	C>C		21		94102											7
959	C	CA	4	ORF1ab	orf1ab:c.694Cgt>Agt	R>S	3	16		94104		1		1							5
960	G	GA	2	ORF1ab	orf1ab:c.695cGt>cAt	R>H	14	3	94105		3										5
962	G	GT	16	ORF1ab					94124												6
963	A	AG	1	ORF1ab	orf1ab:c.698gAa>gGa	E>G	94123	1													6
964	A	AG	1	ORF1ab	orf1ab:c.699gaA>gaG	E>E	94118		6												6
966	A	AG	1	ORF1ab	orf1ab:c.701cAt>cGt	H>R	94123														7
968	G	GT	13	ORF1ab	orf1ab:c.703Gag>Tag	E>Stop	3		94121												6
969	A	AG	4	ORF1ab	orf1ab:c.704gAg>gGg	E>G	94123		1												6
970	G	GA	1	ORF1ab	orf1ab:c.705gaG>gaA	E>E	38		94084	1											7
971	C	CT	1	ORF1ab	orf1ab:c.706Cat>Tat	H>Y				94124											6
972	A	AG	1	ORF1ab			94124														6
974	G	GA	1	ORF1ab	orf1ab:c.709Gaa>Aaa	E>K	1		94122		1										6
974	G	GT	10	ORF1ab			1		94122		1										6
977	A	AG	1	ORF1ab	orf1ab:c.712Att>Gtt	I>V	94125														5
980	G	GA	1	ORF1ab	orf1ab:c.715Gct>Act	A>T			94124		1										5
981	C	CT	1	ORF1ab	orf1ab:c.716gCt>gTt	A>V		11		94113		1		1							4
983	T	TC	1	ORF1ab				94127													3
984	G	GT	5						94127												3
985	G	GT	1	ORF1ab					94127												3
989	A	AG	3	ORF1ab	orf1ab:c.724Acg>Gcg	T>A	94128														2
990	C	CT	1	ORF1ab	orf1ab:c.725aCg>aTg	T>M		2		94125											3
991	G	GT	1	ORF1ab	orf1ab:c.726acG>acT	T>T	3	5	94119												3
992	G	GT	9	ORF1ab			1		94126												3
993	A	AG	2	ORF1ab	orf1ab:c.728gAa>gGa	E>G	94125														5
995	C	CT	1	ORF1ab	orf1ab:c.730Cgt>Tgt	R>C		1		94124											5
997	T	TC	1	ORF1ab	orf1ab:c.732cgT>cgC	R>R		94122		4											4
999	C	CA	3	ORF1ab	orf1ab:c.734tCt>tAt	S>Y		8		94115		3									4
999	C	CT	3	ORF1ab	orf1ab:c.734tCt>tTt	S>F		8		94115		3									4
1000	T	TC	1	ORF1ab	orf1ab:c.735tcT>tcC	S>S	1	94125													4
1001	G	GA	1	ORF1ab	orf1ab:c.736Gaa>Aaa	E>K	1		93503		1										625
1001	G	GT	2	ORF1ab			1		93503		1										625
1006	G	GT	7	ORF1ab	orf1ab:c.741aaG>aaT	K>N		1	94121												8
1007	A	AG	1	ORF1ab	orf1ab:c.742Agc>Ggc	S>G	94121			1											8
1008	G	GT	1	ORF1ab	orf1ab:c.743aGc>aTc	S>I		6	94116												8
1009	C	CT	1	ORF1ab	orf1ab:c.744agC>agT	S>S		4		94118											8
1012	T	TC	1	ORF1ab	orf1ab:c.747taT>taC	Y>Y		94121													9
1013	G	GA	2	ORF1ab	orf1ab:c.748Gaa>Aaa	E>K			94121												9
1013	G	GT	13	ORF1ab					94121												9
1014	A	AG	2	ORF1ab	orf1ab:c.749gAa>gGa	E>G	94120		1					1							8
1016	T	TC	1	ORF1ab	orf1ab:c.751Ttg>Ctg	L>L		94122													8
1019	C	CT	2	ORF1ab	orf1ab:c.754Cag>Tag	Q>Stop				94121											9
1020	A	AG	2	ORF1ab			94121														9
1021	G	GT	3	ORF1ab	orf1ab:c.756caG>caT	Q>H	6		94114		1										9
1022	A	AC	1	ORF1ab			94122														8
1022	A	AG	2	ORF1ab	orf1ab:c.757Aca>Gca	T>A	94122														8
1023	C	CG	1	ORF1ab						94118		3		1							8
1023	C	CT	1	ORF1ab	orf1ab:c.758aCa>aTa	T>I				94118		3		1							8
1024	A	AC	2	ORF1ab			94121														9
1024	A	AG	1	ORF1ab	orf1ab:c.759acA>acG	T>T	94121														9
1025	C	CT	1	ORF1ab	orf1ab:c.760Cct>Tct	P>S		1		94118		1									10
1026	C	CT	7	ORF1ab	orf1ab:c.761cCt>cTt	P>L				94120											10
1031	G	GA	2	ORF1ab	orf1ab:c.766Gaa>Aaa	E>K			94118												12
1031	G	GC	1	ORF1ab					94118												12
1031	G	GT	12	ORF1ab	orf1ab:c.766Gaa>Taa	E>Stop			94118												12
1032	A	AG	2	ORF1ab	orf1ab:c.767gAa>gGa	E>G	94116				1										13
1032	A	AT	1	ORF1ab			94116				1										13
1034	A	AG	4	ORF1ab	orf1ab:c.769Att>Gtt	I>V	94112		2		1										15
1037	A	AT	1	ORF1ab			94112				2										16
1038	A	AC	1	ORF1ab	orf1ab:c.773aAa>aCa	K>T	94114														16
1038	A	AG	3	ORF1ab	orf1ab:c.773aAa>aGa	K>R	94114														16
1042	G	GC	1	ORF1ab			9	1	94105												15
1042	G	GT	10	ORF1ab	orf1ab:c.777ttG>ttT	L>F	9	1	94105												15
1043	G	GC	1	ORF1ab			1	1	94110		1		1		1						15
1044	C	CT	1	ORF1ab	orf1ab:c.779gCa>gTa	A>V		3		94110		1									16
1048	G	GT	3	ORF1ab	orf1ab:c.783aaG>aaT	K>N	1	1	94111		1										16
1049	A	AG	7	ORF1ab	orf1ab:c.784Aaa>Gaa	K>E	94113				1										16
1050	A	AG	2	ORF1ab	orf1ab:c.785aAa>aGa	K>R	94114														16
1051	A	AG	2	ORF1ab	orf1ab:c.786aaA>aaG	K>K	94113														17
1051	A	AT	1	ORF1ab	orf1ab:c.786aaA>aaT	K>N	94113														17
1055	G	GT	13	ORF1ab	orf1ab:c.790Gac>Tac	D>Y			94115												15
1056	A	AG	1	ORF1ab	orf1ab:c.791gAc>gGc	D>G	94113			2											15
1058	A	AT	1	ORF1ab			94115		1												14
1059	C	CT	57	ORF1ab	orf1ab:c.794aCc>aTc	T>I		17015		77036		35									44
1060	C	CT	1	ORF1ab	orf1ab:c.795acC>acT	T>T	3	57		94056		2		1							11
1063	C	CA	1	ORF1ab	orf1ab:c.798ttC>ttA	F>L		59		94054		6									11
1063	C	CT	1	ORF1ab	orf1ab:c.798ttC>ttT	F>F		59		94054		6									11
1064	A	AG	2	ORF1ab	orf1ab:c.799Aat>Gat	N>D	94120														10
1075	T	TC	3	ORF1ab	orf1ab:c.810tgT>tgC	C>C		94112		1											17
1076	C	CA	3	ORF1ab	orf1ab:c.811Cca>Aca	P>T		95		94015		3									17
1077	C	CA	6	ORF1ab	orf1ab:c.812cCa>cAa	P>Q	3	34		94073		1		2							17
1078	A	AC	1	ORF1ab	orf1ab:c.813ccA>ccC	P>P	94114														16
1078	A	AT	1	ORF1ab	orf1ab:c.813ccA>ccT	P>P	94114														16
1080	A	AT	19	ORF1ab			94118			1											10		1
1086	T	TC	1	ORF1ab	orf1ab:c.821gTa>gCa	V>A		94117													13
1087	A	AT	11	ORF1ab			94108		8		1					1					12
1091	C	CA	4	ORF1ab	orf1ab:c.826Ccc>Acc	P>T		5		94111				1							13
1092	C	CA	5							94116		1									13
1092	C	CT	1							94116		1									13
1093	C	CA	3	ORF1ab	orf1ab:c.828ccC>ccA	P>P		14		94086		2		1							27
1093	C	CT	2	ORF1ab	orf1ab:c.828ccC>ccT	P>P		14		94086		2		1							27
1094	T	TA	1	ORF1ab	orf1ab:c.829Tta>Ata	L>I		94099		12											19
1094	T	TC	2	ORF1ab	orf1ab:c.829Tta>Cta	L>L		94099		12											19
1095	T	TC	1	ORF1ab	orf1ab:c.830tTa>tCa	L>S		94111													19
1096	A	AG	1	ORF1ab	orf1ab:c.831ttA>ttG	L>L	94101	1	11												17
1096	A	AT	1	ORF1ab	orf1ab:c.831ttA>ttT	L>F	94101	1	11												17
1099	T	TC	1	ORF1ab	orf1ab:c.834aaT>aaC	N>N		94108	1	2						1					18
1101	C	CA	6	ORF1ab	orf1ab:c.836tCc>tAc	S>Y		74		94036		1									19
1101	C	CT	1	ORF1ab	orf1ab:c.836tCc>tTc	S>F		74		94036		1									19
1102	C	CA	2	ORF1ab	orf1ab:c.837tcC>tcA	S>S	2	39		94067		3									19
1102	C	CT	3	ORF1ab	orf1ab:c.837tcC>tcT	S>S	2	39		94067		3									19
1104	T	TA	1	ORF1ab			1	94108		1		1									19
1105	A	AG	2	ORF1ab	orf1ab:c.840atA>atG	I>M	94112	1	1												16
1106	A	AG	2	ORF1ab	orf1ab:c.841Atc>Gtc	I>V	94115														15
1108	C	CA	8	ORF1ab	orf1ab:c.843atC>atA	I>I		9		94104		2									15
1108	C	CT	4	ORF1ab	orf1ab:c.843atC>atT	I>I		9		94104		2									15
1111	G	GC	1	ORF1ab			3		94112		1		1								13
1111	G	GT	7	ORF1ab	orf1ab:c.846aaG>aaT	K>N	3		94112		1		1								13
1115	A	AG	1	ORF1ab	orf1ab:c.850Att>Gtt	I>V	94111		2												17
1115	A	AT	1	ORF1ab			94111		2												17
1116	T	TC	1	ORF1ab	orf1ab:c.851aTt>aCt	I>T		94104	1	8											17
1118	C	CA	16	ORF1ab	orf1ab:c.853Caa>Aaa	Q>K				94113											17
1120	A	AG	2	ORF1ab	orf1ab:c.855caA>caG	Q>Q	94114														16
1122	C	CA	5	ORF1ab	orf1ab:c.857cCa>cAa	P>Q				94117											13
1123	A	AC	1	ORF1ab			94103	5	7							1					14
1124	A	AG	1	ORF1ab	orf1ab:c.859Agg>Ggg	R>G	94109		5	2											14
1125	G	GA	2	ORF1ab	orf1ab:c.860aGg>aAg	R>K	7	1	94106		1		1								14
1125	G	GT	8	ORF1ab	orf1ab:c.860aGg>aTg	R>M	7	1	94106		1		1								14
1126	G	GA	1	ORF1ab	orf1ab:c.861agG>agA	R>R	4	9	94099		1		2		1						14
1127	G	GA	1	ORF1ab	orf1ab:c.862Gtt>Att	V>I		2	94114												14
1129	T	TA	1	ORF1ab	orf1ab:c.864gtT>gtA	V>V		94117													13
1130	G	GA	3	ORF1ab	orf1ab:c.865Gaa>Aaa	E>K			94118												12
1130	G	GT	7	ORF1ab	orf1ab:c.865Gaa>Taa	E>Stop			94118												12
1135	G	GT	1	ORF1ab	orf1ab:c.870aaG>aaT	K>N	1	21	94102		1										5
1142	C	CT	1	ORF1ab	orf1ab:c.877Ctt>Ttt	L>F		11		94110											9
1145	G	GT	1	ORF1ab	orf1ab:c.880Gat>Tat	D>Y	2		94122												6
1147	T	TG	1	ORF1ab	orf1ab:c.882gaT>gaG	D>E	1	94117		5		1									6
1148	G	GT	4	ORF1ab	orf1ab:c.883Ggc>Tgc	G>C	1	40	94078				4								7
1153	T	TC	1	ORF1ab	orf1ab:c.888ttT>ttC	F>F		94119								1					10
1154	A	AG	1	ORF1ab	orf1ab:c.889Atg>Gtg	M>V	94113		6												11
1156	G	GT	7	ORF1ab	orf1ab:c.891atG>atT	M>I		1	94119												10
1157	G	GA	1	ORF1ab	orf1ab:c.892Ggt>Agt	G>S	5	1	94113		1										10
1157	G	GT	8	ORF1ab	orf1ab:c.892Ggt>Tgt	G>C	5	1	94113		1										10
1161	G	GT	8	ORF1ab			2		94117												11
1162	A	AG	1	ORF1ab	orf1ab:c.897agA>agG	R>R	94114		5												11
1166	C	CA	12	ORF1ab	orf1ab:c.901Cga>Aga	R>R	1			94117											12
1166	C	CG	1	ORF1ab	orf1ab:c.901Cga>Gga	R>G	1			94117											12
1167	G	GT	17	ORF1ab	orf1ab:c.902cGa>cTa	R>L	1	1	94116				1								11
1168	A	AC	1	ORF1ab	orf1ab:c.903cgA>cgC	R>R	94111		3		1			1		2					12
1170	C	CA	4	ORF1ab	orf1ab:c.905tCt>tAt	S>Y		173		93939		6									12
1170	C	CT	1	ORF1ab	orf1ab:c.905tCt>tTt	S>F		173		93939		6									12
1174	C	CA	4	ORF1ab	orf1ab:c.909gtC>gtA	V>V		4		94114		1									11
1174	C	CT	2	ORF1ab	orf1ab:c.909gtC>gtT	V>V		4		94114		1									11
1179	C	CA	9	ORF1ab	orf1ab:c.914cCa>cAa	P>Q		3		94116											11
1180	A	AT	1	ORF1ab	orf1ab:c.915ccA>ccT	P>P	94116	2													12
1184	G	GT	1	ORF1ab	orf1ab:c.919Gcg>Tcg	A>S	1		94117												12
1186	G	GA	1	ORF1ab	orf1ab:c.921gcG>gcA	A>A	77	2	94033	1	1										16
1188	C	CA	14	ORF1ab				16		94104											10
1188	C	CT	2	ORF1ab	orf1ab:c.923tCa>tTa	S>L		16		94104											10
1189	A	AT	1	ORF1ab	orf1ab:c.924tcA>tcT	S>S	94113		5		1										11
1191	C	CA	3	ORF1ab	orf1ab:c.926cCa>cAa	P>Q	1	165		93942		9		1							12
1191	C	CT	1	ORF1ab	orf1ab:c.926cCa>cTa	P>L	1	165		93942		9		1							12
1192	A	AG	1	ORF1ab	orf1ab:c.927ccA>ccG	P>P	94120	1													9
1193	A	AG	1	ORF1ab	orf1ab:c.928Aat>Gat	N>D	94120		1												9
1196	G	GT	14	ORF1ab					94120												10
1197	A	AG	4	ORF1ab	orf1ab:c.932gAa>gGa	E>G	94118				1										11
1198	A	AG	1	ORF1ab	orf1ab:c.933gaA>gaG	E>E	94120														10
1200	G	GA	2	ORF1ab	orf1ab:c.935tGc>tAc	C>Y			94121												9
1200	G	GT	2	ORF1ab	orf1ab:c.935tGc>tTc	C>F			94121												9
1201	C	CT	1	ORF1ab	orf1ab:c.936tgC>tgT	C>C		8		94114											8
1202	A	AT	1	ORF1ab	orf1ab:c.937Aac>Tac	N>Y	94081		41												8
1205	C	CA	2	ORF1ab	orf1ab:c.940Caa>Aaa	Q>K	3			94118				1							8
1206	A	AC	8	ORF1ab	orf1ab:c.941cAa>cCa	Q>P	94122														8
1206	A	AG	1	ORF1ab	orf1ab:c.941cAa>cGa	Q>R	94122														8
1208	A	AG	1	ORF1ab	orf1ab:c.943Atg>Gtg	M>V	94120		1												9
1208	A	AT	1	ORF1ab	orf1ab:c.943Atg>Ttg	M>L	94120		1												9
1212	G	GC	1	ORF1ab	orf1ab:c.947tGc>tCc	C>S	1	1	94118	1											9
1212	G	GT	1	ORF1ab	orf1ab:c.947tGc>tTc	C>F	1	1	94118	1											9
1213	C	CT	1	ORF1ab	orf1ab:c.948tgC>tgT	C>C		15		94102		3									10
1214	C	CA	4	ORF1ab	orf1ab:c.949Ctt>Att	L>I	9	2		94108											11
1215	T	TC	2	ORF1ab	orf1ab:c.950cTt>cCt	L>P		94117		1											12
1216	T	TC	4	ORF1ab	orf1ab:c.951ctT>ctC	L>L		94114	1	3											12
1218	C	CA	1	ORF1ab				110		94006		1									13
1218	C	CT	4	ORF1ab	orf1ab:c.953tCa>tTa	S>L		110		94006		1									13
1223	C	CA	7	ORF1ab	orf1ab:c.958Ctc>Atc	L>I		9		94109											12
1224	T	TC	2	ORF1ab				94119					1								10
1225	C	CA	12	ORF1ab	orf1ab:c.960ctC>ctA	L>L		4		94114											12
1228	G	GT	3	ORF1ab	orf1ab:c.963atG>atT	M>I	4	1	94113												12
1230	A	AG	1	ORF1ab	orf1ab:c.965aAg>aGg	K>R	94107		12												11
1233	G	GC	2	ORF1ab					94116				2								12
1233	G	GT	1	ORF1ab	orf1ab:c.968tGt>tTt	C>F			94116				2								12
1234	T	TC	1	ORF1ab	orf1ab:c.969tgT>tgC	C>C		94115		2											13
1235	G	GT	23	ORF1ab	orf1ab:c.970Gat>Tat	D>Y	1		94115						1						13
1236	A	AG	2	ORF1ab	orf1ab:c.971gAt>gGt	D>G	94109		6		1										14
1238	C	CA	17	ORF1ab	orf1ab:c.973Cat>Aat	H>N		22		94092		3									13
1238	C	CG	1	ORF1ab				22		94092		3									13
1238	C	CT	2	ORF1ab	orf1ab:c.973Cat>Tat	H>Y		22		94092		3									13
1240	T	TG	1	ORF1ab	orf1ab:c.975caT>caG	H>Q		94116		1		1									12
1241	T	TC	1	ORF1ab				94117								2					11
1242	G	GC	1	ORF1ab					94115		3				1						11
1244	G	GC	1	ORF1ab			3	1	94119												7
1244	G	GT	3	ORF1ab	orf1ab:c.979Ggt>Tgt	G>C	3	1	94119												7
1246	T	TC	1	ORF1ab	orf1ab:c.981ggT>ggC	G>G		94122								1					7
1247	G	GT	5	ORF1ab			2		94117		2				1						8
1249	A	AT	1	ORF1ab	orf1ab:c.984gaA>gaT	E>D	94118							1							11
1251	C	CT	1	ORF1ab	orf1ab:c.986aCt>aTt	T>I	1	2		94121											6
1252	T	TC	1	ORF1ab	orf1ab:c.987acT>acC	T>T		94122	1				1								6
1254	C	CA	4	ORF1ab				1		94123											6
1256	T	TC	2	ORF1ab				94124													6
1257	G	GT	6	ORF1ab	orf1ab:c.992tGg>tTg	W>L			94125												5
1260	A	AT	1	ORF1ab	orf1ab:c.995cAg>cTg	Q>L	94123	3													4
1261	G	GC	1	ORF1ab	orf1ab:c.996caG>caC	Q>H	1	2	94122				1								4
1261	G	GT	1	ORF1ab	orf1ab:c.996caG>caT	Q>H	1	2	94122				1								4
1263	C	CT	2	ORF1ab	orf1ab:c.998aCg>aTg	T>M		27		94095		4									4
1264	G	GT	5	ORF1ab	orf1ab:c.999acG>acT	T>T	5	9	94109		2										5
1265	G	GT	2	ORF1ab	orf1ab:c.1000Ggc>Tgc	G>C	2	1	94123												4
1267	C	CT	1	ORF1ab	orf1ab:c.1002ggC>ggT	G>G		21		94106											3
1268	G	GT	15	ORF1ab	orf1ab:c.1003Gat>Tat	D>Y	3		94124												3
1269	A	AT	2	ORF1ab	orf1ab:c.1004gAt>gTt	D>V	94122		4		1										3
1274	G	GT	1	ORF1ab	orf1ab:c.1009Gtt>Ttt	V>F	3	13	94109				2								3
1277	A	AT	1	ORF1ab			94128														2
1280	G	GT	1	ORF1ab	orf1ab:c.1015Gcc>Tcc	A>S	1		94127												2
1281	C	CT	29	ORF1ab	orf1ab:c.1016gCc>gTc	A>V		20		94105		2									3
1282	C	CA	4	ORF1ab	orf1ab:c.1017gcC>gcA	A>A		3		94123											4
1283	A	AG	1	ORF1ab	orf1ab:c.1018Act>Gct	T>A	94124		1												5
1288	C	CT	5	ORF1ab	orf1ab:c.1023tgC>tgT	C>C		131		93988		6									5
1289	G	GA	2	ORF1ab	orf1ab:c.1024Gaa>Aaa	E>K			94127												3
1289	G	GT	1	ORF1ab					94127												3
1290	A	AG	1	ORF1ab	orf1ab:c.1025gAa>gGa	E>G	94126														4
1291	A	AG	5	ORF1ab	orf1ab:c.1026gaA>gaG	E>E	94126		1												3
1291	A	AT	2	ORF1ab	orf1ab:c.1026gaA>gaT	E>D	94126		1												3
1298	G	GA	1	ORF1ab	orf1ab:c.1033Ggc>Agc	G>S	13		94112				1								4
1298	G	GT	4	ORF1ab	orf1ab:c.1033Ggc>Tgc	G>C	13		94112				1								4
1299	G	GT	1	ORF1ab	orf1ab:c.1034gGc>gTc	G>V		1	94125												4
1300	C	CA	1	ORF1ab	orf1ab:c.1035ggC>ggA	G>G		2		94123		1									4
1300	C	CT	5	ORF1ab	orf1ab:c.1035ggC>ggT	G>G		2		94123		1									4
1302	C	CT	3	ORF1ab	orf1ab:c.1037aCt>aTt	T>I	1	134		93989		1									5
1304	G	GT	4	ORF1ab			1		94124						1						4
1306	G	GT	2	ORF1ab	orf1ab:c.1041gaG>gaT	E>D	3	10	94110	2											5
1307	A	AG	2	ORF1ab	orf1ab:c.1042Aat>Gat	N>D	94123		1		1										5
1307	A	AT	1	ORF1ab			94123		1		1										5
1311	T	TC	1	ORF1ab	orf1ab:c.1046tTg>tCg	L>S		94124													6
1312	G	GT	6	ORF1ab	orf1ab:c.1047ttG>ttT	L>F		4	94120												6
1313	A	AC	1	ORF1ab	orf1ab:c.1048Act>Cct	T>P	94109		5												16
1314	C	CT	2	ORF1ab	orf1ab:c.1049aCt>aTt	T>I		74		94035		2									19
1315	T	TC	1	ORF1ab	orf1ab:c.1050acT>acC	T>T		94115													15
1316	A	AT	1	ORF1ab			94118														12
1319	G	GT	1	ORF1ab	orf1ab:c.1054Gaa>Taa	E>Stop	24		94087	3	1		1								14
1325	G	GA	3	ORF1ab	orf1ab:c.1060Gcc>Acc	A>T	1	1	94112												16
1326	C	CA	1	ORF1ab	orf1ab:c.1061gCc>gAc	A>D		5		94107		1									17
1326	C	CT	1	ORF1ab	orf1ab:c.1061gCc>gTc	A>V		5		94107		1									17
1327	C	CA	1	ORF1ab	orf1ab:c.1062gcC>gcA	A>A		2		94110		2									16
1327	C	CT	1	ORF1ab	orf1ab:c.1062gcC>gcT	A>A		2		94110		2									16
1330	T	TC	1	ORF1ab	orf1ab:c.1065acT>acC	T>T	1	94109		1		3									16
1332	C	CT	1	ORF1ab	orf1ab:c.1067aCt>aTt	T>I				94111											19
1335	G	GA	1	ORF1ab	orf1ab:c.1070tGt>tAt	C>Y			94108	2											20
1345	A	AC	2	ORF1ab	orf1ab:c.1080ttA>ttC	L>F	94097	1													32
1357	T	TA	1	ORF1ab	orf1ab:c.1092gcT>gcA	A>A		94107	2			1									20
1358	G	GA	1	ORF1ab	orf1ab:c.1093Gtt>Att	V>I			94111												19
1359	T	TA	1	ORF1ab				94101		7		2									20
1360	T	TG	1	ORF1ab	orf1ab:c.1095gtT>gtG	V>V		94107		1			1			1					20
1361	G	GT	1	ORF1ab	orf1ab:c.1096Gtt>Ttt	V>F	1		94106				2								21
1368	T	TA	1	ORF1ab				94054	1	53		1									21
1370	T	TC	1	ORF1ab	orf1ab:c.1105Tat>Cat	Y>H		94108													22
1372	T	TA	1	ORF1ab				94106		3											21
1373	T	TG	1					94109													21
1376	C	CA	1	ORF1ab	orf1ab:c.1111Cca>Aca	P>T		14	1	94093		1									21
1378	A	AG	1	ORF1ab	orf1ab:c.1113ccA>ccG	P>P	94109				1										20
1379	G	GC	1	ORF1ab					94111												19
1380	C	CA	2	ORF1ab				111		93999											20
1381	A	AG	1	ORF1ab	orf1ab:c.1116gcA>gcG	A>A	94107	2	1		1										19
1382	T	TG	1	ORF1ab				94111													19
1389	A	AG	2	ORF1ab	orf1ab:c.1124aAt>aGt	N>S	94106		5												19
1392	C	CT	1	ORF1ab	orf1ab:c.1127tCa>tTa	S>L		22		94085		2									21
1399	A	AG	1	ORF1ab	orf1ab:c.1134gtA>gtG	V>V	94107	1	6		1										15
1401	G	GT	1	ORF1ab	orf1ab:c.1136gGa>gTa	G>V	142		93970		2		1								15
1402	A	AG	1	ORF1ab	orf1ab:c.1137ggA>ggG	G>G	94115														15
1406	G	GT	1	ORF1ab					94103				11		1						15
1415	C	CA	1	ORF1ab	orf1ab:c.1150Ctt>Att	L>I		22		94091		1									16
1416	T	TC	1	ORF1ab	orf1ab:c.1151cTt>cCt	L>P		94113		1											16
1419	C	CT	1	ORF1ab	orf1ab:c.1154gCc>gTc	A>V		249		93864		2									15
1421	G	GT	1	ORF1ab			5		94110				1								14
1427	C	CA	1	ORF1ab	orf1ab:c.1162Cat>Aat	H>N		86		94024		5									15
1430	A	AG	1	ORF1ab	orf1ab:c.1165Aat>Gat	N>D	94111		5												14
1433	G	GT	1	ORF1ab	orf1ab:c.1168Gaa>Taa	E>Stop			94110		1										17		2
1439	G	GA	1	ORF1ab	orf1ab:c.1174Ggc>Agc	G>S	11	26	94071				3								19
1440	G	GA	1	ORF1ab	orf1ab:c.1175gGc>gAc	G>D	705	2	93393		12										18
1440	G	GC	1	ORF1ab	orf1ab:c.1175gGc>gCc	G>A	705	2	93393		12										18
1454	C	CA	1	ORF1ab	orf1ab:c.1189Ctt>Att	L>I		6		94104		1									19
1458	G	GT	1	ORF1ab	orf1ab:c.1193cGt>cTt	R>L	1	6	94106		1										16
1469	C	CT	2	ORF1ab	orf1ab:c.1204Cgc>Tgc	R>C		43	1	94064		1			1						20
1471	C	CA	1	ORF1ab	orf1ab:c.1206cgC>cgA	R>R		55	1	94048		6									20
1477	T	TC	1	ORF1ab	orf1ab:c.1212atT>atC	I>I	6	94105		1											18
1477	T	TG	1	ORF1ab	orf1ab:c.1212atT>atG	I>M	6	94105		1											18
1478	G	GA	1	ORF1ab	orf1ab:c.1213Gcc>Acc	A>T	7	1	94103		1										18
1480	C	CT	1	ORF1ab	orf1ab:c.1215gcC>gcT	A>A	2	11		94097		1									19
1491	G	GA	2						94110												20
1491	G	GT	1						94110												20
1495	G	GA	1	ORF1ab	orf1ab:c.1230gtG>gtA	V>V		32	94077	1			1		1						18
1502	T	TA	1	ORF1ab				94113													17
1521	A	AG	1	ORF1ab	orf1ab:c.1256aAg>aGg	K>R	94111		1												18
1524	G	GT	1	ORF1ab	orf1ab:c.1259tGt>tTt	C>F	3		94108				1								18
1525	T	TC	1	ORF1ab	orf1ab:c.1260tgT>tgC	C>C		94111		1											18
1533	G	GT	1	ORF1ab	orf1ab:c.1268tGg>tTg	W>L			94107				1		1						21
1545	C	CT	2	ORF1ab	orf1ab:c.1280gCt>gTt	A>V		24		94082											24
1547	A	AG	1	ORF1ab	orf1ab:c.1282Agc>Ggc	S>G	93973		60		5			1		34		10			47
1550	G	GA	1	ORF1ab	orf1ab:c.1285Gct>Act	A>T	12		94093		1										24
1554	A	AT	1	ORF1ab			94107		1												22
1559	G	GA	1	ORF1ab	orf1ab:c.1294Ggt>Agt	G>S		2	94105				1								22
1560	G	GA	1	ORF1ab	orf1ab:c.1295gGt>gAt	G>D		1	94107												22
1561	T	TC	1	ORF1ab	orf1ab:c.1296ggT>ggC	G>G		94108													22
1567	C	CA	1	ORF1ab	orf1ab:c.1302aaC>aaA	N>K	4	10		94094											22
1570	T	TC	1	ORF1ab	orf1ab:c.1305caT>caC	H>H		94077		30						1					22
1572	C	CT	1	ORF1ab	orf1ab:c.1307aCa>aTa	T>I		17		94084		6									23
1576	T	TG	1	ORF1ab			1	94094		13											21		1
1577	G	GT	3	ORF1ab	orf1ab:c.1312Gtt>Ttt	V>F		1	94104						1						22		2
1580	G	GA	10	ORF1ab	orf1ab:c.1315Gtt>Att	V>I	14	2	94093												21
1584	G	GA	1	ORF1ab	orf1ab:c.1319gGa>gAa	G>E	3		94104				1								20		2
1588	A	AG	1	ORF1ab	orf1ab:c.1323gaA>gaG	E>E	94105		3		1										19		2
1589	G	GT	3	ORF1ab	orf1ab:c.1324Ggt>Tgt	G>C	13		94046		49				1						21
1590	G	GT	2	ORF1ab	orf1ab:c.1325gGt>gTt	G>V	4	26	94067		14										19
1592	T	TC	1	ORF1ab	orf1ab:c.1327Tcc>Ccc	S>P	2	94084	1	24		1									18
1593	C	CA	2	ORF1ab	orf1ab:c.1328tCc>tAc	S>Y		93		94006		10									21
1594	C	CT	1	ORF1ab	orf1ab:c.1329tcC>tcT	S>S		519		93584		5									22
1597	A	AG	1	ORF1ab	orf1ab:c.1332gaA>gaG	E>E	94126														4
1598	G	GA	2	ORF1ab	orf1ab:c.1333Ggt>Agt	G>S	13	4	94094	1	1										6		11
1598	G	GT	1	ORF1ab	orf1ab:c.1333Ggt>Tgt	G>C	13	4	94094	1	1										6		11
1599	G	GT	3	ORF1ab	orf1ab:c.1334gGt>gTt	G>V		13	94099				2								5		11
1600	T	TC	1	ORF1ab	orf1ab:c.1335ggT>ggC	G>G		94112		1											5		12
1601	C	CA	1	ORF1ab	orf1ab:c.1336Ctt>Att	L>I	6	10		94094		2									6		12
1604	A	AT	1	ORF1ab	orf1ab:c.1339Aat>Tat	N>Y	94123				1										3		3
1607	G	GT	10	ORF1ab	orf1ab:c.1342Gac>Tac	D>Y	2		92929		2		2								43		1152
1609	C	CT	1	ORF1ab	orf1ab:c.1344gaC>gaT	D>D		8		94100		2									19		1
1611	A	AG	1	ORF1ab	orf1ab:c.1346aAc>aGc	N>S	94125														4		1
1613	C	CA	2	ORF1ab	orf1ab:c.1348Ctt>Att	L>I	2	13		94110		1									3		1
1613	C	CT	1	ORF1ab	orf1ab:c.1348Ctt>Ttt	L>F	2	13		94110		1									3		1
1615	T	TC	1	ORF1ab	orf1ab:c.1350ctT>ctC	L>L		94126													4
1617	T	TC	1	ORF1ab	orf1ab:c.1352cTt>cCt	L>P		94127													3
1619	G	GA	1	ORF1ab	orf1ab:c.1354Gaa>Aaa	E>K	1		94125		1										3
1619	G	GT	2	ORF1ab			1		94125		1										3
1620	A	AG	5	ORF1ab	orf1ab:c.1355gAa>gGa	E>G	94098	1	27	1											3
1620	A	AT	1	ORF1ab	orf1ab:c.1355gAa>gTa	E>V	94098	1	27	1											3
1621	A	AG	2	ORF1ab	orf1ab:c.1356gaA>gaG	E>E	94127														3
1622	A	AG	1	ORF1ab	orf1ab:c.1357Ata>Gta	I>V	94123		4												3
1623	T	TC	1	ORF1ab	orf1ab:c.1358aTa>aCa	I>T		94080		45		2									3
1627	C	CA	5	ORF1ab	orf1ab:c.1362ctC>ctA	L>L		56		94045		3									26
1627	C	CT	1	ORF1ab	orf1ab:c.1362ctC>ctT	L>L		56		94045		3									26
1634	G	GT	1	ORF1ab			1		94104												25
1635	A	AG	1	ORF1ab	orf1ab:c.1370gAg>gGg	E>G	94102		1	2				1							24
1636	G	GA	2	ORF1ab	orf1ab:c.1371gaG>gaA	E>E		2	94102		2										24
1636	G	GT	1	ORF1ab	orf1ab:c.1371gaG>gaT	E>D		2	94102		2										24
1637	A	AG	18	ORF1ab	orf1ab:c.1372Aaa>Gaa	K>E	94105	1													24
1638	A	AG	1	ORF1ab	orf1ab:c.1373aAa>aGa	K>R	94106														24
1639	A	AG	1	ORF1ab	orf1ab:c.1374aaA>aaG	K>K	94104		2												24
1642	C	CA	4	ORF1ab	orf1ab:c.1377gtC>gtA	V>V		2		94102											26
1644	A	AC	6	ORF1ab	orf1ab:c.1379aAc>aCc	N>T	94101														29
1644	A	AG	1	ORF1ab	orf1ab:c.1379aAc>aGc	N>S	94101														29
1646	A	AG	1	ORF1ab	orf1ab:c.1381Atc>Gtc	I>V	94095		5												30
1647	T	TA	7	ORF1ab				94094		6											30
1648	C	CA	2	ORF1ab	orf1ab:c.1383atC>atA	I>I		8		94089		3									30
1649	A	AG	1	ORF1ab	orf1ab:c.1384Aat>Gat	N>D	94098														32
1650	A	AG	5	ORF1ab	orf1ab:c.1385aAt>aGt	N>S	94098														32
1652	A	AT	1	ORF1ab			94098		2												30
1656	T	TA	20	ORF1ab				94099		1											30
1657	T	TC	1	ORF1ab	orf1ab:c.1392gtT>gtC	V>V		94099													31
1658	G	GT	3	ORF1ab	orf1ab:c.1393Ggt>Tgt	G>C	1	2	94096				1								30
1659	G	GT	22	ORF1ab	orf1ab:c.1394gGt>gTt	G>V	2	5	94091				2								30
1661	G	GT	25	ORF1ab	orf1ab:c.1396Gac>Tac	D>Y	2	3	94094												31
1662	A	AG	1	ORF1ab	orf1ab:c.1397gAc>gGc	D>G	94096	2	1												31
1662	A	AT	1	ORF1ab	orf1ab:c.1397gAc>gTc	D>V	94096	2	1												31
1663	C	CT	4	ORF1ab	orf1ab:c.1398gaC>gaT	D>D		8		94090				1							31
1667	A	AG	1	ORF1ab	orf1ab:c.1402Aaa>Gaa	K>E	94101		1												28
1667	A	AT	2	ORF1ab			94101		1												28
1668	A	AG	1	ORF1ab	orf1ab:c.1403aAa>aGa	K>R	94102														28
1669	A	AG	1	ORF1ab	orf1ab:c.1404aaA>aaG	K>K	94101		1												28
1670	C	CT	1	ORF1ab	orf1ab:c.1405Ctt>Ttt	L>F		19		94080		3									28
1672	T	TC	1	ORF1ab	orf1ab:c.1407ctT>ctC	L>L		94101													29
1673	A	AG	1	ORF1ab	orf1ab:c.1408Aat>Gat	N>D	94101														29
1674	A	AG	1	ORF1ab	orf1ab:c.1409aAt>aGt	N>S	94100			1											29
1676	G	GT	10	ORF1ab					94102												28
1678	A	AG	3	ORF1ab	orf1ab:c.1413gaA>gaG	E>E	94094		3	6											27
1679	G	GA	1	ORF1ab	orf1ab:c.1414Gag>Aag	E>K	3		94100												27
1679	G	GT	1	ORF1ab			3		94100												27
1680	A	AG	1	ORF1ab	orf1ab:c.1415gAg>gGg	E>G	94103														27
1681	G	GT	5	ORF1ab	orf1ab:c.1416gaG>gaT	E>D	3	10	94085				4								28
1684	C	CA	3	ORF1ab	orf1ab:c.1419atC>atA	I>I		143		93950		5									32
1684	C	CG	1	ORF1ab	orf1ab:c.1419atC>atG	I>M		143		93950		5									32
1684	C	CT	3	ORF1ab	orf1ab:c.1419atC>atT	I>I		143		93950		5									32
1687	C	CA	5	ORF1ab	orf1ab:c.1422gcC>gcA	A>A		24		94069		3									34
1688	A	AG	2	ORF1ab	orf1ab:c.1423Att>Gtt	I>V	94093				1			1		1					34
1688	A	AT	1	ORF1ab	orf1ab:c.1423Att>Ttt	I>F	94093				1			1		1					34
1689	T	TC	1	ORF1ab	orf1ab:c.1424aTt>aCt	I>T		94095													35
1691	A	AT	8	ORF1ab	orf1ab:c.1426Att>Ttt	I>F	94078		7												45
1696	G	GT	6	ORF1ab	orf1ab:c.1431ttG>ttT	L>F		2	94081												47
1697	G	GT	1	ORF1ab	orf1ab:c.1432Gca>Tca	A>S	1	1	94080				2								46
1699	A	AG	1	ORF1ab	orf1ab:c.1434gcA>gcG	A>A	94070	5	10												45
1707	C	CA	3	ORF1ab	orf1ab:c.1442tCt>tAt	S>Y	1	17		94037		30									45
1707	C	CT	40	ORF1ab	orf1ab:c.1442tCt>tTt	S>F	1	17		94037		30									45
1708	T	TC	1	ORF1ab	orf1ab:c.1443tcT>tcC	S>S	1	94085		3											41
1709	G	GT	2	ORF1ab	orf1ab:c.1444Gct>Tct	A>S	1	1	94100												28
1710	C	CT	4	ORF1ab	orf1ab:c.1445gCt>gTt	A>V		17		94085											28
1711	T	TC	1	ORF1ab	orf1ab:c.1446gcT>gcC	A>A	1	94099	1												29
1712	T	TG	1	ORF1ab	orf1ab:c.1447Tcc>Gcc	S>A		94101													29
1713	C	CT	1	ORF1ab	orf1ab:c.1448tCc>tTc	S>F	7			94093		1									29
1714	C	CA	3	ORF1ab	orf1ab:c.1449tcC>tcA	S>S		27		94074											29
1717	A	AG	2	ORF1ab	orf1ab:c.1452acA>acG	T>T	94097		3		1										29
1718	A	AG	2	ORF1ab	orf1ab:c.1453Agt>Ggt	S>G	94101		1												28
1719	G	GA	2	ORF1ab	orf1ab:c.1454aGt>aAt	S>N	2	1	94096		1		2								28
1719	G	GT	1	ORF1ab	orf1ab:c.1454aGt>aTt	S>I	2	1	94096		1		2								28
1720	T	TA	2	ORF1ab	orf1ab:c.1455agT>agA	S>R		94099		1		1									29
1721	G	GA	1	ORF1ab	orf1ab:c.1456Gct>Act	A>T		3	94096		1				2						28
1721	G	GC	1	ORF1ab	orf1ab:c.1456Gct>Cct	A>P		3	94096		1				2						28
1722	C	CT	6	ORF1ab	orf1ab:c.1457gCt>gTt	A>V		68		94029		4									29
1727	G	GT	1	ORF1ab	orf1ab:c.1462Gtg>Ttg	V>L	1	2	94095		1		1								29		1
1729	G	GT	3	ORF1ab	orf1ab:c.1464gtG>gtT	V>V	10	7	94083				1								29
1730	G	GA	36	ORF1ab	orf1ab:c.1465Gaa>Aaa	E>K	3		94092		4										31
1730	G	GT	3	ORF1ab			3		94092		4										31
1731	A	AG	1	ORF1ab	orf1ab:c.1466gAa>gGa	E>G	94095		1	6											28
1732	A	AG	1	ORF1ab	orf1ab:c.1467gaA>gaG	E>E	94101				1										28
1733	A	AG	1	ORF1ab	orf1ab:c.1468Act>Gct	T>A	94100		2												28
1736	G	GT	1	ORF1ab	orf1ab:c.1471Gtg>Ttg	V>L	6		94097		1										26
1738	G	GA	2	ORF1ab	orf1ab:c.1473gtG>gtA	V>V	2	175	93918	2	2		3								28
1738	G	GC	1	ORF1ab	orf1ab:c.1473gtG>gtC	V>V	2	175	93918	2	2		3								28
1738	G	GT	6	ORF1ab	orf1ab:c.1473gtG>gtT	V>V	2	175	93918	2	2		3								28
1739	A	AG	3	ORF1ab	orf1ab:c.1474Aaa>Gaa	K>E	94101		1	1	1										26
1742	G	GT	7	ORF1ab	orf1ab:c.1477Ggt>Tgt	G>C	3	1	94100				1								25
1743	G	GT	1	ORF1ab	orf1ab:c.1478gGt>gTt	G>V	34		94070												26
1747	G	GT	15	ORF1ab	orf1ab:c.1482ttG>ttT	L>F	41		94063		1										25
1748	G	GT	5	ORF1ab	orf1ab:c.1483Gat>Tat	D>Y	4		94102												24
1752	A	AT	2	ORF1ab	orf1ab:c.1487tAt>tTt	Y>F	94105				1										24
1754	A	AT	2	ORF1ab			94106														24
1757	G	GC	1	ORF1ab	orf1ab:c.1492Gca>Cca	A>P	2		94103												25
1757	G	GT	2	ORF1ab	orf1ab:c.1492Gca>Tca	A>S	2		94103												25
1758	C	CT	2	ORF1ab	orf1ab:c.1493gCa>gTa	A>V		169		93930		5									26
1759	A	AG	1	ORF1ab	orf1ab:c.1494gcA>gcG	A>A	94104		1												25
1759	A	AT	2	ORF1ab	orf1ab:c.1494gcA>gcT	A>A	94104		1												25
1762	C	CA	6	ORF1ab	orf1ab:c.1497ttC>ttA	F>L		3		94102											25
1762	C	CT	2	ORF1ab	orf1ab:c.1497ttC>ttT	F>F		3		94102											25
1763	A	AC	1	ORF1ab	orf1ab:c.1498Aaa>Caa	K>Q	94104				1										25
1763	A	AG	2	ORF1ab	orf1ab:c.1498Aaa>Gaa	K>E	94104				1										25
1764	A	AG	2	ORF1ab	orf1ab:c.1499aAa>aGa	K>R	94105														25
1766	C	CA	1	ORF1ab	orf1ab:c.1501Caa>Aaa	Q>K	2			94104											24
1767	A	AT	1	ORF1ab	orf1ab:c.1502cAa>cTa	Q>L	94105		1												24
1768	A	AG	2	ORF1ab	orf1ab:c.1503caA>caG	Q>Q	94105		1												24
1769	A	AT	1	ORF1ab	orf1ab:c.1504Att>Ttt	I>F	94106														24
1770	T	TA	1	ORF1ab	orf1ab:c.1505aTt>aAt	I>N		94106				1									23
1771	T	TC	2	ORF1ab	orf1ab:c.1506atT>atC	I>I	4	94103													23
1775	G	GA	1	ORF1ab	orf1ab:c.1510Gaa>Aaa	E>K			94107												23
1775	G	GT	10	ORF1ab	orf1ab:c.1510Gaa>Taa	E>Stop			94107												23
1776	A	AG	1	ORF1ab	orf1ab:c.1511gAa>gGa	E>G	94107														23
1777	A	AG	2	ORF1ab	orf1ab:c.1512gaA>gaG	E>E	94101		6												23
1779	C	CA	9	ORF1ab	orf1ab:c.1514tCc>tAc	S>Y		13		94094											23
1779	C	CG	1	ORF1ab	orf1ab:c.1514tCc>tGc	S>C		13		94094											23
1779	C	CT	1	ORF1ab	orf1ab:c.1514tCc>tTc	S>F		13		94094											23
1780	C	CA	1	ORF1ab	orf1ab:c.1515tcC>tcA	S>S		8		94099		1									22
1783	T	TC	1	ORF1ab	orf1ab:c.1518tgT>tgC	C>C		94109													21
1784	G	GT	7	ORF1ab	orf1ab:c.1519Ggt>Tgt	G>C	3	1	94102				2		1						21
1787	A	AG	2	ORF1ab	orf1ab:c.1522Aat>Gat	N>D	94107		1		1										21
1788	A	AT	1	ORF1ab			94106		2	1											21
1793	A	AT	7	ORF1ab			94108	1													21
1795	A	AG	1	ORF1ab	orf1ab:c.1530aaA>aaG	K>K	94110														20
1796	G	GA	1	ORF1ab	orf1ab:c.1531Gtt>Att	V>I	1		94109												20
1799	A	AG	2	ORF1ab	orf1ab:c.1534Aca>Gca	T>A	94110														20
1800	C	CT	1	ORF1ab	orf1ab:c.1535aCa>aTa	T>I	15	13		94081		1									20
1805	G	GA	1	ORF1ab	orf1ab:c.1540Gga>Aga	G>R	1		94109												20
1805	G	GT	5	ORF1ab			1		94109												20
1806	G	GA	5	ORF1ab	orf1ab:c.1541gGa>gAa	G>E	1		94107		2										20
1806	G	GT	9	ORF1ab	orf1ab:c.1541gGa>gTa	G>V	1		94107		2										20
1811	G	GA	1	ORF1ab	orf1ab:c.1546Gct>Act	A>T	1		94109												20
1811	G	GC	1	ORF1ab			1		94109												20
1812	C	CT	5	ORF1ab	orf1ab:c.1547gCt>gTt	A>V		161		93947		2									20
1813	T	TA	2	ORF1ab	orf1ab:c.1548gcT>gcA	A>A	30	94079		1											20
1820	G	GA	18	ORF1ab	orf1ab:c.1555Ggt>Agt	G>S	221	14	93863		12										20
1820	G	GT	3	ORF1ab	orf1ab:c.1555Ggt>Tgt	G>C	221	14	93863		12										20
1821	G	GA	1	ORF1ab	orf1ab:c.1556gGt>gAt	G>D	1	6	94102		1										20
1822	T	TG	1	ORF1ab	orf1ab:c.1557ggT>ggG	G>G		94109		1											20
1824	C	CA	1	ORF1ab	orf1ab:c.1559gCc>gAc	A>D		6		94102		2									20
1825	C	CA	1	ORF1ab	orf1ab:c.1560gcC>gcA	A>A	1	5		94103											21
1827	G	GT	5	ORF1ab	orf1ab:c.1562tGg>tTg	W>L			94108				1								21
1828	G	GT	14	ORF1ab	orf1ab:c.1563tgG>tgT	W>C			94109												21
1829	A	AT	1	ORF1ab	orf1ab:c.1564Aat>Tat	N>Y	94096		7	4	2										21
1831	T	TC	1	ORF1ab	orf1ab:c.1566aaT>aaC	N>N		94085		23						1					21
1832	A	AT	1	ORF1ab	orf1ab:c.1567Att>Ttt	I>F	94105		2							1					22
1833	T	TG	1	ORF1ab	orf1ab:c.1568aTt>aGt	I>S		94109													21
1834	T	TC	2	ORF1ab	orf1ab:c.1569atT>atC	I>I		94107		1						1					21
1835	G	GT	7	ORF1ab	orf1ab:c.1570Ggt>Tgt	G>C	6		94103												21
1838	G	GA	1	ORF1ab	orf1ab:c.1573Gaa>Aaa	E>K			94109												21
1838	G	GT	34	ORF1ab					94109												21
1840	A	AG	1	ORF1ab	orf1ab:c.1575gaA>gaG	E>E	94108		1												21
1841	C	CT	2	ORF1ab						94109											21
1842	A	AT	1	ORF1ab			94105		3												22
1843	G	GA	1	ORF1ab	orf1ab:c.1578caG>caA	Q>Q	7	64	94033		1		1								24
1843	G	GT	5	ORF1ab	orf1ab:c.1578caG>caT	Q>H	7	64	94033		1		1								24
1844	A	AG	3	ORF1ab	orf1ab:c.1579Aaa>Gaa	K>E	94108														22
1845	A	AG	1	ORF1ab	orf1ab:c.1580aAa>aGa	K>R	94108														22
1846	A	AG	1	ORF1ab	orf1ab:c.1581aaA>aaG	K>K	94082	5	13	7	1										22
1846	A	AT	9	ORF1ab	orf1ab:c.1581aaA>aaT	K>N	94082	5	13	7	1										22
1847	T	TC	1	ORF1ab	orf1ab:c.1582Tca>Cca	S>P		94098	2	8											22
1848	C	CA	13	ORF1ab				7		94099		2									22
1850	A	AG	1	ORF1ab	orf1ab:c.1585Ata>Gta	I>V	94104		2		1										23
1853	C	CG	1	ORF1ab	orf1ab:c.1588Ctg>Gtg	L>V	2	7		94097		1									23
1855	G	GA	1	ORF1ab	orf1ab:c.1590ctG>ctA	L>L	2	4	94100				1								23
1855	G	GC	1	ORF1ab	orf1ab:c.1590ctG>ctC	L>L	2	4	94100				1								23
1855	G	GT	6	ORF1ab	orf1ab:c.1590ctG>ctT	L>L	2	4	94100				1								23
1857	G	GT	1	ORF1ab	orf1ab:c.1592aGt>aTt	S>I	2	7	94097												24
1858	T	TC	1	ORF1ab	orf1ab:c.1593agT>agC	S>S		94103	1	3											23
1859	C	CA	5	ORF1ab	orf1ab:c.1594Cct>Act	P>T		6		94101											23
1859	C	CT	3	ORF1ab	orf1ab:c.1594Cct>Tct	P>S		6		94101											23
1860	C	CA	1	ORF1ab	orf1ab:c.1595cCt>cAt	P>H		3		94104											23
1862	C	CA	1	ORF1ab	orf1ab:c.1597Ctt>Att	L>I		32		94074		1									23
1866	A	AC	1	ORF1ab			94106		1												23
1869	C	CT	1	ORF1ab	orf1ab:c.1604gCa>gTa	A>V		3		94103		1									23
1870	A	AG	1	ORF1ab	orf1ab:c.1605gcA>gcG	A>A	94105	1								1					23
1870	A	AT	6	ORF1ab	orf1ab:c.1605gcA>gcT	A>A	94105	1								1					23
1875	C	CT	1	ORF1ab	orf1ab:c.1610gCa>gTa	A>V		4		94098		1									27
1876	A	AG	1	ORF1ab	orf1ab:c.1611gcA>gcG	A>A	94095		1	2											32
1877	T	TA	1	ORF1ab	orf1ab:c.1612Tca>Aca	S>T	1	94088		10											31
1878	C	CT	1	ORF1ab	orf1ab:c.1613tCa>tTa	S>L		32		94063		4									31
1880	G	GT	1	ORF1ab			2		94098												30
1883	G	GT	1	ORF1ab	orf1ab:c.1618Gct>Tct	A>S			94097		3		1								29
1886	G	GC	1	ORF1ab	orf1ab:c.1621Gct>Cct	A>P	1		94099												30
1887	C	CA	1	ORF1ab	orf1ab:c.1622gCt>gAt	A>D		69		94025		7									29
1887	C	CT	4	ORF1ab	orf1ab:c.1622gCt>gTt	A>V		69		94025		7									29
1888	T	TC	2	ORF1ab	orf1ab:c.1623gcT>gcC	A>A		94099		2											29
1889	C	CA	5	ORF1ab	orf1ab:c.1624Cgt>Agt	R>S		2		94097		2									29
1891	T	TG	1	ORF1ab	orf1ab:c.1626cgT>cgG	R>R		94104	1												25
1892	G	GT	1	ORF1ab	orf1ab:c.1627Gtt>Ttt	V>F			94103				1								26
1897	A	AG	34	ORF1ab	orf1ab:c.1632gtA>gtG	V>V	94104		1												25
1897	A	AT	1	ORF1ab			94104		1												25
1898	C	CT	1	ORF1ab						94119		1									10
1899	G	GT	10	ORF1ab	orf1ab:c.1634cGa>cTa	R>L	1		94117		1		1								10
1901	T	TG	1	ORF1ab	orf1ab:c.1636Tca>Gca	S>A		94116	1	2		2									9
1902	C	CA	5	ORF1ab				2		94117		1									10
1903	A	AG	1	ORF1ab	orf1ab:c.1638tcA>tcG	S>S	94119			1						1					9
1904	A	AT	6	ORF1ab	orf1ab:c.1639Att>Ttt	I>F	94073		46		1					1					9
1909	C	CA	2	ORF1ab	orf1ab:c.1644ttC>ttA	F>L		47		94068		2		1							12
1910	T	TC	1	ORF1ab	orf1ab:c.1645Tcc>Ccc	S>P	4	94104	11												11
1911	C	CT	2	ORF1ab	orf1ab:c.1646tCc>tTc	S>F		26		94091		2									11
1912	C	CT	2	ORF1ab	orf1ab:c.1647tcC>tcT	S>S	3	635		93470		8		2							12
1913	C	CT	1	ORF1ab	orf1ab:c.1648Cgc>Tgc	R>C		13		94104		2									11
1914	G	GC	1	ORF1ab			20	1	94097		1										11
1915	C	CT	2	ORF1ab	orf1ab:c.1650cgC>cgT	R>R		23		94096											11
1917	C	CA	2	ORF1ab	orf1ab:c.1652aCt>aAt	T>N		136		93983											11
1917	C	CT	1	ORF1ab	orf1ab:c.1652aCt>aTt	T>I		136		93983											11
1918	T	TC	2	ORF1ab	orf1ab:c.1653acT>acC	T>T		94039		80											11
1919	C	CA	1	ORF1ab	orf1ab:c.1654Ctt>Att	L>I	6	4		94108		1									11
1920	T	TA	1	ORF1ab	orf1ab:c.1655cTt>cAt	L>H	1	94118													11
1922	G	GT	4	ORF1ab					94120												10
1925	A	AG	1	ORF1ab	orf1ab:c.1660Act>Gct	T>A	94117			2											11
1926	C	CT	1	ORF1ab	orf1ab:c.1661aCt>aTt	T>I		4		94111		1			1						13
1929	C	CT	4	ORF1ab	orf1ab:c.1664gCt>gTt	A>V		16		94102											12
1931	C	CA	16	ORF1ab	orf1ab:c.1666Caa>Aaa	Q>K	1			94117											12
1938	C	CA	7	ORF1ab	orf1ab:c.1673tCt>tAt	S>Y	1	19		94100											10
1939	T	TA	1	ORF1ab	orf1ab:c.1674tcT>tcA	S>S	1	94118	1												10
1940	G	GA	3	ORF1ab	orf1ab:c.1675Gtg>Atg	V>M	2		94117				1								10
1941	T	TC	1	ORF1ab	orf1ab:c.1676gTg>gCg	V>A		94114	3	3											10
1942	G	GC	1	ORF1ab	orf1ab:c.1677gtG>gtC	V>V	1	11	94107				1								10
1943	C	CA	15	ORF1ab				34		94073		1									22
1943	C	CT	3	ORF1ab	orf1ab:c.1678Cgt>Tgt	R>C		34		94073		1									22
1946	G	GT	22	ORF1ab	orf1ab:c.1681Gtt>Ttt	V>F	2	24	94081				1								22
1952	C	CA	1	ORF1ab	orf1ab:c.1687Cag>Aag	Q>K				94107											23
1956	A	AG	1	ORF1ab	orf1ab:c.1691aAg>aGg	K>R	94105														25
1957	G	GT	1	ORF1ab	orf1ab:c.1692aaG>aaT	K>N	8	29	94064		3										26
1959	C	CT	1	ORF1ab	orf1ab:c.1694gCc>gTc	A>V		10		94090											30
1960	C	CA	1	ORF1ab	orf1ab:c.1695gcC>gcA	A>A		59		94038		3									30
1961	G	GA	1	ORF1ab	orf1ab:c.1696Gct>Act	A>T	3		94097				1								29
1962	C	CT	1	ORF1ab	orf1ab:c.1697gCt>gTt	A>V		30		94070		1									29
1963	T	TC	5	ORF1ab	orf1ab:c.1698gcT>gcC	A>A		94099													31
1968	C	CT	3	ORF1ab	orf1ab:c.1703aCa>aTa	T>I		222		93840		7									60		1
1971	T	TG	1	ORF1ab				94096		11											23
1976	G	GT	1	ORF1ab	orf1ab:c.1711Gat>Tat	D>Y	1	2	94104		1		1								21
1977	A	AG	1	ORF1ab	orf1ab:c.1712gAt>gGt	D>G	94107	1	2		1										19
1979	G	GT	2	ORF1ab			3		94109												18
1980	G	GT	3	ORF1ab	orf1ab:c.1715gGa>gTa	G>V	68		94044												18
1981	A	AT	1	ORF1ab	orf1ab:c.1716ggA>ggT	G>G	94109		2	1											18
1982	A	AT	4	ORF1ab	orf1ab:c.1717Att>Ttt	I>F	94103		6		1					2					18
1985	T	TA	1	ORF1ab				94112													18
1986	C	CA	3	ORF1ab						94104											26
1988	C	CT	1	ORF1ab	orf1ab:c.1723Cag>Tag	Q>Stop				94112											18
1991	T	TC	1	ORF1ab	orf1ab:c.1726Tat>Cat	Y>H		94113													17
1991	T	TG	1	ORF1ab				94113													17
1992	A	AT	1	ORF1ab	orf1ab:c.1727tAt>tTt	Y>F	94111		2												17
1995	C	CA	4	ORF1ab						94113											17
1996	A	AG	2	ORF1ab	orf1ab:c.1731tcA>tcG	S>S	94113														17
1997	C	CT	1	ORF1ab	orf1ab:c.1732Ctg>Ttg	L>L		37		94074		3									16
1999	G	GT	4	ORF1ab	orf1ab:c.1734ctG>ctT	L>L		5	94108												17
2001	G	GT	5	ORF1ab	orf1ab:c.1736aGa>aTa	R>I	8	2	94103				1		1						15
2003	C	CT	3	ORF1ab	orf1ab:c.1738Ctc>Ttc	L>F		72	1	94039		3									15
2004	T	TC	1	ORF1ab	orf1ab:c.1739cTc>cCc	L>P		94115													15
2005	C	CA	3	ORF1ab	orf1ab:c.1740ctC>ctA	L>L		19		94095		1									15
2006	A	AG	1	ORF1ab	orf1ab:c.1741Att>Gtt	I>V	94115														15
2006	A	AT	1	ORF1ab			94115														15
2007	T	TG	1	ORF1ab				94115													15
2008	T	TA	1	ORF1ab	orf1ab:c.1743atT>atA	I>I		94116													14
2008	T	TC	1	ORF1ab	orf1ab:c.1743atT>atC	I>I		94116													14
2011	T	TC	1	ORF1ab	orf1ab:c.1746gaT>gaC	D>D		94116													14
2015	A	AG	1	ORF1ab	orf1ab:c.1750Atg>Gtg	M>V	94095		17		6										12
2017	G	GT	1	ORF1ab	orf1ab:c.1752atG>atT	M>I	1		94117												12
2018	A	AG	1	ORF1ab	orf1ab:c.1753Atg>Gtg	M>V	94072		46												12
2023	C	CA	13	ORF1ab	orf1ab:c.1758ttC>ttA	F>L		4		94112		1									13
2028	C	CA	1	ORF1ab	orf1ab:c.1763tCt>tAt	S>Y		2		94115		1									12
2028	C	CT	1	ORF1ab	orf1ab:c.1763tCt>tTt	S>F		2		94115		1									12
2030	G	GA	1	ORF1ab	orf1ab:c.1765Gat>Aat	D>N	1		94116		1										12
2030	G	GT	10	ORF1ab	orf1ab:c.1765Gat>Tat	D>Y	1		94116		1										12
2031	A	AG	1	ORF1ab	orf1ab:c.1766gAt>gGt	D>G	94115	1		1	1										12
2031	A	AT	5	ORF1ab	orf1ab:c.1766gAt>gTt	D>V	94115	1		1	1										12
2033	T	TC	1	ORF1ab	orf1ab:c.1768Ttg>Ctg	L>L		94118													12
2034	T	TC	1	ORF1ab	orf1ab:c.1769tTg>tCg	L>S		94118													12
2035	G	GT	2	ORF1ab	orf1ab:c.1770ttG>ttT	L>F	24	129	93964				1								12
2036	G	GC	2	ORF1ab	orf1ab:c.1771Gct>Cct	A>P	2	75	93971				70								12
2036	G	GT	1	ORF1ab	orf1ab:c.1771Gct>Tct	A>S	2	75	93971				70								12
2037	C	CT	3	ORF1ab	orf1ab:c.1772gCt>gTt	A>V		24		94091		1		1							13
2038	T	TC	1	ORF1ab	orf1ab:c.1773gcT>gcC	A>A		94116		1											13
2045	A	AG	1	ORF1ab	orf1ab:c.1780Aat>Gat	N>D	94115	1								1					13
2046	A	AG	2	ORF1ab	orf1ab:c.1781aAt>aGt	N>S	94117														13
2048	C	CA	1	ORF1ab	orf1ab:c.1783Cta>Ata	L>I		13		94103		1									13
2050	A	AT	1	ORF1ab	orf1ab:c.1785ctA>ctT	L>L	94116	1			1										12
2056	A	AG	2	ORF1ab	orf1ab:c.1791gtA>gtG	V>V	94118		1												11
2060	G	GT	2	ORF1ab	orf1ab:c.1795Gcc>Tcc	A>S			94117				1		1						11
2064	A	AG	2	ORF1ab	orf1ab:c.1799tAc>tGc	Y>C	94117		1							1					11
2069	A	AG	1	ORF1ab	orf1ab:c.1804Aca>Gca	T>A	94118		1												11
2069	A	AT	1	ORF1ab			94118		1												11
2073	G	GT	1	ORF1ab	orf1ab:c.1808gGt>gTt	G>V			94118				1		1						10
2075	G	GT	3	ORF1ab	orf1ab:c.1810Ggt>Tgt	G>C	4		94115		1										10
2077	T	TC	1	ORF1ab	orf1ab:c.1812ggT>ggC	G>G		94116		4											10
2077	T	TG	1	ORF1ab	orf1ab:c.1812ggT>ggG	G>G		94116		4											10
2079	T	TC	2	ORF1ab	orf1ab:c.1814gTt>gCt	V>A		94119				1									10
2080	T	TC	1	ORF1ab	orf1ab:c.1815gtT>gtC	V>V		94119		1											10
2084	C	CA	20	ORF1ab	orf1ab:c.1819Cag>Aag	Q>K		1		94118		1									10
2084	C	CG	1	ORF1ab	orf1ab:c.1819Cag>Gag	Q>E		1		94118		1									10
2084	C	CT	1	ORF1ab				1		94118		1									10
2085	A	AT	1	ORF1ab	orf1ab:c.1820cAg>cTg	Q>L	94120														10
2087	T	TC	1	ORF1ab	orf1ab:c.1822Ttg>Ctg	L>L	1	94100				14									15
2089	G	GT	22	ORF1ab	orf1ab:c.1824ttG>ttT	L>F	7	1	94110				1		1						10
2091	C	CT	1	ORF1ab	orf1ab:c.1826aCt>aTt	T>I		57		94044		13									16
2094	C	CT	1	ORF1ab	orf1ab:c.1829tCg>tTg	S>L		91		94001		25									13
2095	G	GA	1	ORF1ab	orf1ab:c.1830tcG>tcA	S>S	4	2	94111		3										10
2096	C	CT	2	ORF1ab						94119		1									10
2098	G	GT	1	ORF1ab	orf1ab:c.1833caG>caT	Q>H		1	94117		1				1						10
2100	G	GT	3	ORF1ab	orf1ab:c.1835tGg>tTg	W>L		14	94105						1						10
2101	G	GA	1	ORF1ab				1	94100				19								10
2102	C	CA	1	ORF1ab	orf1ab:c.1837Cta>Ata	L>I		22		94098											10
2105	A	AG	3	ORF1ab	orf1ab:c.1840Act>Gct	T>A	94118														12
2106	C	CT	1	ORF1ab	orf1ab:c.1841aCt>aTt	T>I		48		94067		2									13
2108	A	AG	3	ORF1ab	orf1ab:c.1843Aac>Gac	N>D	94118														12
2110	C	CT	2	ORF1ab	orf1ab:c.1845aaC>aaT	N>N	7	67		94039		4									13
2112	T	TA	1	ORF1ab				94117		1											12
2113	C	CA	2	ORF1ab	orf1ab:c.1848atC>atA	I>I	1	204		93907		6									12
2113	C	CT	4	ORF1ab	orf1ab:c.1848atC>atT	I>I	1	204		93907		6									12
2114	T	TA	1	ORF1ab	orf1ab:c.1849Ttt>Att	F>I		94114		3											13
2117	G	GT	9	ORF1ab	orf1ab:c.1852Ggc>Tgc	G>C	3	10	94103		1										13
2119	C	CA	1	ORF1ab	orf1ab:c.1854ggC>ggA	G>G		1		94116											13
2119	C	CT	1	ORF1ab	orf1ab:c.1854ggC>ggT	G>G		1		94116											13
2120	A	AG	1	ORF1ab	orf1ab:c.1855Act>Gct	T>A	94116														14
2129	G	GA	1	ORF1ab	orf1ab:c.1864Gaa>Aaa	E>K	3		94106		2		2								17
2129	G	GT	10	ORF1ab			3		94106		2		2								17
2137	C	CA	14	ORF1ab	orf1ab:c.1872ctC>ctA	L>L	1	2		94112											15
2141	C	CT	1	ORF1ab	orf1ab:c.1876Ccc>Tcc	P>S	1	3		94107		3									16
2142	C	CA	3	ORF1ab	orf1ab:c.1877cCc>cAc	P>H		26		94088											16
2143	C	CA	7	ORF1ab	orf1ab:c.1878ccC>ccA	P>P	1	115		93993		2		2							17
2143	C	CT	1	ORF1ab	orf1ab:c.1878ccC>ccT	P>P	1	115		93993		2		2							17
2145	T	TC	1	ORF1ab	orf1ab:c.1880gTc>gCc	V>A		94117		1		2									10
2147	C	CA	6	ORF1ab	orf1ab:c.1882Ctt>Att	L>I		14		94105		2									9
2148	T	TC	1	ORF1ab	orf1ab:c.1883cTt>cCt	L>P		94121													9
2150	G	GA	1	ORF1ab	orf1ab:c.1885Gat>Aat	D>N		1	94120												9
2150	G	GT	5	ORF1ab	orf1ab:c.1885Gat>Tat	D>Y		1	94120												9
2154	G	GT	6	ORF1ab	orf1ab:c.1889tGg>tTg	W>L			94114				1		1						14
2156	C	CT	1	ORF1ab	orf1ab:c.1891Ctt>Ttt	L>F		19		94097		1									13
2158	T	TC	1	ORF1ab	orf1ab:c.1893ctT>ctC	L>L		94108		7		1									14
2159	G	GC	1	ORF1ab	orf1ab:c.1894Gaa>Caa	E>Q			94117												13
2159	G	GT	2	ORF1ab					94117												13
2160	A	AT	1	ORF1ab	orf1ab:c.1895gAa>gTa	E>V	94109		7	1											13
2162	G	GT	8	ORF1ab			1		94116												13
2164	G	GT	13	ORF1ab	orf1ab:c.1899gaG>gaT	E>D	122	24	93956	12	1		3								12
2167	G	GT	2	ORF1ab	orf1ab:c.1902aaG>aaT	K>N	2	4	94112				1								11
2168	T	TC	1	ORF1ab	orf1ab:c.1903Ttt>Ctt	F>L		94119													11
2169	T	TC	1	ORF1ab	orf1ab:c.1904tTt>tCt	F>S		94117		1											12
2172	A	AG	1	ORF1ab	orf1ab:c.1907aAg>aGg	K>R	94114		3		1										12
2173	G	GT	2	ORF1ab	orf1ab:c.1908aaG>aaT	K>N	6	1	94110												13
2174	G	GA	1	ORF1ab	orf1ab:c.1909Gaa>Aaa	E>K	3		94112				2								13
2174	G	GT	1	ORF1ab	orf1ab:c.1909Gaa>Taa	E>Stop	3		94112				2								13
2176	A	AC	1	ORF1ab	orf1ab:c.1911gaA>gaC	E>D	94110		1	1	1										17
2177	G	GT	1	ORF1ab	orf1ab:c.1912Ggt>Tgt	G>C	2	1	94106		2		2								17
2180	G	GC	1	ORF1ab	orf1ab:c.1915Gta>Cta	V>L	3		94110				1								16
2183	G	GT	3	ORF1ab	orf1ab:c.1918Gag>Tag	E>Stop	18		94097		1		1								13
2184	A	AG	2	ORF1ab	orf1ab:c.1919gAg>gGg	E>G	94114		2		1										13
2188	T	TC	1	ORF1ab	orf1ab:c.1923ttT>ttC	F>F		94114													16
2193	G	GT	1	ORF1ab	orf1ab:c.1928aGa>aTa	R>I	2		94113		1										14
2195	G	GT	2	ORF1ab	orf1ab:c.1930Gac>Tac	D>Y			94113				1								16
2196	A	AT	1	ORF1ab			94103		1	14											12
2197	C	CT	2	ORF1ab	orf1ab:c.1932gaC>gaT	D>D		6		94112		1									11
2198	G	GT	1	ORF1ab	orf1ab:c.1933Ggt>Tgt	G>C	10	3	94091		3										23
2202	G	GT	3	ORF1ab	orf1ab:c.1937tGg>tTg	W>L		1	94115				1								13
2204	G	GA	1	ORF1ab	orf1ab:c.1939Gaa>Aaa	E>K			94118												12
2204	G	GT	2	ORF1ab					94118												12
2205	A	AG	1	ORF1ab	orf1ab:c.1940gAa>gGa	E>G	94114		4	1											11
2207	A	AG	1	ORF1ab	orf1ab:c.1942Att>Gtt	I>V	94123		3												4
2208	T	TG	1	ORF1ab				94126													4
2209	T	TC	1	ORF1ab	orf1ab:c.1944atT>atC	I>I		94126													4
2213	A	AT	1	ORF1ab			94124														5		1
2215	A	AG	2	ORF1ab	orf1ab:c.1950aaA>aaG	K>K	94110		16												4
2216	T	TC	1	ORF1ab	orf1ab:c.1951Ttt>Ctt	F>L		94126													4
2220	T	TC	2	ORF1ab	orf1ab:c.1955aTc>aCc	I>T		94125				1									4
2223	C	CA	2	ORF1ab				1		94123		1		1							4
2227	C	CA	4	ORF1ab	orf1ab:c.1962acC>acA	T>T	1	61		94064											4
2229	G	GA	1	ORF1ab	orf1ab:c.1964tGt>tAt	C>Y	5		94119		1		1								4
2231	G	GT	2	ORF1ab	orf1ab:c.1966Gct>Tct	A>S		1	94124				1								4
2232	C	CT	2	ORF1ab	orf1ab:c.1967gCt>gTt	A>V		43		94081		2									4
2233	T	TC	1	ORF1ab	orf1ab:c.1968gcT>gcC	A>A		94125		1											4
2234	T	TC	1	ORF1ab	orf1ab:c.1969Tgt>Cgt	C>R		94126													4
2237	G	GA	2	ORF1ab	orf1ab:c.1972Gaa>Aaa	E>K	1		94124		1		1								3
2237	G	GC	1	ORF1ab	orf1ab:c.1972Gaa>Caa	E>Q	1		94124		1		1								3
2237	G	GT	2	ORF1ab			1		94124		1		1								3
2238	A	AG	2	ORF1ab	orf1ab:c.1973gAa>gGa	E>G	94122		3	1											4
2239	A	AC	1	ORF1ab	orf1ab:c.1974gaA>gaC	E>D	94121		4	1											4
2240	A	AG	1	ORF1ab	orf1ab:c.1975Att>Gtt	I>V	94123	1	2												4
2240	A	AT	47	ORF1ab	orf1ab:c.1975Att>Ttt	I>F	94123	1	2												4
2243	G	GT	1	ORF1ab	orf1ab:c.1978Gtc>Ttc	V>F	1		94118												11
2245	C	CA	2	ORF1ab	orf1ab:c.1980gtC>gtA	V>V		14		94104											12
2248	T	TC	1	ORF1ab	orf1ab:c.1983ggT>ggC	G>G		94116													14
2249	G	GT	2	ORF1ab			3		94113												14
2254	A	AC	1	ORF1ab	orf1ab:c.1989caA>caC	Q>H	94114		1		1										14
2255	A	AG	1	ORF1ab	orf1ab:c.1990Att>Gtt	I>V	94116		2												12
2256	T	TC	1	ORF1ab	orf1ab:c.1991aTt>aCt	I>T		94116													14
2260	C	CA	2	ORF1ab	orf1ab:c.1995gtC>gtA	V>V		3		94111											16
2261	A	AG	1	ORF1ab	orf1ab:c.1996Acc>Gcc	T>A	94114														16
2271	A	AG	4	ORF1ab	orf1ab:c.2006aAg>aGg	K>R	94084				1										45
2274	A	AG	19	ORF1ab	orf1ab:c.2009gAa>gGa	E>G	94083		1	2											44
2276	A	AG	1	ORF1ab	orf1ab:c.2011Att>Gtt	I>V	94084		1							1					44
2279	A	AG	1	ORF1ab	orf1ab:c.2014Aag>Gag	K>E	94085														45
2280	A	AG	1	ORF1ab	orf1ab:c.2015aAg>aGg	K>R	94085			2											43
2280	A	AT	1	ORF1ab			94085			2											43
2282	G	GT	2	ORF1ab			376		93706		2		1								45
2283	A	AG	1	ORF1ab	orf1ab:c.2018gAg>gGg	E>G	94086			1											43
2285	A	AG	2	ORF1ab	orf1ab:c.2020Agt>Ggt	S>G	94083		1							1					45
2287	T	TC	1	ORF1ab	orf1ab:c.2022agT>agC	S>S		94088													42
2288	G	GT	1	ORF1ab	orf1ab:c.2023Gtt>Ttt	V>F	5	2	94086												37
2289	T	TC	1	ORF1ab	orf1ab:c.2024gTt>gCt	V>A		94091		1											38
2291	C	CT	1	ORF1ab	orf1ab:c.2026Cag>Tag	Q>Stop				94095		1									34
2294	A	AG	1	ORF1ab	orf1ab:c.2029Aca>Gca	T>A	94103														27
2296	A	AG	1	ORF1ab	orf1ab:c.2031acA>acG	T>T	94101		1												28
2299	C	CA	2	ORF1ab	orf1ab:c.2034ttC>ttA	F>L		41		94066		1									22
2303	A	AG	1	ORF1ab	orf1ab:c.2038Aag>Gag	K>E	94106		1												23
2304	A	AG	2	ORF1ab	orf1ab:c.2039aAg>aGg	K>R	94106		1					1							22
2306	C	CT	1	ORF1ab	orf1ab:c.2041Ctt>Ttt	L>F		36		94067		1									26
2315	A	AT	1	ORF1ab			94102														28
2317	A	AT	32	ORF1ab	orf1ab:c.2052aaA>aaT	K>N	94102	1								2					25
2327	T	TG	1	ORF1ab	orf1ab:c.2062Ttg>Gtg	L>V		94105				1	1								23
2331	G	GC	1	ORF1ab			3		94105												22
2334	C	CT	1	ORF1ab	orf1ab:c.2069gCt>gTt	A>V		35		94070		4									21
2344	C	CA	1	ORF1ab				1		94111											18
2356	A	AT	1	ORF1ab	orf1ab:c.2091ggA>ggT	G>G	94100		1	3											26
2360	A	AC	1	ORF1ab			94104														26
2360	A	AG	1	ORF1ab	orf1ab:c.2095Aaa>Gaa	K>E	94104														26
2361	A	AG	1	ORF1ab	orf1ab:c.2096aAa>aGa	K>R	94102		1		1										26
2363	C	CT	1	ORF1ab	orf1ab:c.2098Ctt>Ttt	L>F				94103		2									25
2366	A	AT	1	ORF1ab			94101														29
2368	A	AC	1	ORF1ab	orf1ab:c.2103aaA>aaC	K>N	94087	2	1	5											35
2369	G	GA	1	ORF1ab	orf1ab:c.2104Gcc>Acc	A>T	2		94101												27
2374	G	GA	1	ORF1ab	orf1ab:c.2109ttG>ttA	L>L			94107		1										22
2375	A	AG	2	ORF1ab	orf1ab:c.2110Aat>Gat	N>D	94098		1	4	1										26
2376	A	AG	1	ORF1ab	orf1ab:c.2111aAt>aGt	N>S	94101		3					1							25
2384	G	GT	2	ORF1ab					94102		2										26
2385	A	AG	1	ORF1ab	orf1ab:c.2120gAa>gGa	E>G	94104		1	1											24
2389	A	AT	5	ORF1ab	orf1ab:c.2124acA>acT	T>T	94102		1							1					26
2392	T	TC	1	ORF1ab	orf1ab:c.2127ttT>ttC	F>F		94108													22
2393	G	GT	1	ORF1ab	orf1ab:c.2128Gtc>Ttc	V>F	9	1	94098				1								21
2395	C	CA	2	ORF1ab	orf1ab:c.2130gtC>gtA	V>V	4	22		94081		1									22
2405	A	AG	1	ORF1ab	orf1ab:c.2140Aag>Gag	K>E	94111														18		1
2416	C	CT	2	ORF1ab	orf1ab:c.2151taC>taT	Y>Y		1446		92650		8									25		1
2419	A	AG	15	ORF1ab	orf1ab:c.2154agA>agG	R>R	94111		2												16		1
2421	A	AG	1	ORF1ab	orf1ab:c.2156aAg>aGg	K>R	94106		5												18		1
2422	G	GT	1	ORF1ab	orf1ab:c.2157aaG>aaT	K>N	2	2	94106												19		1
2429	A	AG	1	ORF1ab	orf1ab:c.2164Aaa>Gaa	K>E	94110														20
2432	T	TC	1	ORF1ab	orf1ab:c.2167Tcc>Ccc	S>P		94091		17		2									20
2435	A	AG	1	ORF1ab	orf1ab:c.2170Aga>Gga	R>G	94109														21
2439	A	AG	1	ORF1ab	orf1ab:c.2174gAa>gGa	E>G	94100		4												26
2440	A	AG	2	ORF1ab	orf1ab:c.2175gaA>gaG	E>E	94092		12												26
2441	G	GA	1	ORF1ab	orf1ab:c.2176Gaa>Aaa	E>K	7		94088		2										33
2442	A	AG	1	ORF1ab	orf1ab:c.2177gAa>gGa	E>G	94105				1										24
2444	A	AG	1	ORF1ab	orf1ab:c.2179Act>Gct	T>A	94102		1												27
2445	C	CT	1	ORF1ab	orf1ab:c.2180aCt>aTt	T>I		26		94078		3									23
2450	C	CT	1	ORF1ab	orf1ab:c.2185Cta>Tta	L>L		8		94093		2									27
2455	C	CA	1	ORF1ab	orf1ab:c.2190ctC>ctA	L>L		36		94061		7									26
2455	C	CT	1	ORF1ab	orf1ab:c.2190ctC>ctT	L>L		36		94061		7									26
2457	T	TG	1	ORF1ab				94106													24
2460	C	CT	1	ORF1ab	orf1ab:c.2195cCt>cTt	P>L	1			94100											29
2468	G	GC	2	ORF1ab	orf1ab:c.2203Gcc>Ccc	A>P	4		94092		1		1		2						30
2477	G	GT	1	ORF1ab			8		94096		2										24
2478	A	AG	2	ORF1ab	orf1ab:c.2213gAa>gGa	E>G	94106														24
2480	A	AG	2	ORF1ab	orf1ab:c.2215Att>Gtt	I>V	92633		1449		24										24
2484	T	TC	1	ORF1ab	orf1ab:c.2219aTc>aCc	I>T		94102		1											27
2485	C	CT	2	ORF1ab	orf1ab:c.2220atC>atT	I>I		32		94067		4									27
2487	T	TC	1	ORF1ab				94103													27
2497	A	AG	1	ORF1ab	orf1ab:c.2232ggA>ggG	G>G	94096	1	9												24
2498	G	GA	1	ORF1ab	orf1ab:c.2233Gaa>Aaa	E>K	2		94100		1										27
2499	A	AG	1	ORF1ab	orf1ab:c.2234gAa>gGa	E>G	94101		1	2											26
2500	A	AG	1	ORF1ab	orf1ab:c.2235gaA>gaG	E>E	94102		1												27
2508	C	CT	1	ORF1ab	orf1ab:c.2243cCc>cTc	P>L	6	87		94000		8									29
2509	C	CA	1	ORF1ab	orf1ab:c.2244ccC>ccA	P>P		53		94041		5			1						30
2510	A	AC	1	ORF1ab	orf1ab:c.2245Aca>Cca	T>P	94094	1	2		1					1					31
2523	C	CT	1	ORF1ab	orf1ab:c.2258aCa>aTa	T>I		31		94073		5									21
2526	A	AG	1	ORF1ab	orf1ab:c.2261gAg>gGg	E>G	94029		1	58											42
2529	A	AG	1	ORF1ab	orf1ab:c.2264gAa>gGa	E>G	94113			1											16
2529	A	AT	1	ORF1ab	orf1ab:c.2264gAa>gTa	E>V	94113			1											16
2530	A	AG	2	ORF1ab	orf1ab:c.2265gaA>gaG	E>E	94118														12
2531	G	GT	1	ORF1ab	orf1ab:c.2266Gtt>Ttt	V>F	1	8	94109												12
2532	T	TC	1	ORF1ab	orf1ab:c.2267gTt>gCt	V>A		94118													12
2535	T	TC	2	ORF1ab	orf1ab:c.2270gTc>gCc	V>A		94118													12
2536	C	CT	2	ORF1ab	orf1ab:c.2271gtC>gtT	V>V		96		94021		2									11
2539	G	GA	2	ORF1ab	orf1ab:c.2274ttG>ttA	L>L			94119		1										10
2544	C	CA	1	ORF1ab	orf1ab:c.2279aCt>aAt	T>N				94121											9
2545	T	TC	1	ORF1ab	orf1ab:c.2280acT>acC	T>T		94120													10
2550	A	AG	3	ORF1ab	orf1ab:c.2285gAt>gGt	D>G	94105		14	2											9
2550	A	AT	7	ORF1ab	orf1ab:c.2285gAt>gTt	D>V	94105		14	2											9
2554	A	AG	1	ORF1ab	orf1ab:c.2289ttA>ttG	L>L	94108		12		1										9
2556	A	AG	2	ORF1ab	orf1ab:c.2291cAa>cGa	Q>R	94119		1												10
2557	A	AG	1	ORF1ab	orf1ab:c.2292caA>caG	Q>Q	94119														11
2558	C	CT	1	ORF1ab	orf1ab:c.2293Cca>Tca	P>S		1546		92547		26									11
2563	A	AG	1	ORF1ab	orf1ab:c.2298ttA>ttG	L>L	94118	1	3												8
2564	G	GT	1	ORF1ab					94122												8
2566	A	AG	1	ORF1ab	orf1ab:c.2301gaA>gaG	E>E	94121														9
2567	C	CT	1	ORF1ab	orf1ab:c.2302Caa>Taa	Q>Stop				94121		1									8
2569	A	AT	1	ORF1ab			93955				1										174
2570	C	CT	1	ORF1ab	orf1ab:c.2305Cct>Tct	P>S		27		93926		3									174
2581	A	AG	2	ORF1ab	orf1ab:c.2316gaA>gaG	E>E	93935			2	1										192
2587	T	TC	1	ORF1ab	orf1ab:c.2322gtT>gtC	V>V		93866													264
2598	T	TG	1	ORF1ab	orf1ab:c.2333tTg>tGg	L>W		93880													250
2611	A	AG	1	ORF1ab	orf1ab:c.2346ccA>ccG	P>P	93904														226
2613	T	TC	1	ORF1ab	orf1ab:c.2348gTt>gCt	V>A		93904													226
2622	A	AT	1	ORF1ab	orf1ab:c.2357aAc>aTc	N>I	93905		1		1										223
2632	G	GT	1	ORF1ab	orf1ab:c.2367atG>atT	M>I		15	93908												207
2634	T	TC	2	ORF1ab	orf1ab:c.2369tTg>tCg	L>S		93916													214
2640	A	AG	1	ORF1ab	orf1ab:c.2375gAa>gGa	E>G	93912														218
2642	A	AG	1	ORF1ab	orf1ab:c.2377Atc>Gtc	I>V	93914		1		2										213
2644	C	CT	3	ORF1ab	orf1ab:c.2379atC>atT	I>I	2	29		93878		4		1							216
2646	A	AG	1	ORF1ab	orf1ab:c.2381aAa>aGa	K>R	93911				1										218
2648	G	GA	1	ORF1ab	orf1ab:c.2383Gac>Aac	D>N	1		93909				1								219
2649	A	AG	1	ORF1ab	orf1ab:c.2384gAc>gGc	D>G	93906				1										223
2651	A	AG	1	ORF1ab	orf1ab:c.2386Aca>Gca	T>A	93911		1					1							217
2653	A	AG	1	ORF1ab	orf1ab:c.2388acA>acG	T>T	93904	1	1												224
2654	G	GC	1	ORF1ab			2		93914												214
2660	T	TC	1	ORF1ab	orf1ab:c.2395Tac>Cac	Y>H		93923													207
2663	T	TC	1	ORF1ab	orf1ab:c.2398Tgt>Cgt	C>R		93906													224
2667	C	CG	3	ORF1ab	orf1ab:c.2402gCc>gGc	A>G		7		93896		2									225
2668	C	CA	1	ORF1ab	orf1ab:c.2403gcC>gcA	A>A		25		93880		2									223
2670	T	TG	1	ORF1ab				93901													229
2671	T	TG	1	ORF1ab	orf1ab:c.2406ctT>ctG	L>L		93910					1								219
2675	C	CT	2	ORF1ab	orf1ab:c.2410Cct>Tct	P>S	3	31		93874		2									220
2676	C	CT	2	ORF1ab	orf1ab:c.2411cCt>cTt	P>L		54		93851		3									222
2678	A	AG	1	ORF1ab	orf1ab:c.2413Aat>Gat	N>D	93908														222
2684	A	AG	1	ORF1ab	orf1ab:c.2419Atg>Gtg	M>V	93908									1					221
2692	A	AC	2	ORF1ab	orf1ab:c.2427acA>acC	T>T	93909	1			1										219
2693	A	AG	1	ORF1ab	orf1ab:c.2428Aac>Gac	N>D	93914														216
2693	A	AT	1	ORF1ab	orf1ab:c.2428Aac>Tac	N>Y	93914														216
2696	A	AT	1	ORF1ab	orf1ab:c.2431Aat>Tat	N>Y	93909														221
2699	A	AG	1	ORF1ab	orf1ab:c.2434Acc>Gcc	T>A	93908		7												215
2701	C	CT	1	ORF1ab	orf1ab:c.2436acC>acT	T>T	1	6		93910											213
2705	A	AG	3	ORF1ab	orf1ab:c.2440Aca>Gca	T>A	93909		9												212
2708	C	CT	1	ORF1ab	orf1ab:c.2443Ctc>Ttc	L>F		6		93910											214
2710	C	CA	1	ORF1ab	orf1ab:c.2445ctC>ctA	L>L		36	3	93874		2									215
2714	G	GT	1	ORF1ab	orf1ab:c.2449Ggc>Tgc	G>C			93918												212
2721	C	CT	1	ORF1ab	orf1ab:c.2456gCa>gTa	A>V		7		93906		1									216
2725	A	AC	1	ORF1ab			93913		6							1					210
2725	A	AG	1	ORF1ab	orf1ab:c.2460ccA>ccG	P>P	93913		6							1					210
2728	A	AC	1	ORF1ab			93909		1							1					219
2733	T	TC	1	ORF1ab				93920													210
2736	C	CT	1	ORF1ab	orf1ab:c.2471aCt>aTt	T>I				93921		1									208
2741	G	GT	1	ORF1ab	orf1ab:c.2476Ggt>Tgt	G>C			93919		1										210
2747	G	GT	1	ORF1ab	orf1ab:c.2482Gac>Tac	D>Y		6	93917												207
2749	C	CT	1	ORF1ab	orf1ab:c.2484gaC>gaT	D>D		14		93912		1									203
2752	T	TC	1	ORF1ab	orf1ab:c.2487acT>acC	T>T		93916		1											213
2756	A	AG	1	ORF1ab	orf1ab:c.2491Ata>Gta	I>V	93916		4												210
2759	G	GT	1	ORF1ab	orf1ab:c.2494Gaa>Taa	E>Stop			93910				1								219
2766	A	AG	2	ORF1ab	orf1ab:c.2501cAa>cGa	Q>R	93914														216
2767	A	AG	2	ORF1ab	orf1ab:c.2502caA>caG	Q>Q	93910		2		1										217
2769	G	GT	1	ORF1ab	orf1ab:c.2504gGt>gTt	G>V		1	93913												216
2773	C	CT	1	ORF1ab	orf1ab:c.2508taC>taT	Y>Y		11		93900		3									216
2775	A	AG	1	ORF1ab	orf1ab:c.2510aAg>aGg	K>R	93854		56		2										218
2776	G	GT	1	ORF1ab	orf1ab:c.2511aaG>aaT	K>N	5		93902				1								222
2777	A	AG	1	ORF1ab	orf1ab:c.2512Agt>Ggt	S>G	93910														220
2779	T	TC	1	ORF1ab	orf1ab:c.2514agT>agC	S>S		93900													230
2783	A	AG	2	ORF1ab	orf1ab:c.2518Aat>Gat	N>D	93906			3						1					220
2783	A	AT	1	ORF1ab	orf1ab:c.2518Aat>Tat	N>Y	93906			3						1					220
2786	A	AG	1	ORF1ab	orf1ab:c.2521Atc>Gtc	I>V	93903		5												222
2797	A	AT	1	ORF1ab			93909														221
2804	G	GA	1	ORF1ab	orf1ab:c.2539Gaa>Aaa	E>K			93907												223
2805	A	AG	1	ORF1ab	orf1ab:c.2540gAa>gGa	E>G	93901		1	1											227
2806	A	AG	1	ORF1ab	orf1ab:c.2541gaA>gaG	E>E	93889		1	2											238
2810	A	AG	3	ORF1ab	orf1ab:c.2545Att>Gtt	I>V	93833		54												243
2811	T	TA	1	ORF1ab				93886													244
2812	T	TC	1	ORF1ab	orf1ab:c.2547atT>atC	I>I	1	93886		3											240
2813	G	GT	1	ORF1ab					93889				1								240
2814	A	AG	1				93888			1											241
2816	A	AT	11	ORF1ab			93888														242
2818	A	AG	2	ORF1ab	orf1ab:c.2553aaA>aaG	K>K	93890			2						1					237
2825	A	AG	1	ORF1ab	orf1ab:c.2560Aat>Gat	N>D	93884				1					1					244
2826	A	AG	1	ORF1ab	orf1ab:c.2561aAt>aGt	N>S	93884		2					1							243
2830	G	GT	1	ORF1ab	orf1ab:c.2565gaG>gaT	E>D	1	1	93882						1						245
2831	A	AG	1	ORF1ab	orf1ab:c.2566Aag>Gag	K>E	93887			2				1							240
2836	C	CT	3	ORF1ab	orf1ab:c.2571tgC>tgT	C>C		293		93646		3									188
2838	C	CT	1	ORF1ab	orf1ab:c.2573tCt>tTt	S>F		4		93953											173
2844	A	AC	1	ORF1ab			93965														165
2844	A	AG	1	ORF1ab	orf1ab:c.2579tAt>tGt	Y>C	93965														165
2846	A	AG	1	ORF1ab	orf1ab:c.2581Aca>Gca	T>A	93966														164
2853	A	AG	1	ORF1ab	orf1ab:c.2588gAa>gGa	E>G	94123														7
2854	A	AG	1	ORF1ab	orf1ab:c.2589gaA>gaG	E>E	94113		10												7
2857	C	CA	2	ORF1ab	orf1ab:c.2592ctC>ctA	L>L		5		94115		1		1	1						7
2859	G	GT	1	ORF1ab	orf1ab:c.2594gGt>gTt	G>V			94122												8
2862	C	CT	1	ORF1ab	orf1ab:c.2597aCa>aTa	T>I	1	6		94113		1									9
2865	A	AG	3	ORF1ab	orf1ab:c.2600gAa>gGa	E>G	94120		1												9
2865	A	AT	1	ORF1ab	orf1ab:c.2600gAa>gTa	E>V	94120		1												9
2866	A	AG	4	ORF1ab	orf1ab:c.2601gaA>gaG	E>E	94118		1												10		1
2867	G	GC	1	ORF1ab			2	3	94115												9		1
2867	G	GT	1	ORF1ab	orf1ab:c.2602Gta>Tta	V>L	2	3	94115												9		1
2869	A	AG	3	ORF1ab	orf1ab:c.2604gtA>gtG	V>V	93988		130		2										10
2870	A	AG	22	ORF1ab	orf1ab:c.2605Aat>Gat	N>D	94115		5												10
2870	A	AT	2	ORF1ab	orf1ab:c.2605Aat>Tat	N>Y	94115		5												10
2871	A	AG	1	ORF1ab	orf1ab:c.2606aAt>aGt	N>S	94118		2												10
2874	A	AG	1	ORF1ab	orf1ab:c.2609gAg>gGg	E>G	94121														9
2878	C	CA	1	ORF1ab	orf1ab:c.2613ttC>ttA	F>L	4	53		94063		2									8
2881	C	CT	19	ORF1ab	orf1ab:c.2616gcC>gcT	A>A	1	8		94105		5									11
2882	T	TC	61	ORF1ab	orf1ab:c.2617Tgt>Cgt	C>R		94111	7	1		1									10
2885	G	GA	1	ORF1ab	orf1ab:c.2620Gtt>Att	V>I	7	3	94108		1										11
2889	T	TA	1	ORF1ab				94120				1									9
2890	G	GA	6	ORF1ab	orf1ab:c.2625gtG>gtA	V>V	2	5	94113	2											8
2890	G	GT	2	ORF1ab	orf1ab:c.2625gtG>gtT	V>V	2	5	94113	2											8
2891	G	GA	2	ORF1ab	orf1ab:c.2626Gca>Aca	A>T	639	2	93407		73										9
2896	T	TA	1	ORF1ab	orf1ab:c.2631gaT>gaA	D>E		94118		2											10
2896	T	TG	1	ORF1ab	orf1ab:c.2631gaT>gaG	D>E		94118		2											10
2897	G	GC	2	ORF1ab			3		94105				2								20
2898	C	CA	1	ORF1ab	orf1ab:c.2633gCt>gAt	A>D				94110		1									19
2898	C	CT	2	ORF1ab	orf1ab:c.2633gCt>gTt	A>V				94110		1									19
2899	T	TG	1	ORF1ab	orf1ab:c.2634gcT>gcG	A>A		94097		12											21
2901	T	TC	5	ORF1ab	orf1ab:c.2636gTc>gCc	V>A		94109		1											20
2902	C	CT	1	ORF1ab	orf1ab:c.2637gtC>gtT	V>V		20		94091		1									18
2910	C	CT	1	ORF1ab	orf1ab:c.2645aCt>aTt	T>I		32		94045		5			1						47
2911	T	TC	1	ORF1ab	orf1ab:c.2646acT>acC	T>T		94078		1		3									48
2916	A	AG	1	ORF1ab	orf1ab:c.2651cAa>cGa	Q>R	94081	1													48
2917	A	AG	1	ORF1ab	orf1ab:c.2652caA>caG	Q>Q	94082		1					1							46
2918	C	CT	1	ORF1ab	orf1ab:c.2653Cca>Tca	P>S		8		94075				1							46
2921	G	GT	2	ORF1ab	orf1ab:c.2656Gta>Tta	V>L	1		94079				3								47
2923	A	AG	2	ORF1ab	orf1ab:c.2658gtA>gtG	V>V	94075	1	7					1							46
2924	T	TC	1	ORF1ab	orf1ab:c.2659Tct>Cct	S>P		94081				2	1								46
2927	G	GT	3	ORF1ab					94080		2				1						47
2939	C	CT	1	ORF1ab	orf1ab:c.2674Cca>Tca	P>S	5	83		94006		1			1						34
2943	T	TA	1	ORF1ab	orf1ab:c.2678cTg>cAg	L>Q	1	94082								1					46
2944	G	GT	2	ORF1ab	orf1ab:c.2679ctG>ctT	L>L	7		94076				1								46
2946	G	GT	1	ORF1ab			14		94079				2								35
2951	G	GT	9	ORF1ab					94091		1										38
2952	A	AT	1	ORF1ab			94086		3		1					2					38
2960	G	GT	2	ORF1ab	orf1ab:c.2695Gag>Tag	E>Stop			94103												27
2961	A	AG	2	ORF1ab	orf1ab:c.2696gAg>gGg	E>G	94109				1					1					19
2962	G	GT	1	ORF1ab	orf1ab:c.2697gaG>gaT	E>D	3	3	94108		1		1								14
2965	G	GT	2	ORF1ab	orf1ab:c.2700tgG>tgT	W>C			94105	1					1						23
2967	G	GT	1	ORF1ab	orf1ab:c.2702aGt>aTt	S>I		2	94104	1											23
2968	T	TC	1	ORF1ab	orf1ab:c.2703agT>agC	S>S		94115		2			1								12
2970	T	TA	1	ORF1ab	orf1ab:c.2705aTg>aAg	M>K		94116				1									13
2970	T	TG	1	ORF1ab	orf1ab:c.2705aTg>aGg	M>R		94116				1									13
2971	G	GT	3	ORF1ab	orf1ab:c.2706atG>atT	M>I		2	94114												14
2972	G	GC	1	ORF1ab					94108		3		3		2						14
2976	C	CA	1	ORF1ab	orf1ab:c.2711aCa>aAa	T>K		4		94106		2		2							16
2985	T	TC	1	ORF1ab				94114				1									15
2993	G	GT	1	ORF1ab					94115		1		1		1						12
2994	A	AG	2	ORF1ab	orf1ab:c.2729gAg>gGg	E>G	94115		1					1		1					12
2995	G	GA	1	ORF1ab	orf1ab:c.2730gaG>gaA	E>E	3	9	94103				1		1						13
2997	C	CA	9	ORF1ab	orf1ab:c.2732tCt>tAt	S>Y		10		94109											11
2997	C	CT	2	ORF1ab	orf1ab:c.2732tCt>tTt	S>F		10		94109											11
2998	T	TC	1	ORF1ab	orf1ab:c.2733tcT>tcC	S>S	1	94114		3		1				1					10
2999	G	GC	1	ORF1ab					94118		1		1								10
2999	G	GT	1	ORF1ab	orf1ab:c.2734Ggt>Tgt	G>C			94118		1		1								10
3000	G	GT	1	ORF1ab					94119				1								10
3002	G	GT	1	ORF1ab	orf1ab:c.2737Gag>Tag	E>Stop			94117		2		1								10
3004	G	GT	2	ORF1ab	orf1ab:c.2739gaG>gaT	E>D		52	94016				50		1						11
3008	A	AT	4	ORF1ab	orf1ab:c.2743Aaa>Taa	K>Stop	94117									2					11
3009	A	AG	2	ORF1ab	orf1ab:c.2744aAa>aGa	K>R	94119														11
3010	A	AG	2	ORF1ab	orf1ab:c.2745aaA>aaG	K>K	94114	1	2					1		1					11
3013	G	GT	2	ORF1ab	orf1ab:c.2748ttG>ttT	L>F	2	6	94107		1		1		2						11
3018	C	CA	1	ORF1ab				10		94104		2		1	1						12
3020	C	CA	1	ORF1ab	orf1ab:c.2755Cat>Aat	H>N		4		94111		3									12
3025	G	GA	1	ORF1ab	orf1ab:c.2760atG>atA	M>I		5	94108		3		1								13
3026	T	TC	1	ORF1ab	orf1ab:c.2761Tat>Cat	Y>H		94113				1	2								13		1
3027	A	AG	1	ORF1ab	orf1ab:c.2762tAt>tGt	Y>C	94109		1		3			2		1					13		1
3029	T	TC	2	ORF1ab				94114													15		1
3033	C	CA	20	ORF1ab	orf1ab:c.2768tCt>tAt	S>Y		1		94114											15
3035	T	TC	1	ORF1ab	orf1ab:c.2770Ttc>Ctc	F>L		94112				1	1								16
3037	C	CA	4	ORF1ab	orf1ab:c.2772ttC>ttA	F>L	1	80545		13450		95	1								38
3037	C	CT	13	ORF1ab	orf1ab:c.2772ttC>ttT	F>F	1	80545		13450		95	1								38
3041	C	CA	3	ORF1ab	orf1ab:c.2776Cct>Act	P>T	1	7		94102		2		1							17
3042	C	CA	8	ORF1ab	orf1ab:c.2777cCt>cAt	P>H	1	18		94091		1		2							17
3042	C	CT	1	ORF1ab	orf1ab:c.2777cCt>cTt	P>L	1	18		94091		1		2							17
3044	C	CT	1	ORF1ab	orf1ab:c.2779Cca>Tca	P>S		12		94098		1		1							18
3045	C	CA	2	ORF1ab	orf1ab:c.2780cCa>cAa	P>Q		64		94044		3									19
3047	G	GT	1	ORF1ab	orf1ab:c.2782Gat>Tat	D>Y	1	3	94100		2		7								17
3050	G	GT	2	ORF1ab	orf1ab:c.2785Gag>Tag	E>Stop			94110				3								17
3051	A	AG	2	ORF1ab	orf1ab:c.2786gAg>gGg	E>G	94109		2												19
3052	G	GA	1	ORF1ab	orf1ab:c.2787gaG>gaA	E>E	5	25	94079		1		2								18
3054	A	AG	1	ORF1ab	orf1ab:c.2789gAt>gGt	D>G	94102		3		1			2		2					20
3056	G	GT	2	ORF1ab			1	1	94104		4		1								19
3058	A	AG	1	ORF1ab	orf1ab:c.2793gaA>gaG	E>E	94097	1	6	1	1			3		2					19
3060	A	AG	1	ORF1ab	orf1ab:c.2795gAa>gGa	E>G	94110		1					2							17
3062	G	GT	1	ORF1ab					94109		1		2								18
3064	A	AG	1	ORF1ab	orf1ab:c.2799gaA>gaG	E>E	94111		1	1	1										16
3067	T	TG	1	ORF1ab	orf1ab:c.2802ggT>ggG	G>G		94112		1			1								16
3068	G	GT	1	ORF1ab	orf1ab:c.2803Gat>Tat	D>Y	3		94110												17
3069	A	AG	1	ORF1ab	orf1ab:c.2804gAt>gGt	D>G	94095	1	13		1					3					17
3069	A	AT	1	ORF1ab	orf1ab:c.2804gAt>gTt	D>V	94095	1	13		1					3					17
3070	T	TA	1	ORF1ab				94108	1	2		1	1								17
3071	T	TA	1	ORF1ab	orf1ab:c.2806Tgt>Agt	C>S		94111				1	3								15
3077	G	GT	1	ORF1ab					94109		1										20
3078	A	AC	4	ORF1ab	orf1ab:c.2813gAa>gCa	E>A	94093	1	2	1											33
3078	A	AG	1	ORF1ab	orf1ab:c.2813gAa>gGa	E>G	94093	1	2	1											33
3080	G	GA	1	ORF1ab	orf1ab:c.2815Gaa>Aaa	E>K			94092		1		2		1		1				33
3081	A	AG	1	ORF1ab	orf1ab:c.2816gAa>gGa	E>G	94088		3	3						2					34
3084	A	AG	1	ORF1ab	orf1ab:c.2819gAg>gGg	E>G	94088	1	2		2										37
3084	A	AT	1	ORF1ab	orf1ab:c.2819gAg>gTg	E>V	94088	1	2		2										37
3085	G	GT	1	ORF1ab	orf1ab:c.2820gaG>gaT	E>D		7	94084				3								36
3093	C	CA	6	ORF1ab	orf1ab:c.2828cCa>cAa	P>Q	1	6		94084		3		1							35
3094	A	AG	2	ORF1ab	orf1ab:c.2829ccA>ccG	P>P	94087		5		1										37
3094	A	AT	1	ORF1ab	orf1ab:c.2829ccA>ccT	P>P	94087		5		1										37
3096	C	CT	6	ORF1ab	orf1ab:c.2831tCa>tTa	S>L		159		93891		38		1	1					1	39
3098	A	AG	1	ORF1ab	orf1ab:c.2833Act>Gct	T>A	94090				2					1					37
3101	C	CA	12	ORF1ab	orf1ab:c.2836Caa>Aaa	Q>K				94081				3							46
3104	T	TA	1	ORF1ab	orf1ab:c.2839Tat>Aat	Y>N		94088				1	2			1					38
3105	A	AC	1	ORF1ab			94090				3										37
3108	A	AG	1	ORF1ab	orf1ab:c.2843gAg>gGg	E>G	94088				1			1		2					38
3110	T	TG	1	ORF1ab				94085					4			1					40
3111	A	AG	1	ORF1ab	orf1ab:c.2846tAt>tGt	Y>C	94087		1		3										39
3116	A	AG	1	ORF1ab	orf1ab:c.2851Act>Gct	T>A	94077		11							3					39
3117	C	CT	1	ORF1ab	orf1ab:c.2852aCt>aTt	T>I	1	17		94067		6									39
3119	G	GA	1	ORF1ab	orf1ab:c.2854Gaa>Aaa	E>K	5		94084						1						40
3119	G	GT	1	ORF1ab			5		94084						1						40
3122	G	GA	1	ORF1ab	orf1ab:c.2857Gat>Aat	D>N		17	94070				2								41
3123	A	AG	1	ORF1ab	orf1ab:c.2858gAt>gGt	D>G	94080		3	1	3			1							42
3124	T	TC	1	ORF1ab	orf1ab:c.2859gaT>gaC	D>D		94086				3	1								40
3125	G	GT	1	ORF1ab	orf1ab:c.2860Gat>Tat	D>Y	1		94086		1		2								40
3131	C	CA	5	ORF1ab	orf1ab:c.2866Caa>Aaa	Q>K				94088		1		1							40
3131	C	CG	1	ORF1ab						94088		1		1							40
3133	A	AG	1	ORF1ab	orf1ab:c.2868caA>caG	Q>Q	94085		1	2				1		1					40
3136	T	TA	1	ORF1ab				94077		7			2			2					42
3137	A	AG	1	ORF1ab	orf1ab:c.2872Aaa>Gaa	K>E	94080		1		4										45
3141	C	CA	1	ORF1ab	orf1ab:c.2876cCt>cAt	P>H	5	3		94076		1		1							44
3141	C	CT	1	ORF1ab	orf1ab:c.2876cCt>cTt	P>L	5	3		94076		1		1							44
3142	T	TC	1	ORF1ab	orf1ab:c.2877ccT>ccC	P>P		94072		5		4	4			1					44
3144	T	TG	1	ORF1ab	orf1ab:c.2879tTg>tGg	L>W		93953		2		2	92			9	2	5			65
3145	G	GT	1	ORF1ab	orf1ab:c.2880ttG>ttT	L>F	2	9	94070		1		1								47
3147	A	AG	1	ORF1ab	orf1ab:c.2882gAa>gGa	E>G	94112		1												17
3148	A	AG	1	ORF1ab	orf1ab:c.2883gaA>gaG	E>E	94110		3												17
3150	T	TC	1	ORF1ab	orf1ab:c.2885tTt>tCt	F>S		94110													20
3152	G	GT	1	ORF1ab	orf1ab:c.2887Ggt>Tgt	G>C	5	5	94103				1								16
3153	G	GA	3	ORF1ab	orf1ab:c.2888gGt>gAt	G>D	4		94113		1										12
3155	G	GT	1	ORF1ab	orf1ab:c.2890Gcc>Tcc	A>S		1	94118												11
3156	C	CT	1	ORF1ab	orf1ab:c.2891gCc>gTc	A>V	1	9		94108		1									11
3157	C	CA	2	ORF1ab	orf1ab:c.2892gcC>gcA	A>A	1	14		94103		4									8
3160	T	TC	1	ORF1ab	orf1ab:c.2895acT>acC	T>T		94114	1	6											9
3162	C	CA	1	ORF1ab	orf1ab:c.2897tCt>tAt	S>Y	1	2		94118											9
3164	G	GT	5	ORF1ab	orf1ab:c.2899Gct>Tct	A>S	7	2	94106	4											11
3166	T	TC	1	ORF1ab	orf1ab:c.2901gcT>gcC	A>A		94115		5						1					9
3167	G	GA	1	ORF1ab	orf1ab:c.2902Gct>Act	A>T	1	1	94120												8
3170	C	CA	2	ORF1ab	orf1ab:c.2905Ctt>Att	L>I		20		94102				1							7
3173	C	CA	1	ORF1ab	orf1ab:c.2908Caa>Aaa	Q>K	2			94120											8
3174	A	AT	1	ORF1ab	orf1ab:c.2909cAa>cTa	Q>L	94122														8
3175	A	AT	1	ORF1ab	orf1ab:c.2910caA>caT	Q>H	94122		1												7
3176	C	CT	5	ORF1ab	orf1ab:c.2911Cct>Tct	P>S	1	23		94095		4									7
3177	C	CA	2	ORF1ab	orf1ab:c.2912cCt>cAt	P>H	5	538		93569		5		1							12
3177	C	CT	3	ORF1ab	orf1ab:c.2912cCt>cTt	P>L	5	538		93569		5		1							12
3178	T	TC	2	ORF1ab	orf1ab:c.2913ccT>ccC	P>P	3	94119	1												7
3179	G	GT	1	ORF1ab			47		94076				2								5
3180	A	AG	1	ORF1ab	orf1ab:c.2915gAa>gGa	E>G	94122			1						1					6
3180	A	AT	1	ORF1ab	orf1ab:c.2915gAa>gTa	E>V	94122			1						1					6
3181	A	AG	1	ORF1ab	orf1ab:c.2916gaA>gaG	E>E	94125		1							1					3
3181	A	AT	1	ORF1ab	orf1ab:c.2916gaA>gaT	E>D	94125		1							1					3
3183	A	AG	2	ORF1ab	orf1ab:c.2918gAa>gGa	E>G	94127														3
3185	G	GT	4	ORF1ab			1		94125												4
3186	A	AG	2	ORF1ab	orf1ab:c.2921gAg>gGg	E>G	94122		1	1				2							4
3191	G	GT	2	ORF1ab					94106				20								4
3193	A	AG	1	ORF1ab	orf1ab:c.2928gaA>gaG	E>E	94124		2	1											3
3194	G	GT	2	ORF1ab					94128												2
3195	A	AG	1	ORF1ab	orf1ab:c.2930gAa>gGa	E>G	94125		2												3
3196	A	AG	1	ORF1ab	orf1ab:c.2931gaA>gaG	E>E	94128														2
3197	G	GT	1	ORF1ab	orf1ab:c.2932Gat>Tat	D>Y			94127				2								1
3198	A	AG	4	ORF1ab	orf1ab:c.2933gAt>gGt	D>G	94126		1												3
3200	T	TC	1	ORF1ab	orf1ab:c.2935Tgg>Cgg	W>R		94125		1											4
3201	G	GT	2	ORF1ab	orf1ab:c.2936tGg>tTg	W>L			94120												10
3202	G	GT	1	ORF1ab	orf1ab:c.2937tgG>tgT	W>C			94126												4
3203	T	TC	1	ORF1ab	orf1ab:c.2938Tta>Cta	L>L		94125		1											4
3204	T	TC	1	ORF1ab	orf1ab:c.2939tTa>tCa	L>S		94125													5
3205	A	AG	1	ORF1ab	orf1ab:c.2940ttA>ttG	L>L	94119	1	1												9
3206	G	GA	1	ORF1ab	orf1ab:c.2941Gat>Aat	D>N		5	94113	1			1								10
3207	A	AG	1	ORF1ab	orf1ab:c.2942gAt>gGt	D>G	94119														11
3209	G	GT	2	ORF1ab	orf1ab:c.2944Gat>Tat	D>Y			94114				1								15
3210	A	AG	1	ORF1ab	orf1ab:c.2945gAt>gGt	D>G	94111		2		1			1							15
3210	A	AT	1	ORF1ab	orf1ab:c.2945gAt>gTt	D>V	94111		2		1			1							15
3212	G	GT	4	ORF1ab	orf1ab:c.2947Gat>Tat	D>Y			94114												16
3213	A	AG	2	ORF1ab	orf1ab:c.2948gAt>gGt	D>G	94111		3												16
3213	A	AT	1	ORF1ab	orf1ab:c.2948gAt>gTt	D>V	94111		3												16
3214	T	TC	1	ORF1ab	orf1ab:c.2949gaT>gaC	D>D		94113		1											16
3215	A	AG	1	ORF1ab	orf1ab:c.2950Agt>Ggt	S>G	94080		33												17
3217	T	TC	1	ORF1ab	orf1ab:c.2952agT>agC	S>S		94112		2		1									15
3218	C	CA	2	ORF1ab	orf1ab:c.2953Caa>Aaa	Q>K	1	1	1	94113		2									12
3219	A	AG	1	ORF1ab	orf1ab:c.2954cAa>cGa	Q>R	94114	1	3												12
3222	A	AC	3	ORF1ab	orf1ab:c.2957cAa>cCa	Q>P	94119														11
3222	A	AG	1	ORF1ab	orf1ab:c.2957cAa>cGa	Q>R	94119														11
3225	C	CT	1	ORF1ab	orf1ab:c.2960aCt>aTt	T>I	4	2		94110											14
3230	G	GT	1	ORF1ab	orf1ab:c.2965Ggt>Tgt	G>C	27	8	94082												13
3231	G	GA	1	ORF1ab	orf1ab:c.2966gGt>gAt	G>D	3	31	94082		1										13
3232	T	TC	1	ORF1ab	orf1ab:c.2967ggT>ggC	G>G		94117	1												12
3233	C	CA	6	ORF1ab	orf1ab:c.2968Caa>Aaa	Q>K				94117		1		1							11
3233	C	CT	1	ORF1ab						94117		1		1							11
3234	A	AG	2	ORF1ab	orf1ab:c.2969cAa>cGa	Q>R	94097	1	18		1										13
3236	C	CA	1	ORF1ab	orf1ab:c.2971Caa>Aaa	Q>K			2	94111		3									14
3236	C	CT	1	ORF1ab					2	94111		3									14
3239	G	GC	1	ORF1ab			15	13	94086				1								15
3239	G	GT	3	ORF1ab	orf1ab:c.2974Gac>Tac	D>Y	15	13	94086				1								15
3240	A	AG	2	ORF1ab	orf1ab:c.2975gAc>gGc	D>G	94116														13		1
3242	G	GT	3	ORF1ab	orf1ab:c.2977Ggc>Tgc	G>C	329	6	93777		2		1								14		1
3244	C	CT	1	ORF1ab	orf1ab:c.2979ggC>ggT	G>G		7		94109											13		1
3245	A	AG	4	ORF1ab	orf1ab:c.2980Agt>Ggt	S>G	94105	9	1												14		1
3250	G	GT	3	ORF1ab	orf1ab:c.2985gaG>gaT	E>D	1	20	94090				6								12		1
3254	A	AG	1	ORF1ab	orf1ab:c.2989Aat>Gat	N>D	94117	1								1					10		1
3255	A	AG	9	ORF1ab	orf1ab:c.2990aAt>aGt	N>S	94119				1										10
3256	T	TC	2	ORF1ab	orf1ab:c.2991aaT>aaC	N>N		93464	1	651		4									10
3257	C	CA	3	ORF1ab						94120											10
3257	C	CT	2	ORF1ab						94120											10
3259	G	GA	1	ORF1ab	orf1ab:c.2994caG>caA	Q>Q	2	55	94016		1		46								10
3259	G	GT	4	ORF1ab	orf1ab:c.2994caG>caT	Q>H	2	55	94016		1		46								10
3260	A	AT	1	ORF1ab			94110		10												10
3261	C	CT	1	ORF1ab	orf1ab:c.2996aCa>aTa	T>I	1	172		93941		5		1							10
3263	A	AG	2	ORF1ab	orf1ab:c.2998Act>Gct	T>A	94106		13												10		1
3264	C	CT	3	ORF1ab	orf1ab:c.2999aCt>aTt	T>I		20	1	94097											11		1
3265	T	TA	1	ORF1ab	orf1ab:c.3000acT>acA	T>T		94119													10		1
3267	C	CT	1	ORF1ab	orf1ab:c.3002aCt>aTt	T>I	2	34		94081		1									11		1
3272	C	CA	8	ORF1ab	orf1ab:c.3007Caa>Aaa	Q>K				94119											10		1
3273	A	AG	1	ORF1ab	orf1ab:c.3008cAa>cGa	Q>R	94118		1												10		1
3273	A	AT	1	ORF1ab	orf1ab:c.3008cAa>cTa	Q>L	94118		1												10		1
3275	A	AG	1	ORF1ab	orf1ab:c.3010Aca>Gca	T>A	94117		1	1	1										10
3275	A	AT	1	ORF1ab			94117		1	1	1										10
3277	A	AG	1	ORF1ab	orf1ab:c.3012acA>acG	T>T	94120														10
3278	A	AG	1	ORF1ab	orf1ab:c.3013Att>Gtt	I>V	94113		6												11
3281	G	GA	1	ORF1ab	orf1ab:c.3016Gtt>Att	V>I	1	9	94110												10
3284	G	GT	1	ORF1ab					94117				1								12
3286	G	GA	1	ORF1ab	orf1ab:c.3021gaG>gaA	E>E	7		94110												13
3290	C	CA	5	ORF1ab	orf1ab:c.3025Caa>Aaa	Q>K		1		94118											11
3290	C	CG	2	ORF1ab	orf1ab:c.3025Caa>Gaa	Q>E		1		94118											11
3293	C	CT	1	ORF1ab	orf1ab:c.3028Cct>Tct	P>S		5		94113		1									11
3294	C	CA	1	ORF1ab	orf1ab:c.3029cCt>cAt	P>H	1	4		94111		2									12
3296	C	CA	6	ORF1ab						94120											10
3297	A	AG	2	ORF1ab	orf1ab:c.3032cAa>cGa	Q>R	94109	2	6		1					1					11
3299	T	TC	1	ORF1ab	orf1ab:c.3034Tta>Cta	L>L		94117		1		1									10		1
3300	T	TC	2	ORF1ab	orf1ab:c.3035tTa>tCa	L>S		94119		1											9		1
3301	A	AT	1	ORF1ab			94122		1												7
3302	G	GT	1	ORF1ab					94122												7		1
3303	A	AG	1	ORF1ab	orf1ab:c.3038gAg>gGg	E>G	94122														7		1
3304	G	GT	1	ORF1ab	orf1ab:c.3039gaG>gaT	E>D		19	94101				2								7		1
3305	A	AG	1	ORF1ab	orf1ab:c.3040Atg>Gtg	M>V	94115		3	4											7		1
3306	T	TC	4	ORF1ab	orf1ab:c.3041aTg>aCg	M>T	1	94111		10											7		1
3308	G	GT	1	ORF1ab			1		94120		1										7		1
3311	C	CT	2	ORF1ab	orf1ab:c.3046Ctt>Ttt	L>F	34	8		94077				1							9		1
3313	T	TC	1	ORF1ab	orf1ab:c.3048ctT>ctC	L>L		94116		4											9		1
3318	C	CA	1	ORF1ab	orf1ab:c.3053cCa>cAa	P>Q		2		94115		2									11
3318	C	CT	1	ORF1ab	orf1ab:c.3053cCa>cTa	P>L		2		94115		2									11
3319	A	AG	1	ORF1ab	orf1ab:c.3054ccA>ccG	P>P	94119									1					10
3326	C	CA	20	ORF1ab	orf1ab:c.3061Cag>Aag	Q>K		1		94122											7
3328	G	GT	1	ORF1ab	orf1ab:c.3063caG>caT	Q>H	1	22	94098												9
3329	A	AG	1	ORF1ab	orf1ab:c.3064Act>Gct	T>A	94121														9
3330	C	CT	2	ORF1ab	orf1ab:c.3065aCt>aTt	T>I	1	15		94101		4									9
3331	T	TC	1	ORF1ab	orf1ab:c.3066acT>acC	T>T	1	94111		5		1									11		1
3332	A	AG	1	ORF1ab	orf1ab:c.3067Att>Gtt	I>V	94117		1												11		1
3337	A	AG	1	ORF1ab	orf1ab:c.3072gaA>gaG	E>E	94116		1	1											12
3337	A	AT	1	ORF1ab	orf1ab:c.3072gaA>gaT	E>D	94116		1	1											12
3340	G	GA	2	ORF1ab	orf1ab:c.3075gtG>gtA	V>V		23	94090	2			3								12
3340	G	GT	3	ORF1ab	orf1ab:c.3075gtG>gtT	V>V		23	94090	2			3								12
3341	A	AG	2	ORF1ab	orf1ab:c.3076Aat>Gat	N>D	94113			3	1										13
3342	A	AG	2	ORF1ab	orf1ab:c.3077aAt>aGt	N>S	94112		3	2											13
3350	A	AG	2	ORF1ab	orf1ab:c.3085Agt>Ggt	S>G	94117		1												12
3351	G	GT	1	ORF1ab	orf1ab:c.3086aGt>aTt	S>I	3	6	94107	1	1										12
3353	G	GT	3	ORF1ab	orf1ab:c.3088Ggt>Tgt	G>C	1		94117												12
3356	T	TC	1	ORF1ab	orf1ab:c.3091Tat>Cat	Y>H		94119													11
3357	A	AT	1	ORF1ab			94119														11
3358	T	TC	1	ORF1ab	orf1ab:c.3093taT>taC	Y>Y		94117		1						1					11
3368	A	AC	1	ORF1ab			94119														11
3368	A	AT	1	ORF1ab	orf1ab:c.3103Act>Tct	T>S	94119														11
3369	C	CT	1	ORF1ab	orf1ab:c.3104aCt>aTt	T>I	4	19		94097											10
3371	G	GC	1	ORF1ab			5	3	94112												10
3371	G	GT	3	ORF1ab	orf1ab:c.3106Gac>Tac	D>Y	5	3	94112												10
3372	A	AG	2	ORF1ab	orf1ab:c.3107gAc>gGc	D>G	94106		13		1										10
3374	A	AG	1	ORF1ab	orf1ab:c.3109Aat>Gat	N>D	94119									2					9
3376	T	TC	1	ORF1ab	orf1ab:c.3111aaT>aaC	N>N		94119		1											10
3383	A	AT	1	ORF1ab			94120														10
3384	T	TC	2	ORF1ab	orf1ab:c.3119aTt>aCt	I>T		94119													11
3391	T	TG	1	ORF1ab	orf1ab:c.3126aaT>aaG	N>K		94119													11
3394	A	AG	2	ORF1ab	orf1ab:c.3129gcA>gcG	A>A	94120														10
3395	G	GC	2	ORF1ab	orf1ab:c.3130Gac>Cac	D>H		2	94118												10
3395	G	GT	3	ORF1ab	orf1ab:c.3130Gac>Tac	D>Y		2	94118												10
3396	A	AG	1	ORF1ab	orf1ab:c.3131gAc>gGc	D>G	94120														10
3397	C	CT	1	ORF1ab	orf1ab:c.3132gaC>gaT	D>D		38		94081		1									10
3403	G	GT	2	ORF1ab	orf1ab:c.3138gtG>gtT	V>V	1	26	94093				1		1						8
3404	G	GT	1	ORF1ab	orf1ab:c.3139Gaa>Taa	E>Stop			94121		1										8
3405	A	AC	1	ORF1ab	orf1ab:c.3140gAa>gCa	E>A	94112		10												8
3405	A	AG	1	ORF1ab	orf1ab:c.3140gAa>gGa	E>G	94112		10												8
3408	A	AG	2	ORF1ab			94121							1							8
3409	A	AG	1	ORF1ab	orf1ab:c.3144gaA>gaG	E>E	94120		1	1											8
3410	G	GC	1	ORF1ab			1	2	94117						1						9
3410	G	GT	1	ORF1ab	orf1ab:c.3145Gct>Tct	A>S	1	2	94117						1						9
3411	C	CG	1	ORF1ab				120		93996		5									9
3411	C	CT	1	ORF1ab	orf1ab:c.3146gCt>gTt	A>V		120		93996		5									9
3412	T	TA	1	ORF1ab	orf1ab:c.3147gcT>gcA	A>A		94091		1			1			1					36
3418	G	GC	1	ORF1ab				4	94116												10
3418	G	GT	1	ORF1ab	orf1ab:c.3153aaG>aaT	K>N		4	94116												10
3419	G	GT	1	ORF1ab	orf1ab:c.3154Gta>Tta	V>L	10		94110												10
3420	T	TG	2	ORF1ab				94119				1									10
3425	C	CT	2	ORF1ab	orf1ab:c.3160Cca>Tca	P>S		17		94102											11
3426	C	CA	4	ORF1ab	orf1ab:c.3161cCa>cAa	P>Q		24		94094		1									11
3426	C	CT	1	ORF1ab	orf1ab:c.3161cCa>cTa	P>L		24		94094		1									11
3430	A	AG	1	ORF1ab	orf1ab:c.3165acA>acG	T>T	94120			1											9
3434	G	GA	1	ORF1ab	orf1ab:c.3169Gtt>Att	V>I			94121												9
3440	A	AG	1	ORF1ab			94121														9
3440	A	AT	1	ORF1ab			94121														9
3442	T	TC	3	ORF1ab	orf1ab:c.3177aaT>aaC	N>N		94120		1											9
3445	A	AG	2	ORF1ab	orf1ab:c.3180gcA>gcG	A>A	94119		3												8
3446	G	GA	2	ORF1ab	orf1ab:c.3181Gcc>Acc	A>T			94121				1								8
3447	C	CA	1	ORF1ab	orf1ab:c.3182gCc>gAc	A>D		3		94119											8
3448	C	CA	4	ORF1ab	orf1ab:c.3183gcC>gcA	A>A		1		94120				1							8
3449	A	AG	2	ORF1ab	orf1ab:c.3184Aat>Gat	N>D	94122														8
3450	A	AC	1	ORF1ab	orf1ab:c.3185aAt>aCt	N>T	94118		4												8
3450	A	AG	1	ORF1ab	orf1ab:c.3185aAt>aGt	N>S	94118		4												8
3452	G	GT	1	ORF1ab	orf1ab:c.3187Gtt>Ttt	V>F	20		94102												8
3457	C	CT	1	ORF1ab	orf1ab:c.3192taC>taT	Y>Y		3		94119											8
3458	C	CA	3	ORF1ab						94121				1							8
3458	C	CT	1	ORF1ab	orf1ab:c.3193Ctt>Ttt	L>F				94121				1							8
3462	A	AG	3	ORF1ab	orf1ab:c.3197aAa>aGa	K>R	94120														10
3465	A	AT	1	ORF1ab			94120														10
3467	G	GT	11	ORF1ab	orf1ab:c.3202Gga>Tga	G>Stop		1	94120												9
3473	G	GA	1	ORF1ab	orf1ab:c.3208Ggt>Agt	G>S	1	1	94121												7
3475	T	TA	1	ORF1ab	orf1ab:c.3210ggT>ggA	G>G		94114		6		1									9
3476	G	GC	1	ORF1ab	orf1ab:c.3211Gtt>Ctt	V>L	6		94113		1										10
3477	T	TG	1	ORF1ab	orf1ab:c.3212gTt>gGt	V>G		94116		1		5									8
3483	G	GT	12	ORF1ab	orf1ab:c.3218gGa>gTa	G>V	3	144	93979				1								3
3484	A	AT	2	ORF1ab	orf1ab:c.3219ggA>ggT	G>G	94123		4												3
3487	C	CA	2	ORF1ab	orf1ab:c.3222gcC>gcA	A>A	2	17		94109											2
3491	A	AG	2	ORF1ab	orf1ab:c.3226Aat>Gat	N>D	94128														2
3492	A	AG	4	ORF1ab	orf1ab:c.3227aAt>aGt	N>S	94126			2											2
3495	A	AG	1	ORF1ab	orf1ab:c.3230aAg>aGg	K>R	94127				1										2
3499	T	TC	1	ORF1ab	orf1ab:c.3234gcT>gcC	A>A		94119		7		2									2
3500	A	AC	5	ORF1ab	orf1ab:c.3235Act>Cct	T>P	94126		2												2
3500	A	AG	1	ORF1ab	orf1ab:c.3235Act>Gct	T>A	94126		2												2
3503	A	AG	1	ORF1ab	orf1ab:c.3238Aac>Gac	N>D	94127		1												2
3504	A	AG	1	ORF1ab	orf1ab:c.3239aAc>aGc	N>S	94115									10					5
3505	C	CT	1	ORF1ab	orf1ab:c.3240aaC>aaT	N>N		8		94066		14									42
3508	T	TC	1	ORF1ab	orf1ab:c.3243aaT>aaC	N>N	3	94085		5											37
3509	G	GT	1	ORF1ab	orf1ab:c.3244Gcc>Tcc	A>S	1		94089		1		1								38
3516	A	AG	1	ORF1ab	orf1ab:c.3251cAa>cGa	Q>R	94091														39
3517	A	AG	2	ORF1ab	orf1ab:c.3252caA>caG	Q>Q	94087		4												39
3518	G	GT	1	ORF1ab	orf1ab:c.3253Gtt>Ttt	V>F	1	61	94029												39
3520	T	TC	1	ORF1ab	orf1ab:c.3255gtT>gtC	V>V	2	94088													40
3527	G	GT	1	ORF1ab	orf1ab:c.3262Gat>Tat	D>Y			94050												80
3528	A	AT	1	ORF1ab	orf1ab:c.3263gAt>gTt	D>V	94048			2											80
3530	G	GT	1	ORF1ab	orf1ab:c.3265Gat>Tat	D>Y	1	9	94037	1			1								81
3531	A	AG	1	ORF1ab	orf1ab:c.3266gAt>gGt	D>G	94046		2												82
3532	T	TC	1	ORF1ab	orf1ab:c.3267gaT>gaC	D>D		94038		9		1	1			7					74
3536	A	AG	1	ORF1ab	orf1ab:c.3271Ata>Gta	I>V	94055		1		1			1							72
3538	A	AG	1	ORF1ab	orf1ab:c.3273atA>atG	I>M	94055		2		1										72
3542	A	AT	1	ORF1ab	orf1ab:c.3277Act>Tct	T>S	94055	1	1		2					1					70
3546	A	AT	1	ORF1ab	orf1ab:c.3281aAt>aTt	N>I	94044	1	1	1											76		7
3549	G	GT	1	ORF1ab	orf1ab:c.3284gGa>gTa	G>V	5	1	94042				1		1						78		2
3550	A	AG	1	ORF1ab	orf1ab:c.3285ggA>ggG	G>G	94049				1					1					77		2
3553	A	AC	1	ORF1ab			94050	1			1										76		2
3557	A	AT	4	ORF1ab	orf1ab:c.3292Aaa>Taa	K>Stop	94054				1			1							73		1
3559	A	AG	8	ORF1ab	orf1ab:c.3294aaA>aaG	K>K	94049	1	3					2		1					74
3560	G	GA	1	ORF1ab	orf1ab:c.3295Gtg>Atg	V>M		3	94054		1										72
3564	G	GT	3	ORF1ab	orf1ab:c.3299gGt>gTt	G>V		89	93848				119								74
3566	G	GA	1	ORF1ab	orf1ab:c.3301Ggt>Agt	G>S	7		94053				1								69
3566	G	GT	1	ORF1ab	orf1ab:c.3301Ggt>Tgt	G>C	7		94053				1								69
3569	A	AG	4	ORF1ab	orf1ab:c.3304Agt>Ggt	S>G	93858		201		2										69
3569	A	AT	1	ORF1ab	orf1ab:c.3304Agt>Tgt	S>C	93858		201		2										69
3570	G	GT	1	ORF1ab	orf1ab:c.3305aGt>aTt	S>I			94059		1										70
3574	T	TC	1	ORF1ab	orf1ab:c.3309tgT>tgC	C>C		94059				2									69
3575	G	GA	1	ORF1ab	orf1ab:c.3310Gtt>Att	V>I	1		94063												66
3575	G	GT	2	ORF1ab	orf1ab:c.3310Gtt>Ttt	V>F	1		94063												66
3581	A	AG	3	ORF1ab	orf1ab:c.3316Agc>Ggc	S>G	94060							2		2					66
3584	G	GT	3	ORF1ab					94063				2								65
3586	A	AG	1	ORF1ab	orf1ab:c.3321ggA>ggG	G>G	94063				1										66
3588	A	AG	1	ORF1ab	orf1ab:c.3323cAc>cGc	H>R	94061							2							67
3590	A	AG	1	ORF1ab	orf1ab:c.3325Aat>Gat	N>D	94063				1			1							65
3591	A	AG	1	ORF1ab	orf1ab:c.3326aAt>aGt	N>S	94065		2												63
3600	A	AG	1	ORF1ab	orf1ab:c.3335aAa>aGa	K>R	94069														61
3603	A	AG	1	ORF1ab	orf1ab:c.3338cAc>cGc	H>R	94065		4					1							60
3603	A	AT	1	ORF1ab			94065		4					1							60
3611	C	CA	1	ORF1ab				2		94068		2		1							57
3612	A	AT	1	ORF1ab			94069				2					1					58
3614	G	GT	1	ORF1ab	orf1ab:c.3349Gtt>Ttt	V>F			94072												58
3615	T	TC	1	ORF1ab	orf1ab:c.3350gTt>gCt	V>A		94065		7		1	1								56
3616	T	TC	1	ORF1ab	orf1ab:c.3351gtT>gtC	V>V	1	94070	1			1									57
3617	G	GA	1	ORF1ab	orf1ab:c.3352Gtc>Atc	V>I			94070		2		1								57
3618	T	TC	3	ORF1ab	orf1ab:c.3353gTc>gCc	V>A		94068		2		1									59
3619	C	CA	3	ORF1ab	orf1ab:c.3354gtC>gtA	V>V		43		94024		4									59
3619	C	CT	3	ORF1ab	orf1ab:c.3354gtC>gtT	V>V		43		94024		4									59
3621	G	GC	1	ORF1ab			2		94070		1										57
3623	C	CA	1	ORF1ab	orf1ab:c.3358Cca>Aca	P>T				94068		1		2	1						58
3625	A	AG	2	ORF1ab	orf1ab:c.3360ccA>ccG	P>P	94055	6		2	1			1		1					64
3627	A	AG	1	ORF1ab	orf1ab:c.3362aAt>aGt	N>S	94063		2							1					64
3628	T	TC	2	ORF1ab	orf1ab:c.3363aaT>aaC	N>N		94058		3		4									65
3629	G	GC	1	ORF1ab	orf1ab:c.3364Gtt>Ctt	V>L	1		94064												65
3632	A	AG	1	ORF1ab	orf1ab:c.3367Aac>Gac	N>D	94058		1		1										66		4
3635	A	AC	2	ORF1ab	orf1ab:c.3370Aaa>Caa	K>Q	94062		2												66
3638	G	GA	1	ORF1ab	orf1ab:c.3373Ggt>Agt	G>S	2	7	94029		20		2								70
3639	G	GT	1	ORF1ab	orf1ab:c.3374gGt>gTt	G>V	2		94050		7		1								70
3642	A	AG	1	ORF1ab	orf1ab:c.3377gAa>gGa	E>G	94060														70
3644	G	GA	1	ORF1ab	orf1ab:c.3379Gac>Aac	D>N	4		94048		1										77
3644	G	GT	3	ORF1ab	orf1ab:c.3379Gac>Tac	D>Y	4		94048		1										77
3648	T	TC	1	ORF1ab	orf1ab:c.3383aTt>aCt	I>T		94042		1			1								86
3650	C	CA	1	ORF1ab	orf1ab:c.3385Caa>Aaa	Q>K				94045		1									84
3656	C	CA	1	ORF1ab	orf1ab:c.3391Ctt>Att	L>I		24		94011		4									91
3661	G	GT	1	ORF1ab	orf1ab:c.3396aaG>aaT	K>N	2	7	94028		1										92
3662	A	AG	1	ORF1ab	orf1ab:c.3397Agt>Ggt	S>G	94035			1	1										93
3670	T	TG	1	ORF1ab				94020		2											108
3671	G	GA	3	ORF1ab	orf1ab:c.3406Gaa>Aaa	E>K	9		94009		3										109
3671	G	GT	4	ORF1ab	orf1ab:c.3406Gaa>Taa	E>Stop	9		94009		3										109
3680	A	AT	1	ORF1ab	orf1ab:c.3415Aat>Tat	N>Y	94007									1					122
3683	C	CA	1	ORF1ab	orf1ab:c.3418Cag>Aag	Q>K				94005		2									123
3688	C	CT	1	ORF1ab	orf1ab:c.3423caC>caT	H>H		4		94003		1									122
3695	C	CA	1	ORF1ab	orf1ab:c.3430Cta>Ata	L>I		130		93868		7		1							124
3702	C	CT	1	ORF1ab	orf1ab:c.3437gCa>gTa	A>V		5	1	93996		1			1						126
3707	T	TC	1	ORF1ab	orf1ab:c.3442Tta>Cta	L>L		94000		1			1								127		1
3708	T	TC	2	ORF1ab	orf1ab:c.3443tTa>tCa	L>S		94000				2									127		1
3709	A	AG	1	ORF1ab	orf1ab:c.3444ttA>ttG	L>L	94000		2		1					1					126
3710	T	TC	1	ORF1ab	orf1ab:c.3445Tta>Cta	L>L		93999	1	3											127
3711	T	TC	2	ORF1ab	orf1ab:c.3446tTa>tCa	L>S		94002													128
3713	T	TC	1	ORF1ab	orf1ab:c.3448Tca>Cca	S>P		93996								1					133
3714	C	CA	2	ORF1ab	orf1ab:c.3449tCa>tAa	S>Stop		4		93992		1		1							132
3714	C	CT	1	ORF1ab	orf1ab:c.3449tCa>tTa	S>L		4		93992		1		1							132
3716	G	GT	2	ORF1ab	orf1ab:c.3451Gct>Tct	A>S			93991				2		2						135
3717	C	CT	3	ORF1ab	orf1ab:c.3452gCt>gTt	A>V		19		93972		3									136
3719	G	GC	1	ORF1ab			3		93992		1		1								133
3721	T	TC	1	ORF1ab	orf1ab:c.3456ggT>ggC	G>G		93994		1						1					134
3722	A	AG	2	ORF1ab	orf1ab:c.3457Att>Gtt	I>V	93972	1	20					1		2					134
3722	A	AT	11	ORF1ab			93972	1	20					1		2					134
3728	G	GT	1	ORF1ab	orf1ab:c.3463Ggt>Tgt	G>C	1	12	93977				3					1			136
3731	G	GT	1	ORF1ab	orf1ab:c.3466Gct>Tct	A>S	2		93991		1										136
3734	G	GT	1	ORF1ab	orf1ab:c.3469Gac>Tac	D>Y		1	93992				1								136
3735	A	AC	1	ORF1ab	orf1ab:c.3470gAc>gCc	D>A	93990				2					1					137
3736	C	CT	1	ORF1ab	orf1ab:c.3471gaC>gaT	D>D	2	16		93974		1		1							136
[truncated: 14,412 more rows]

## Sheet: 20210630
iSNVs Recorded				Annotation			GISAID
Pos	Ref	Sub	No. of samples found edited	Gene	Variation Codon	Amino Acid Change	A	T	G	C	R	Y	K	M	S	W	B	D	H	V
55	A	AC	2	5'UTR				16	12	7	10			3		3
55	A	AG	1	5'UTR				16	12	7	10			3		3
56	G	GT	2	5'UTR			4	5		3		2	3		5
57	A	AG	1	5'UTR			1	1	107	9	4			4	1	2	1
58	T	TC	2	5'UTR			3	1	4	10		3	1			2
59	C	CA	1	5'UTR			3	1	4		1	4		5	2
59	C	CT	1	5'UTR			3	1	4		1	4		5	2
61	G	GT	2	5'UTR			480	2032	1	4	9	1	33		3
62	T	TC	2	5'UTR			3		4	23		7				1
64	C	CA	4	5'UTR			10	406	3			22		3
66	C	CA	2	5'UTR			458	5228	5			56		5	1
68	A	AT	2	5'UTR				22	6	6	2			2	1
69	A	AG	9	5'UTR			1	7	17	6	2					2
70	A	AC	7	5'UTR				1	2	5	2					3
70	A	AG	4	5'UTR				1	2	5	2					3
71	C	CA	10	5'UTR			5	13		1		7		10	1	1
71	C	CG	9	5'UTR			5	13		1		7		10	1	1
71	C	CT	18	5'UTR			5	13		1		7		10	1	1
72	G	GA	19	5'UTR			11	4		1	29		1	1	1
72	G	GT	8	5'UTR			11	4		1	29		1	1	1
73	A	AC	1	5'UTR				3	4			1		5		5
73	A	AG	3	5'UTR				3	4			1		5		5
74	A	AC	32	5'UTR			1	1	6	4	1			2		2
74	A	AT	1	5'UTR			1	1	6	4	1			2		2
75	C	CT	11	5'UTR			2	35		3		10		3
77	T	TA	20	5'UTR			11		1	27		2	3			3			1
77	T	TG	3	5'UTR			11		1	27		2	3			3			1
78	T	TA	84	5'UTR			16	4	67	27		4	106			16
78	T	TC	8	5'UTR			16	4	67	27		4	106			16
78	T	TG	2	5'UTR			16	4	67	27		4	106			16
83	T	TC	81	5'UTR			7		14	122		6	1			1
84	C	CA	2	5'UTR			1	1800	1			7		8	4
94	G	GC	1	5'UTR			49	271		1	3		15		1
96	C	CA	3	5'UTR			13	385	3			7		1
96	C	CT	1	5'UTR			13	385	3			7		1
97	A	AT	1	5'UTR			1	6	41	6	3			1
100	C	CA	3	5'UTR			28	6264	1	1		27		4
101	G	GT	1	5'UTR			326	134		8	9		10
105	G	GT	1	5'UTR			17	1043	1	7			8
108	T	TC	1	5'UTR			13		12	39		3	1			3
109	G	GC	1	5'UTR			16	17	1	2	1		1
113	A	AG	4	5'UTR			1		32	2	4
116	G	GA	1	5'UTR			22	1		1	1		1
117	C	CA	1	5'UTR			2	199		1		19		1
117	C	CT	2	5'UTR			2	199		1		19		1
118	A	AG	1	5'UTR				34	63	35				1		2
119	C	CA	1	5'UTR			110	319	2			6		5
119	C	CT	1	5'UTR			110	319	2			6		5
121	C	CA	4	5'UTR			2	334	6			6
121	C	CT	1	5'UTR			2	334	6			6
122	A	AG	1	5'UTR			1	2	76	3	1			1		1
123	C	CG	1	5'UTR			12	112				17		1					1
124	G	GA	1	5'UTR			155	47	1	1			2
126	A	AG	5	5'UTR				254	44	2	1					1
131	A	AG	3	5'UTR				1	1	2						1
131	A	AT	1	5'UTR				1	1	2						1
132	A	AG	13	5'UTR				2	34	2				1		1
135	A	AG	1	5'UTR				5	5	1	1					1
136	A	AG	1	5'UTR			1	4	171	20	2
137	T	TC	1	5'UTR			9	1		247		3	4			1
139	A	AG	2	5'UTR			1	2	35	10	3					1
139	A	AT	1	5'UTR			1	2	35	10	3					1
140	C	CT	1	5'UTR			26	2754	14	1		22		3
141	T	TC	1	5'UTR			1	1		129		6	2
142	A	AG	2	5'UTR			2	8	20	10	2			1		1
142	A	AT	1	5'UTR			2	8	20	10	2			1		1
143	A	AG	2	5'UTR			1	83	1252	17	2			1		1
145	T	TC	1	5'UTR			42		1	275		2				3
147	C	CT	1	5'UTR			3	1113	1			17		1
148	T	TC	1	5'UTR			7		1	10			1			1
149	G	GA	1	5'UTR			14	127		3	1		3
149	G	GC	1	5'UTR			14	127		3	1		3
150	T	TC	1	5'UTR					5	28		5
151	C	CA	11	5'UTR			8	212	1			13		1
152	G	GA	1	5'UTR			146	17			12		3
154	T	TC	1	5'UTR			1		4	8		5	1
155	G	GT	7	5'UTR			89	6			5		1
156	A	AG	1	5'UTR				58	93	6	6			1		1
156	A	AT	1	5'UTR				58	93	6	6			1		1
158	A	AG	2	5'UTR				6	168	5	5			1		1
159	G	GT	3	5'UTR			41	2		1	3		2
160	G	GT	7	5'UTR			347	777		2	4		20		1
163	A	AG	1	5'UTR				6	46	9	2					2
163	A	AT	1	5'UTR				6	46	9	2					2
165	G	GT	11	5'UTR			446	69		3	1		1
166	A	AG	8	5'UTR				2	6	2						2
166	A	AT	1	5'UTR				2	6	2						2
167	G	GT	1	5'UTR			19	206		15			8
169	A	AG	2	5'UTR				80	93		2
170	A	AG	2	5'UTR					11	23	3			2
170	A	AT	1	5'UTR					11	23	3			2
171	C	CT	1	5'UTR			18	290				4		1
173	C	CA	8	5'UTR			5	330	1			9
174	G	GT	5	5'UTR			638	13084		433	7		41		4		1
176	C	CA	3	5'UTR			7	481	1			11		2
179	T	TC	1	5'UTR			8		149	81		2	4			1
180	C	CA	3	5'UTR			8	1449		1		10		1
180	C	CT	1	5'UTR			8	1449		1		10		1
181	T	TA	1	5'UTR			1	2	12	70		2	1			1
185	G	GT	2	5'UTR			48	339	2	2			8		1
186	C	CT	3	5'UTR			101	3449	25	4		61		1	1
187	A	AG	8	5'UTR			1	202	760	5	22					2
187	A	AT	2	5'UTR			1	202	760	5	22					2
190	C	CT	2	5'UTR				527	6			6
192	G	GT	1	5'UTR			198	30	1		2		2		1
193	C	CT	1	5'UTR			19	280	58	1		7		2
196	A	AG	2	5'UTR			18		24							1
197	C	CT	1	5'UTR			4	24	5	39					2
198	G	GC	1	5'UTR			139	160	1		5		4
198	G	GT	2	5'UTR			139	160	1		5		4
199	G	GT	1	5'UTR			145	2127	1	1	2		7
203	C	CT	9	5'UTR			50	19923	4	1		177		2
204	G	GA	1	5'UTR			669	57064	2	82	22		110
204	G	GT	4	5'UTR			669	57064	2	82	22		110
207	C	CA	3	5'UTR			18	605	1			100		2					2
207	C	CT	1	5'UTR			18	605	1			100		2					2
209	T	TC	1	5'UTR			43	4	2	52		1				5
210	G	GT	2	5'UTR			106	51806		26			54		1
213	G	GT	2	5'UTR			173	208			5		9
214	C	CT	1	5'UTR			3	648	4			5
215	A	AG	1	5'UTR				172	37	56	1					2
218	C	CT	1	5'UTR			3	430	2	1		11
219	G	GT	15	5'UTR			386	1656	7	79	5		29		1
220	A	AG	1	5'UTR			9	34	111	6	2			1
222	C	CA	6	5'UTR			20	32528	49	25		122		1
222	C	CT	2	5'UTR			20	32528	49	25		122		1
223	A	AG	2	5'UTR			1	50	24	27	2					6
223	A	AT	1	5'UTR			1	50	24	27	2					6
224	T	TC	1	5'UTR			30	1	6	441		5				4
226	A	AG	2	5'UTR			6	6	1	3	3			2
228	C	CT	1	5'UTR			4	166				8
229	A	AT	1	5'UTR				33	43	10	2					2
230	C	CA	1	5'UTR				170				3		1
231	A	AG	2	5'UTR				12	46	5				1
233	C	CA	2	5'UTR			76	143				3		2
235	A	AG	1	5'UTR			1	24	23	53	2
235	A	AT	1	5'UTR			1	24	23	53	2
236	G	GT	1	5'UTR			81	33		1	2		3
237	G	GT	2	5'UTR			54	170		1	1		2					1
238	T	TC	1	5'UTR			4		328	19		2	2
238	T	TG	3	5'UTR			4		328	19		2	2
239	T	TC	1	5'UTR			14	22	11	74		7	1
241	C	CT	37	5'UTR			231	1364263	8	1		86				2
242	G	GT	1	5'UTR			99	191	1	9	1		9
243	T	TC	1	5'UTR			28		27	66		2
244	C	CA	3	5'UTR				180				5
245	C	CA	1	5'UTR			24	879	7			9		2
246	G	GT	3	5'UTR			699	98		2	5		3
247	G	GT	1	5'UTR			122	224	1	2	6		4
248	G	GT	1	5'UTR			2	433	1		1		4
249	T	TC	1	5'UTR			4		1	70		2				1
252	G	GT	19	5'UTR			22	279		1			11		1
253	A	AC	1	5'UTR					119		3
253	A	AG	1	5'UTR					119		3
255	C	CA	2	5'UTR			5	59		1		8
256	G	GA	1	5'UTR			125	140	5	5	3		3		1
256	G	GT	5	5'UTR			125	140	5	5	3		3		1
257	A	AG	16	5'UTR				14	217	78	4			2
258	A	AT	1	5'UTR				515	45	14
259	A	AG	2	5'UTR				5	75	18	2
260	G	GA	1	5'UTR			51	33		1	3		2
260	G	GT	3	5'UTR			51	33		1	3		2
261	G	GC	1	5'UTR			7	9		3	1		2				1
263	A	AG	1	5'UTR				3	69	9	3
264	A	AG	5	5'UTR				4	60	1	3					2
266	A	AG	1	ORF1ab				1			1					1
268	G	GT	3	ORF1ab	orf1ab:c.3atG>atT	M>I		2
269	G	GT	5	ORF1ab	orf1ab:c.4Gag>Tag	E>Stop	326	1		1	4		1
270	A	AC	1	ORF1ab	orf1ab:c.5gAg>gCg	E>A	1	8	85	1	4			1
270	A	AG	1	ORF1ab	orf1ab:c.5gAg>gGg	E>G	1	8	85	1	4			1
271	G	GT	2	ORF1ab	orf1ab:c.6gaG>gaT	E>D	27	37		1			1
275	C	CA	1	ORF1ab	orf1ab:c.10Ctt>Att	L>I	11	645	1			6		2	1
277	T	TG	1	ORF1ab	orf1ab:c.12ctT>ctG	L>L	86	1	8	798		4				6
279	T	TC	1	ORF1ab	orf1ab:c.14gTc>gCc	V>A	10	1	1	75		4
280	C	CA	1	ORF1ab	orf1ab:c.15gtC>gtA	V>V	15	406	1			11		3
280	C	CT	1	ORF1ab	orf1ab:c.15gtC>gtT	V>V	15	406	1			11		3
281	C	CA	1	ORF1ab	orf1ab:c.16Cct>Act	P>T	8	70				4		1
282	C	CA	1	ORF1ab	orf1ab:c.17cCt>cAt	P>H	12	80				4
284	G	GT	2	ORF1ab	orf1ab:c.19Ggt>Tgt	G>C	357	24			4				1
285	G	GT	1	ORF1ab	orf1ab:c.20gGt>gTt	G>V	38	229		1	2		11
286	T	TG	1	ORF1ab			1			146		5
289	C	CA	2	ORF1ab	orf1ab:c.24ttC>ttA	F>L	45	155		1		6
292	C	CA	2	ORF1ab	orf1ab:c.27aaC>aaA	N>K	1	3701	13	1		22
292	C	CT	1	ORF1ab	orf1ab:c.27aaC>aaT	N>N	1	3701	13	1		22
293	G	GA	1	ORF1ab	orf1ab:c.28Gag>Aag	E>K	102	4			6		2
293	G	GT	16	ORF1ab	orf1ab:c.28Gag>Tag	E>Stop	102	4			6		2
294	A	AG	3	ORF1ab	orf1ab:c.29gAg>gGg	E>G	1	14	24	2				1		1
295	G	GA	1	ORF1ab	orf1ab:c.30gaG>gaA	E>E	41	4			6				1
295	G	GT	1	ORF1ab	orf1ab:c.30gaG>gaT	E>D	41	4			6				1
300	C	CT	1	ORF1ab	orf1ab:c.35aCa>aTa	T>I	2	236	1	1		10		3	1
301	A	AC	1	ORF1ab	orf1ab:c.36acA>acC	T>T			26	2	1			1		1
303	A	AG	1	ORF1ab	orf1ab:c.38cAc>cGc	H>R			5	3	1
306	T	TG	1	ORF1ab	orf1ab:c.41gTc>gGc	V>G			3	17		5				1
308	C	CA	2	ORF1ab	orf1ab:c.43Caa>Aaa	Q>K	5	1	1			1		1
309	A	AG	1	ORF1ab	orf1ab:c.44cAa>cGa	Q>R		21	60	1				1
310	A	AG	5	ORF1ab	orf1ab:c.45caA>caG	Q>Q			25	5	2			2
311	C	CT	1	ORF1ab	orf1ab:c.46Ctc>Ttc	L>F	4	229	3			13
312	T	TC	1	ORF1ab	orf1ab:c.47cTc>cCc	L>P	4	4	5	11		3				1
313	C	CA	1	ORF1ab	orf1ab:c.48ctC>ctA	L>L	4	39291				81		1	1	1
313	C	CT	46	ORF1ab	orf1ab:c.48ctC>ctT	L>L	4	39291				81		1	1	1
314	A	AG	3	ORF1ab	orf1ab:c.49Agt>Ggt	S>G	55	76	18	12	1					1
315	G	GT	1	ORF1ab	orf1ab:c.50aGt>aTt	S>I	68	473	3	1			1			1
317	T	TC	1	ORF1ab	orf1ab:c.52Ttg>Ctg	L>L	4	2	5	6		7				1
319	G	GC	1	ORF1ab			84	27	1		3		5
321	C	CA	2	ORF1ab	orf1ab:c.56cCt>cAt	P>H	1	4	1	1		3
322	T	TG	1	ORF1ab	orf1ab:c.57ccT>ccG	P>P	109		8	20		3
323	G	GT	1	ORF1ab	orf1ab:c.58Gtt>Ttt	V>F	27	7	2		1				1
328	A	AG	1	ORF1ab	orf1ab:c.63ttA>ttG	L>L		1	8		5
328	A	AT	1	ORF1ab	orf1ab:c.63ttA>ttT	L>F		1	8		5
329	C	CT	1	ORF1ab			10		4					1
330	A	AG	1	ORF1ab	orf1ab:c.65cAg>cGg	Q>R	1		12	1	1
331	G	GT	1	ORF1ab	orf1ab:c.66caG>caT	Q>H	33	30		1	2		3		1
332	G	GA	1	ORF1ab	orf1ab:c.67Gtt>Att	V>I	122	8			3		3
333	T	TC	1	ORF1ab	orf1ab:c.68gTt>gCt	V>A				3		1
335	C	CA	6	ORF1ab	orf1ab:c.70Cgc>Agc	R>S	23	5070				140		3
335	C	CT	2	ORF1ab	orf1ab:c.70Cgc>Tgc	R>C	23	5070				140		3
337	C	CT	1	ORF1ab	orf1ab:c.72cgC>cgT	R>R	13	3184	9			91			1
338	G	GT	6	ORF1ab	orf1ab:c.73Gac>Tac	D>Y	55	28			3		1
339	A	AT	1	ORF1ab	orf1ab:c.74gAc>gTc	D>V		1	14
343	G	GA	2	ORF1ab	orf1ab:c.78gtG>gtA	V>V	23	562			4		14
344	C	CT	1	ORF1ab	orf1ab:c.79Ctc>Ttc	L>F	402	842	7			23
345	T	TC	1	ORF1ab	orf1ab:c.80cTc>cCc	L>P	98	1	7	7			2			2
346	C	CA	4	ORF1ab	orf1ab:c.81ctC>ctA	L>L	19	3827	2			41		2
347	G	GT	1	ORF1ab	orf1ab:c.82Gta>Tta	V>L	862	23		5	21		1
349	A	AT	1	ORF1ab					14	2
350	C	CT	2	ORF1ab	orf1ab:c.85Cgt>Tgt	R>C	5	127	2	1		7
351	G	GT	1	ORF1ab	orf1ab:c.86cGt>cTt	R>L	47	11			2
353	G	GA	1	ORF1ab	orf1ab:c.88Ggc>Agc	G>S	143	65			2		3
353	G	GT	2	ORF1ab	orf1ab:c.88Ggc>Tgc	G>C	143	65			2		3
358	T	TC	1	ORF1ab	orf1ab:c.93ttT>ttC	F>F	3	1		100		4				3
359	G	GT	1	ORF1ab			12				1				1
360	G	GT	3	ORF1ab	orf1ab:c.95gGa>gTa	G>V	2	1			1
361	A	AG	1	ORF1ab	orf1ab:c.96ggA>ggG	G>G		1	663	19	3			1
362	G	GT	4	ORF1ab	orf1ab:c.97Gac>Tac	D>Y	344	81			9		1
363	A	AG	1	ORF1ab	orf1ab:c.98gAc>gGc	D>G	1		42	4				1		1
364	C	CA	1	ORF1ab	orf1ab:c.99gaC>gaA	D>E	41	698				7		2
365	T	TC	2	ORF1ab	orf1ab:c.100Tcc>Ccc	S>P	99		11	12		1	1
366	C	CA	7	ORF1ab				104				6		1
366	C	CT	1	ORF1ab	orf1ab:c.101tCc>tTc	S>F		104				6		1
367	C	CA	2	ORF1ab	orf1ab:c.102tcC>tcA	S>S	92	297	15			16
367	C	CG	1	ORF1ab	orf1ab:c.102tcC>tcG	S>S	92	297	15			16
367	C	CT	2	ORF1ab	orf1ab:c.102tcC>tcT	S>S	92	297	15			16
370	G	GT	2	ORF1ab	orf1ab:c.105gtG>gtT	V>V	140	882		3	9		19		3
372	A	AG	1	ORF1ab	orf1ab:c.107gAg>gGg	E>G		1	11	2
372	A	AT	1	ORF1ab	orf1ab:c.107gAg>gTg	E>V		1	11	2
373	G	GA	1	ORF1ab	orf1ab:c.108gaG>gaA	E>E	280	180			7		5
373	G	GT	1	ORF1ab	orf1ab:c.108gaG>gaT	E>D	280	180			7		5
374	G	GT	1	ORF1ab	orf1ab:c.109Gag>Tag	E>Stop	1138	1			16		4
375	A	AG	1	ORF1ab	orf1ab:c.110gAg>gGg	E>G		9	19		1			1		1
379	C	CA	15	ORF1ab	orf1ab:c.114gtC>gtA	V>V	832	291	2			12		5
381	T	TC	2	ORF1ab	orf1ab:c.116tTa>tCa	L>S	47		1	7
382	A	AC	1	ORF1ab					169		4
382	A	AG	1	ORF1ab	orf1ab:c.117ttA>ttG	L>L			169		4
384	C	CA	4	ORF1ab				218				6
384	C	CT	1	ORF1ab	orf1ab:c.119tCa>tTa	S>L		218				6
385	A	AG	4	ORF1ab	orf1ab:c.120tcA>tcG	S>S		28	98	2	6					1
386	G	GT	1	ORF1ab	orf1ab:c.121Gag>Tag	E>Stop	58	2	1		4		1
388	G	GT	2	ORF1ab	orf1ab:c.123gaG>gaT	E>D	77	32			2		4
389	G	GT	1	ORF1ab	orf1ab:c.124Gca>Tca	A>S	55	6			4		2		1
391	A	AC	1	ORF1ab	orf1ab:c.126gcA>gcC	A>A		31	50	25	1
391	A	AG	1	ORF1ab	orf1ab:c.126gcA>gcG	A>A		31	50	25	1
394	T	TC	1	ORF1ab	orf1ab:c.129cgT>cgC	R>R			5	93		3
395	C	CA	8	ORF1ab	orf1ab:c.130Caa>Aaa	Q>K	7	2
396	A	AG	1	ORF1ab	orf1ab:c.131cAa>cGa	Q>R		32	283		1					1
401	C	CA	4	ORF1ab	orf1ab:c.136Ctt>Att	L>I	18	135	1			8		1
403	T	TA	2	ORF1ab	orf1ab:c.138ctT>ctA	L>L	61			93		6				1
403	T	TC	1	ORF1ab	orf1ab:c.138ctT>ctC	L>L	61			93		6				1
404	A	AT	8	ORF1ab	orf1ab:c.139Aaa>Taa	K>Stop		2								19
405	A	AG	2	ORF1ab	orf1ab:c.140aAa>aGa	K>R		2	132	1	3			1
406	A	AG	10	ORF1ab	orf1ab:c.141aaA>aaG	K>K			63	4	16
407	G	GT	1	ORF1ab	orf1ab:c.142Gat>Tat	D>Y	234	103		1	5		3
408	A	AG	1	ORF1ab	orf1ab:c.143gAt>gGt	D>G		1	898	10	3					1
409	T	TG	2	ORF1ab	orf1ab:c.144gaT>gaG	D>E	14		3	59		2				1
410	G	GT	1	ORF1ab	orf1ab:c.145Ggc>Tgc	G>C	109	256	1		1		10		1
411	G	GT	1	ORF1ab	orf1ab:c.146gGc>gTc	G>V	65	2		1	13		1
412	C	CA	1	ORF1ab	orf1ab:c.147ggC>ggA	G>G	22	258				9
413	A	AG	1	ORF1ab	orf1ab:c.148Act>Gct	T>A		2	8	1	1					2
417	G	GT	1	ORF1ab	orf1ab:c.152tGt>tTt	C>F	1	1	1		2		2
419	G	GT	2	ORF1ab	orf1ab:c.154Ggc>Tgc	G>C	34	74			2		4
420	G	GT	2	ORF1ab	orf1ab:c.155gGc>gTc	G>V	3	6		1			1
424	A	AG	3	ORF1ab	orf1ab:c.159ttA>ttG	L>L	1	10	26		4			2
427	A	AG	1	ORF1ab	orf1ab:c.162gtA>gtG	V>V	7	30	60		1			1		1
429	A	AG	2	ORF1ab	orf1ab:c.164gAa>gGa	E>G		6	37	11	2			2
430	A	AG	1	ORF1ab	orf1ab:c.165gaA>gaG	E>E		6	69	61	5			1
431	G	GT	1	ORF1ab	orf1ab:c.166Gtt>Ttt	V>F	42	11	3				1		2
432	T	TC	3	ORF1ab	orf1ab:c.167gTt>gCt	V>A				15		3				1
434	G	GA	2	ORF1ab	orf1ab:c.169Gaa>Aaa	E>K	374		1		10
434	G	GT	1	ORF1ab			374		1		10
440	G	GT	3	ORF1ab	orf1ab:c.175Ggc>Tgc	G>C	76	67	1		2		4		1
442	C	CA	1	ORF1ab	orf1ab:c.177ggC>ggA	G>G	19	209	4	1		9		2
442	C	CT	2	ORF1ab	orf1ab:c.177ggC>ggT	G>G	19	209	4	1		9		2
443	G	GT	1	ORF1ab	orf1ab:c.178Gtt>Ttt	V>F	561	28	13	1	8		6		1
448	G	GA	1	ORF1ab	orf1ab:c.183ttG>ttA	L>L	38	22	1		4		8		2
450	C	CA	9	ORF1ab	orf1ab:c.185cCt>cAt	P>H	12	83	1			3		2
452	C	CA	5	ORF1ab	orf1ab:c.187Caa>Aaa	Q>K	21					1		3
453	A	AG	1	ORF1ab	orf1ab:c.188cAa>cGa	Q>R		28	51		2			1		3
454	A	AG	2	ORF1ab	orf1ab:c.189caA>caG	Q>Q			174	3
458	G	GT	15	ORF1ab			59				4
459	A	AG	1	ORF1ab	orf1ab:c.194gAa>gGa	E>G			150	18	4					1
460	A	AG	1	ORF1ab	orf1ab:c.195gaA>gaG	E>E		1	31	27	2			2		1
462	A	AG	1	ORF1ab	orf1ab:c.197cAg>cGg	Q>R		8	20	2	1
462	A	AT	3	ORF1ab	orf1ab:c.197cAg>cTg	Q>L		8	20	2	1
463	G	GC	1	ORF1ab	orf1ab:c.198caG>caC	Q>H	460	17		1	12				1
465	C	CA	9	ORF1ab				15				5		2
466	C	CA	9	ORF1ab	orf1ab:c.201ccC>ccA	P>P	12	401				10		2
470	G	GA	2	ORF1ab	orf1ab:c.205Gtg>Atg	V>M	8	5
475	C	CA	32	ORF1ab	orf1ab:c.210ttC>ttA	F>L	3	467		2		15
478	C	CA	13	ORF1ab	orf1ab:c.213atC>atA	I>I	22	398		1		12		1
478	C	CT	1	ORF1ab	orf1ab:c.213atC>atT	I>I	22	398		1		12		1
479	A	AG	1	ORF1ab	orf1ab:c.214Aaa>Gaa	K>E			6	2	3
480	A	AG	1	ORF1ab	orf1ab:c.215aAa>aGa	K>R			3	2	5
481	A	AG	3	ORF1ab	orf1ab:c.216aaA>aaG	K>K			381		2
482	C	CT	1	ORF1ab	orf1ab:c.217Cgt>Tgt	R>C	7	158				27			1
486	C	CA	25	ORF1ab				60	3	1		11		1
487	G	GT	4	ORF1ab	orf1ab:c.222tcG>tcT	S>S	379	491			7		13
488	G	GC	1	ORF1ab	orf1ab:c.223Gat>Cat	D>H	136	30	2	2	8		2
488	G	GT	1	ORF1ab	orf1ab:c.223Gat>Tat	D>Y	136	30	2	2	8		2
489	A	AG	2	ORF1ab	orf1ab:c.224gAt>gGt	D>G	1	1	445	5	1			1
489	A	AT	1	ORF1ab	orf1ab:c.224gAt>gTt	D>V	1	1	445	5	1			1
490	T	TA	1	ORF1ab	orf1ab:c.225gaT>gaA	D>E	855	1	15	244		12				1
491	G	GT	1	ORF1ab	orf1ab:c.226Gct>Tct	A>S	21	11			1				2
492	C	CT	1	ORF1ab	orf1ab:c.227gCt>gTt	A>V	4	76	1			4
494	C	CA	25	ORF1ab	orf1ab:c.229Cga>Aga	R>R	60		2			3
495	G	GA	1	ORF1ab	orf1ab:c.230cGa>cAa	R>Q	155	6	2	1	3		1
495	G	GT	20	ORF1ab	orf1ab:c.230cGa>cTa	R>L	155	6	2	1	3		1
500	G	GA	1	ORF1ab	orf1ab:c.235Gca>Aca	A>T	30	43					3		1
503	C	CT	1	ORF1ab	orf1ab:c.238Cct>Tct	P>S	39	740				5		1
506	C	CA	4	ORF1ab	orf1ab:c.241Cat>Aat	H>N	1	213	2	12		14		2
506	C	CT	6	ORF1ab	orf1ab:c.241Cat>Tat	H>Y	1	213	2	12		14		2
507	A	AT	1	ORF1ab	orf1ab:c.242cAt>cTt	H>L	2	3	27	1	5					3
509	G	GT	7	ORF1ab	orf1ab:c.244Ggt>Tgt	G>C	145	8	968	2	4				1
511	T	TA	1	ORF1ab				3	3	117		4
512	C	CA	24	ORF1ab	orf1ab:c.247Cat>Aat	H>N	6	294	3	12		25
512	C	CT	1	ORF1ab	orf1ab:c.247Cat>Tat	H>Y	6	294	3	12		25
513	A	AG	1	ORF1ab	orf1ab:c.248cAt>cGt	H>R	7	9	139	1	5			1
514	T	TC	1	ORF1ab	orf1ab:c.249caT>caC	H>H	1	2	5	298		3	1
515	G	GT	1	ORF1ab	orf1ab:c.250Gtt>Ttt	V>F	56	9	909	1	2		1
516	T	TA	1	ORF1ab	orf1ab:c.251gTt>gAt	V>D	1	4		7			1
516	T	TC	1	ORF1ab	orf1ab:c.251gTt>gCt	V>A	1	4		7			1
517	T	TC	1	ORF1ab	orf1ab:c.252gtT>gtC	V>V	10	1	1	84		4	1
518	A	AG	2	ORF1ab	orf1ab:c.253Atg>Gtg	M>V	4	7	121	1	3			2		1
518	A	AT	1	ORF1ab	orf1ab:c.253Atg>Ttg	M>L	4	7	121	1	3			2		1
519	T	TA	2	ORF1ab	orf1ab:c.254aTg>aAg	M>K	7	1		26		2	1			1
520	G	GT	4	ORF1ab	orf1ab:c.255atG>atT	M>I	17	132	134	1	2		8		2
521	G	GA	1	ORF1ab	orf1ab:c.256Gtt>Att	V>I	105	898	1	3	6		24
521	G	GT	1	ORF1ab	orf1ab:c.256Gtt>Ttt	V>F	105	898	1	3	6		24
522	T	TC	2	ORF1ab	orf1ab:c.257gTt>gCt	V>A	14		3	6		1
523	T	TA	1	ORF1ab	orf1ab:c.258gtT>gtA	V>V	34	1	26	21		3	2
524	G	GT	3	ORF1ab	orf1ab:c.259Gag>Tag	E>Stop	10	1		1	6		3
525	A	AG	2	ORF1ab	orf1ab:c.260gAg>gGg	E>G	1		2	3				1
526	G	GT	1	ORF1ab	orf1ab:c.261gaG>gaT	E>D	264	1623		5	3		22		1
527	C	CT	1	ORF1ab	orf1ab:c.262Ctg>Ttg	L>L	2	1431	1			10		1
529	G	GT	5	ORF1ab	orf1ab:c.264ctG>ctT	L>L	233	3444		2	6		11		3
530	G	GT	1	ORF1ab			65				2
532	A	AG	1	ORF1ab	orf1ab:c.267gtA>gtG	V>V	1	63	130		3					1
533	G	GT	1	ORF1ab	orf1ab:c.268Gca>Tca	A>S	27	6		72	3				1
535	A	AG	1	ORF1ab	orf1ab:c.270gcA>gcG	A>A		18	28	1	1					1
536	G	GT	12	ORF1ab	orf1ab:c.271Gaa>Taa	E>Stop	8	1		2	1		1		1
537	A	AG	1	ORF1ab	orf1ab:c.272gAa>gGa	E>G		8	1							1
538	A	AG	1	ORF1ab	orf1ab:c.273gaA>gaG	E>E	1	1	80		6					14
538	A	AT	1	ORF1ab	orf1ab:c.273gaA>gaT	E>D	1	1	80		6					14
539	C	CT	2	ORF1ab	orf1ab:c.274Ctc>Ttc	L>F	47	1118				20		9
540	T	TC	1	ORF1ab	orf1ab:c.275cTc>cCc	L>P	1		9	1		3				2
541	C	CA	5	ORF1ab	orf1ab:c.276ctC>ctA	L>L	9	567				12		1	2
542	G	GA	1	ORF1ab	orf1ab:c.277Gaa>Aaa	E>K	130	1
543	A	AG	1	ORF1ab	orf1ab:c.278gAa>gGa	E>G		4	40	6	2			1		1
543	A	AT	1	ORF1ab	orf1ab:c.278gAa>gTa	E>V		4	40	6	2			1		1
544	A	AG	4	ORF1ab	orf1ab:c.279gaA>gaG	E>E	1	80	75	285	7
545	G	GT	4	ORF1ab	orf1ab:c.280Ggc>Tgc	G>C	27	71			1		4
546	G	GT	1	ORF1ab			16			1	1		1
547	C	CT	1	ORF1ab	orf1ab:c.282ggC>ggT	G>G	4	81		2		5
548	A	AG	1	ORF1ab	orf1ab:c.283Att>Gtt	I>V		1	94		5			2
548	A	AT	1	ORF1ab	orf1ab:c.283Att>Ttt	I>F		1	94		5			2
550	T	TC	1	ORF1ab	orf1ab:c.285atT>atC	I>I	6		4	182		5
551	C	CA	5	ORF1ab	orf1ab:c.286Cag>Aag	Q>K	1	1				4
552	A	AG	5	ORF1ab	orf1ab:c.287cAg>cGg	Q>R		2	5		3			1
553	G	GT	1	ORF1ab	orf1ab:c.288caG>caT	Q>H	165	28			2		2
556	C	CT	1	ORF1ab	orf1ab:c.291taC>taT	Y>Y		1166		1		34		1
557	G	GT	5	ORF1ab	orf1ab:c.292Ggt>Tgt	G>C	13	5							1
558	G	GT	7	ORF1ab	orf1ab:c.293gGt>gTt	G>V	7	16			2		98
560	C	CA	16	ORF1ab	orf1ab:c.295Cgt>Agt	R>S	1	93				12		2
560	C	CT	3	ORF1ab	orf1ab:c.295Cgt>Tgt	R>C	1	93				12		2
563	A	AT	11	ORF1ab	orf1ab:c.298Agt>Tgt	S>C		31	32		5					4
565	T	TC	4	ORF1ab	orf1ab:c.300agT>agC	S>S	4			67		1				1
566	G	GT	1	ORF1ab			6				1		4
569	G	GT	5	ORF1ab			1395			26	6		2		2
570	A	AG	1	ORF1ab	orf1ab:c.305gAg>gGg	E>G		8	37	15	3
570	A	AT	1	ORF1ab	orf1ab:c.305gAg>gTg	E>V		8	37	15	3
571	G	GT	10	ORF1ab	orf1ab:c.306gaG>gaT	E>D	639	8			2		3
572	A	AG	1	ORF1ab	orf1ab:c.307Aca>Gca	T>A		2	9		1
575	C	CA	1	ORF1ab	orf1ab:c.310Ctt>Att	L>I	882	21				1		2
578	G	GT	3	ORF1ab	orf1ab:c.313Ggt>Tgt	G>C	94	36			2		2
581	G	GT	1	ORF1ab	orf1ab:c.316Gtc>Ttc	V>F	76	7		2	2		1
583	C	CA	7	ORF1ab	orf1ab:c.318gtC>gtA	V>V	15	2496				34		2
583	C	CT	3	ORF1ab	orf1ab:c.318gtC>gtT	V>V	15	2496				34		2
584	C	CA	3	ORF1ab	orf1ab:c.319Ctt>Att	L>I	10	155				13		1
584	C	CT	1	ORF1ab	orf1ab:c.319Ctt>Ttt	L>F	10	155				13		1
589	C	CA	6	ORF1ab	orf1ab:c.324gtC>gtA	V>V	5	527				7		2
590	C	CA	7	ORF1ab				72	1			5		1
590	C	CT	1	ORF1ab	orf1ab:c.325Cct>Tct	P>S		72	1			5		1
591	C	CA	5	ORF1ab	orf1ab:c.326cCt>cAt	P>H	5	5				5		2
592	T	TC	1	ORF1ab	orf1ab:c.327ccT>ccC	P>P	8		2	385		4	2
593	C	CA	7	ORF1ab	orf1ab:c.328Cat>Aat	H>N	4	5575	8			55			1
593	C	CT	6	ORF1ab	orf1ab:c.328Cat>Tat	H>Y	4	5575	8			55			1
594	A	AG	1	ORF1ab	orf1ab:c.329cAt>cGt	H>R		7	349	2	4
595	T	TG	1	ORF1ab	orf1ab:c.330caT>caG	H>Q	10	1	2	57						1
598	G	GT	7	ORF1ab	orf1ab:c.333gtG>gtT	V>V	155	313		1	1		10
599	G	GA	1	ORF1ab	orf1ab:c.334Ggc>Agc	G>S	236	171			13		9
599	G	GT	2	ORF1ab	orf1ab:c.334Ggc>Tgc	G>C	236	171			13		9
601	C	CG	1	ORF1ab			14	1308				26		1
602	G	GA	1	ORF1ab	orf1ab:c.337Gaa>Aaa	E>K	26				6		2		1
602	G	GT	4	ORF1ab			26				6		2		1
603	A	AG	8	ORF1ab	orf1ab:c.338gAa>gGa	E>G		1	46	21	4			2
603	A	AT	1	ORF1ab	orf1ab:c.338gAa>gTa	E>V		1	46	21	4			2
604	A	AG	1	ORF1ab	orf1ab:c.339gaA>gaG	E>E		8	126	13	2			1
606	T	TC	1	ORF1ab	orf1ab:c.341aTa>aCa	I>T	2		2	1162		18				1
607	A	AG	1	ORF1ab	orf1ab:c.342atA>atG	I>M			31	1	3
609	C	CA	1	ORF1ab	orf1ab:c.344cCa>cAa	P>Q	2	19				3
610	A	AG	1	ORF1ab	orf1ab:c.345ccA>ccG	P>P		18	157	1	4			2		4
611	G	GT	1	ORF1ab	orf1ab:c.346Gtg>Ttg	V>L	265	47			2		2
614	G	GC	2	ORF1ab	orf1ab:c.349Gct>Cct	A>P	156	87		6	4		2		4
616	T	TA	1	ORF1ab	orf1ab:c.351gcT>gcA	A>A	4		4	12						1
618	A	AC	1	ORF1ab	orf1ab:c.353tAc>tCc	Y>S			92	1	4
619	C	CA	1	ORF1ab				306				6
620	C	CA	3	ORF1ab	orf1ab:c.355Cgc>Agc	R>S	8	129				9		2
621	G	GA	1	ORF1ab	orf1ab:c.356cGc>cAc	R>H	153	4			5
623	A	AC	1	ORF1ab					37							1
623	A	AG	1	ORF1ab	orf1ab:c.358Aag>Gag	K>E			37							1
625	G	GA	1	ORF1ab	orf1ab:c.360aaG>aaA	K>K	50	1268		4	5		14		3
626	G	GT	1	ORF1ab	orf1ab:c.361Gtt>Ttt	V>F	290	94			11		4
629	C	CA	8	ORF1ab	orf1ab:c.364Ctt>Att	L>I	1	270		1		13
629	C	CT	1	ORF1ab	orf1ab:c.364Ctt>Ttt	L>F	1	270		1		13
631	T	TC	1	ORF1ab	orf1ab:c.366ctT>ctC	L>L			3	11		5	1
632	C	CA	3	ORF1ab	orf1ab:c.367Ctt>Att	L>I	16	45				4
632	C	CG	1	ORF1ab			16	45				4
633	T	TC	1	ORF1ab	orf1ab:c.368cTt>cCt	L>P			3	2		1	1
635	C	CA	3	ORF1ab				424	1			249		2
635	C	CT	17	ORF1ab	orf1ab:c.370Cgt>Tgt	R>C		424	1			249		2
636	G	GA	1	ORF1ab	orf1ab:c.371cGt>cAt	R>H	10	6	1				4		2
638	A	AC	1	ORF1ab					5					1
638	A	AG	2	ORF1ab	orf1ab:c.373Aag>Gag	K>E			5					1
639	A	AG	3	ORF1ab	orf1ab:c.374aAg>aGg	K>R		3	12	1	2			1
640	G	GC	1	ORF1ab			24	6			2		1		1
640	G	GT	5	ORF1ab	orf1ab:c.375aaG>aaT	K>N	24	6			2		1		1
641	A	AG	1	ORF1ab	orf1ab:c.376Aac>Gac	N>D		8	13	1	2			1		1
642	A	AT	1	ORF1ab					534	3	4			24		5
643	C	CA	1	ORF1ab	orf1ab:c.378aaC>aaA	N>K	5	1		1		36
643	C	CT	1	ORF1ab	orf1ab:c.378aaC>aaT	N>N	5	1		1		36
644	G	GT	1	ORF1ab	orf1ab:c.379Ggt>Tgt	G>C	6	5		1	2		1
645	G	GT	2	ORF1ab	orf1ab:c.380gGt>gTt	G>V	10	2
647	A	AG	1	ORF1ab	orf1ab:c.382Aat>Gat	N>D	3	2	6		1
648	A	AC	1	ORF1ab			1		22		4			1
648	A	AG	4	ORF1ab	orf1ab:c.383aAt>aGt	N>S	1		22		4			1
651	A	AG	13	ORF1ab	orf1ab:c.386aAa>aGa	K>R			8		3					1
653	G	GC	1	ORF1ab			16	2			4				2
653	G	GT	3	ORF1ab	orf1ab:c.388Gga>Tga	G>Stop	16	2			4				2
654	G	GT	5	ORF1ab	orf1ab:c.389gGa>gTa	G>V	23	3	1		3		3
655	A	AG	3	ORF1ab	orf1ab:c.390ggA>ggG	G>G		12	92	2	11			2		3
655	A	AT	1	ORF1ab	orf1ab:c.390ggA>ggT	G>G		12	92	2	11			2		3
656	G	GC	1	ORF1ab			14	10			2				6
656	G	GT	1	ORF1ab	orf1ab:c.391Gct>Tct	A>S	14	10			2				6
657	C	CT	4	ORF1ab	orf1ab:c.392gCt>gTt	A>V		123				31
658	T	TC	1	ORF1ab	orf1ab:c.393gcT>gcC	A>A	8		7	138		18	1
659	G	GT	1	ORF1ab	orf1ab:c.394Ggt>Tgt	G>C	18	1			2				1
660	G	GT	2	ORF1ab	orf1ab:c.395gGt>gTt	G>V	11	4			3		25		1
662	G	GT	1	ORF1ab	orf1ab:c.397Ggc>Tgc	G>C	18	52		4	1		7
663	G	GA	1	ORF1ab	orf1ab:c.398gGc>gAc	G>D	8	17		2			21
663	G	GC	1	ORF1ab	orf1ab:c.398gGc>gCc	G>A	8	17		2			21
663	G	GT	1	ORF1ab	orf1ab:c.398gGc>gTc	G>V	8	17		2			21
664	C	CA	1	ORF1ab	orf1ab:c.399ggC>ggA	G>G	5	485	10			27
664	C	CT	2	ORF1ab	orf1ab:c.399ggC>ggT	G>G	5	485	10			27
665	C	CA	2	ORF1ab				36				4
666	A	AG	1	ORF1ab	orf1ab:c.401cAt>cGt	H>R		1	11
668	A	AT	1	ORF1ab	orf1ab:c.403Agt>Tgt	S>C	73	9	12
671	T	TG	2	ORF1ab	orf1ab:c.406Tac>Gac	Y>D		16	1	26		3				1
672	A	AG	2	ORF1ab	orf1ab:c.407tAc>tGc	Y>C			13
673	C	CT	3	ORF1ab	orf1ab:c.408taC>taT	Y>Y		927				31
674	G	GT	1	ORF1ab	orf1ab:c.409Ggc>Tgc	G>C	52	14	1		7		6		1
675	G	GA	1	ORF1ab	orf1ab:c.410gGc>gAc	G>D	72	46	1	9	3				2
675	G	GC	1	ORF1ab	orf1ab:c.410gGc>gCc	G>A	72	46	1	9	3				2
676	C	CT	2	ORF1ab	orf1ab:c.411ggC>ggT	G>G	29	458				25
677	G	GT	2	ORF1ab	orf1ab:c.412Gcc>Tcc	A>S	692	6		1	27		5		1
679	C	CA	4	ORF1ab	orf1ab:c.414gcC>gcA	A>A	16	386				17
679	C	CT	2	ORF1ab	orf1ab:c.414gcC>gcT	A>A	16	386				17
680	G	GC	1	ORF1ab			690	19	2		1		2		1
680	G	GT	5	ORF1ab	orf1ab:c.415Gat>Tat	D>Y	690	19	2		1		2		1
681	A	AG	1	ORF1ab	orf1ab:c.416gAt>gGt	D>G	2	2	189	83	3			2
683	C	CA	4	ORF1ab	orf1ab:c.418Cta>Ata	L>I	9	5605	1	14		105			1
683	C	CT	10	ORF1ab	orf1ab:c.418Cta>Tta	L>L	9	5605	1	14		105			1
685	A	AG	2	ORF1ab	orf1ab:c.420ctA>ctG	L>L	2	1	372		1					1
686	A	AG	1	ORF1ab	orf1ab:c.421Aag>Gag	K>E		1	35	2	2			1
687	A	AG	13	ORF1ab	orf1ab:c.422aAg>aGg	K>R		5	59	2	3
690	C	CA	22	ORF1ab				1013		2		3
690	C	CT	1	ORF1ab	orf1ab:c.425tCa>tTa	S>L		1013		2		3
691	A	AT	3	ORF1ab	orf1ab:c.426tcA>tcT	S>S		8	269	4	6
695	G	GT	18	ORF1ab	orf1ab:c.430Gac>Tac	D>Y	34	2296	1				3
696	A	AG	1	ORF1ab	orf1ab:c.431gAc>gGc	D>G		2	93	1408	3			15
698	T	TC	1	ORF1ab	orf1ab:c.433Tta>Cta	L>L	36			18
701	G	GA	1	ORF1ab	orf1ab:c.436Ggc>Agc	G>S	81	231			2		10
701	G	GT	1	ORF1ab	orf1ab:c.436Ggc>Tgc	G>C	81	231			2		10
702	G	GC	1	ORF1ab	orf1ab:c.437gGc>gCc	G>A	18	17		1	1		1
703	C	CA	2	ORF1ab	orf1ab:c.438ggC>ggA	G>G	4	365		1		171
704	G	GT	5	ORF1ab	orf1ab:c.439Gac>Tac	D>Y	167	304			5		8
705	A	AG	2	ORF1ab	orf1ab:c.440gAc>gGc	D>G			341	9	72					2
706	C	CT	1	ORF1ab	orf1ab:c.441gaC>gaT	D>D	11	983	1	1		17		2	1
707	G	GA	1	ORF1ab	orf1ab:c.442Gag>Aag	E>K	68			1	5
707	G	GT	3	ORF1ab			68			1	5
708	A	AG	1	ORF1ab	orf1ab:c.443gAg>gGg	E>G		17	31	12	2
709	G	GC	1	ORF1ab			179	44	1		2		3
713	G	GT	2	ORF1ab	orf1ab:c.448Ggc>Tgc	G>C	289	216		2	1		6		1
716	A	AG	2	ORF1ab	orf1ab:c.451Act>Gct	T>A		1	22		11
717	C	CT	1	ORF1ab	orf1ab:c.452aCt>aTt	T>I	3	22		1		1		1
718	T	TC	1	ORF1ab	orf1ab:c.453acT>acC	T>T	7		16	1126
719	G	GT	2	ORF1ab	orf1ab:c.454Gat>Tat	D>Y	31	1			2
722	C	CA	8	ORF1ab	orf1ab:c.457Cct>Act	P>T	4	72				1
722	C	CT	1	ORF1ab	orf1ab:c.457Cct>Tct	P>S	4	72				1
723	C	CA	3	ORF1ab	orf1ab:c.458cCt>cAt	P>H	13	38				2
723	C	CT	2	ORF1ab	orf1ab:c.458cCt>cTt	P>L	13	38				2
726	A	AG	1	ORF1ab	orf1ab:c.461tAt>tGt	Y>C		3	6
728	G	GC	1	ORF1ab	orf1ab:c.463Gaa>Caa	E>Q	3		10	1	1
728	G	GT	1	ORF1ab			3		10	1	1
730	A	AG	4	ORF1ab	orf1ab:c.465gaA>gaG	E>E		4	17	17	2
731	G	GT	3	ORF1ab	orf1ab:c.466Gat>Tat	D>Y	42	1			1		1
732	A	AT	12	ORF1ab			2		135	16	2
737	C	CA	4	ORF1ab				1		4				1
737	C	CT	1	ORF1ab	orf1ab:c.472Caa>Taa	Q>Stop		1		4				1
738	A	AG	1	ORF1ab	orf1ab:c.473cAa>cGa	Q>R	2	11	4	1						1
738	A	AT	1	ORF1ab	orf1ab:c.473cAa>cTa	Q>L	2	11	4	1						1
739	A	AG	1	ORF1ab	orf1ab:c.474caA>caG	Q>Q		3	136	31				1
740	G	GT	3	ORF1ab			21		1		1
745	C	CT	2	ORF1ab	orf1ab:c.480aaC>aaT	N>N	31	2405		1		36		1
747	G	GT	1	ORF1ab	orf1ab:c.482tGg>tTg	W>L		3			1		2
748	G	GT	7	ORF1ab	orf1ab:c.483tgG>tgT	W>C	1	7		1
749	A	AG	1	ORF1ab	orf1ab:c.484Aac>Gac	N>D		1	20	5	2			1
749	A	AT	1	ORF1ab	orf1ab:c.484Aac>Tac	N>Y		1	20	5	2			1
750	A	AG	1	ORF1ab	orf1ab:c.485aAc>aGc	N>S			19
752	A	AC	1	ORF1ab	orf1ab:c.487Act>Cct	T>P		1	40	1	1
752	A	AG	1	ORF1ab	orf1ab:c.487Act>Gct	T>A		1	40	1	1
753	C	CT	1	ORF1ab	orf1ab:c.488aCt>aTt	T>I	3	111				5
754	T	TC	1	ORF1ab	orf1ab:c.489acT>acC	T>T		2		68		2				1
755	A	AG	1
755	A	AT	1
756	A	AG	3
757	A	AG	4	ORF1ab	orf1ab:c.492aaA>aaG	K>K			13		1
758	C	CT	2	ORF1ab	orf1ab:c.493Cat>Tat	H>Y	2	254				4		1
760	T	TC	1	ORF1ab	orf1ab:c.495caT>caC	H>H				22		1
763	C	CT	1	ORF1ab	orf1ab:c.498agC>agT	S>S	3	189				7		1
764	A	AG	2	ORF1ab	orf1ab:c.499Agt>Ggt	S>G		2	9	1	2
771	T	TC	1	ORF1ab	orf1ab:c.506gTt>gCt	V>A			1	39		3
773	A	AC	1	ORF1ab	orf1ab:c.508Acc>Ccc	T>P	1	1	8	1	1
773	A	AT	1	ORF1ab	orf1ab:c.508Acc>Tcc	T>S	1	1	8	1	1
775	C	CA	6	ORF1ab	orf1ab:c.510acC>acA	T>T	28	309	3			17
776	C	CA	6	ORF1ab	orf1ab:c.511Cgt>Agt	R>S	1	11				2		1
777	G	GA	2	ORF1ab	orf1ab:c.512cGt>cAt	R>H	23	1			2
777	G	GT	1	ORF1ab	orf1ab:c.512cGt>cTt	R>L	23	1			2
779	G	GA	1	ORF1ab	orf1ab:c.514Gaa>Aaa	E>K	16		1	5	3
779	G	GT	18	ORF1ab			16		1	5	3
781	A	AG	1	ORF1ab	orf1ab:c.516gaA>gaG	E>E			41
783	T	TC	1	ORF1ab	orf1ab:c.518cTc>cCc	L>P	1		2	2
784	C	CA	9	ORF1ab	orf1ab:c.519ctC>ctA	L>L	2	286				3
785	A	AG	1	ORF1ab	orf1ab:c.520Atg>Gtg	M>V		3	28
786	T	TC	1	ORF1ab	orf1ab:c.521aTg>aCg	M>T	134			6						1
786	T	TG	2	ORF1ab			134			6						1
787	G	GT	3	ORF1ab	orf1ab:c.522atG>atT	M>I	9	62		8			3		1
788	C	CT	2	ORF1ab	orf1ab:c.523Cgt>Tgt	R>C		95				6
789	G	GA	1	ORF1ab	orf1ab:c.524cGt>cAt	R>H	26	4		1			1
791	G	GT	9	ORF1ab			29			2
792	A	AG	1	ORF1ab	orf1ab:c.527gAg>gGg	E>G		23	75	13	1
793	G	GA	1	ORF1ab	orf1ab:c.528gaG>gaA	E>E	92	195			4		3		3
794	C	CA	1	ORF1ab	orf1ab:c.529Ctt>Att	L>I	11	131				5			1
794	C	CT	1	ORF1ab	orf1ab:c.529Ctt>Ttt	L>F	11	131				5			1
796	T	TC	2	ORF1ab	orf1ab:c.531ctT>ctC	L>L	42			27		2
797	A	AG	1	ORF1ab	orf1ab:c.532Aac>Gac	N>D			6	6	1
798	A	AG	2	ORF1ab	orf1ab:c.533aAc>aGc	N>S			107	4	3
799	C	CT	1	ORF1ab	orf1ab:c.534aaC>aaT	N>N	21	844	1			25		1
801	G	GT	3	ORF1ab			3			2
807	C	CT	2	ORF1ab	orf1ab:c.542gCa>gTa	A>V	3	94				5
810	A	AG	1	ORF1ab	orf1ab:c.545tAc>tGc	Y>C			98	1	2
810	A	AT	1	ORF1ab					98	1	2
812	A	AT	1	ORF1ab					47		2
815	C	CA	8	ORF1ab	orf1ab:c.550Cgc>Agc	R>S	113	1682	1			40		1
815	C	CT	1	ORF1ab	orf1ab:c.550Cgc>Tgc	R>C	113	1682	1			40		1
816	G	GC	1	ORF1ab			163	29			5		2
822	T	TC	1	ORF1ab	orf1ab:c.557gTc>gCc	V>A				2
823	C	CA	12	ORF1ab	orf1ab:c.558gtC>gtA	V>V	11	9843		1		69
823	C	CT	11	ORF1ab	orf1ab:c.558gtC>gtT	V>V	11	9843		1		69
824	G	GT	7	ORF1ab									1		2
825	A	AG	3	ORF1ab	orf1ab:c.560gAt>gGt	D>G			1							1
827	A	AG	2	ORF1ab	orf1ab:c.562Aac>Gac	N>D			16		1
829	C	CT	1	ORF1ab	orf1ab:c.564aaC>aaT	N>N	5	6381	1			60		2
831	A	AC	1	ORF1ab	orf1ab:c.566aAc>aCc	N>T			112	9	3
832	C	CT	6	ORF1ab	orf1ab:c.567aaC>aaT	N>N	10	2132		1		27
835	C	CT	2	ORF1ab	orf1ab:c.570ttC>ttT	F>F	14	2217				47
839	G	GA	1	ORF1ab	orf1ab:c.574Ggc>Agc	G>S	163	20			4
839	G	GT	1	ORF1ab	orf1ab:c.574Ggc>Tgc	G>C	163	20			4
840	G	GT	2	ORF1ab			160			1	7				1
841	C	CT	1	ORF1ab	orf1ab:c.576ggC>ggT	G>G	27	947				13		17
842	C	CA	8	ORF1ab	orf1ab:c.577Cct>Act	P>T	12	428				9		10
843	C	CA	2	ORF1ab	orf1ab:c.578cCt>cAt	P>H	78	795	2			12
843	C	CT	2	ORF1ab	orf1ab:c.578cCt>cTt	P>L	78	795	2			12
845	G	GT	5	ORF1ab	orf1ab:c.580Gat>Tat	D>Y	79	18		1			5
846	A	AC	1	ORF1ab	orf1ab:c.581gAt>gCt	D>A				20				1
847	T	TC	1	ORF1ab	orf1ab:c.582gaT>gaC	D>D	244		17	641		16				5
848	G	GT	2	ORF1ab	orf1ab:c.583Ggc>Tgc	G>C	1	11					1
850	C	CA	1	ORF1ab	orf1ab:c.585ggC>ggA	G>G	10	772				9		4
854	C	CA	5	ORF1ab	orf1ab:c.589Cct>Act	P>T	5	706				15
855	C	CA	3	ORF1ab	orf1ab:c.590cCt>cAt	P>H	31	12				4
856	T	TC	2	ORF1ab	orf1ab:c.591ccT>ccC	P>P	6		3	267		4
857	C	CA	2	ORF1ab	orf1ab:c.592Ctt>Att	L>I	55	76				5
858	T	TC	1	ORF1ab	orf1ab:c.593cTt>cCt	L>P	1			1		1
859	T	TG	1	ORF1ab	orf1ab:c.594ctT>ctG	L>L	101		3	107			1			3
860	G	GT	7	ORF1ab	orf1ab:c.595Gag>Tag	E>Stop	101	1			2
861	A	AT	1	ORF1ab	orf1ab:c.596gAg>gTg	E>V		9	35	9
864	G	GT	1	ORF1ab	orf1ab:c.599tGc>tTc	C>F		2
866	A	AG	2	ORF1ab	orf1ab:c.601Att>Gtt	I>V		7	208	3	4					1
869	A	AG	1	ORF1ab	orf1ab:c.604Aaa>Gaa	K>E			10
869	A	AT	7	ORF1ab					10
871	A	AG	1	ORF1ab	orf1ab:c.606aaA>aaG	K>K		11	82	5	5
872	G	GT	11	ORF1ab	orf1ab:c.607Gac>Tac	D>Y	2446	500		2	14		4		1
873	A	AG	2	ORF1ab	orf1ab:c.608gAc>gGc	D>G			31
874	C	CT	1	ORF1ab	orf1ab:c.609gaC>gaT	D>D	24	967				8
875	C	CA	1	ORF1ab	orf1ab:c.610Ctt>Att	L>I	53	930	10			13		7
875	C	CT	1	ORF1ab	orf1ab:c.610Ctt>Ttt	L>F	53	930	10			13		7
876	T	TC	1	ORF1ab			2		22
880	A	AG	1	ORF1ab	orf1ab:c.615ctA>ctG	L>L		2	27		1
881	G	GA	1	ORF1ab	orf1ab:c.616Gca>Aca	A>T	187	16			4		1
882	C	CG	1	ORF1ab			37	1282				10
883	A	AG	1	ORF1ab	orf1ab:c.618gcA>gcG	A>A		6	40	2	7			1
884	C	CT	1	ORF1ab	orf1ab:c.619Cgt>Tgt	R>C	14	4126	10			166
885	G	GT	1	ORF1ab	orf1ab:c.620cGt>cTt	R>L	79	77			1		2
886	T	TC	1	ORF1ab	orf1ab:c.621cgT>cgC	R>R	1			50		2				1
890	G	GT	3	ORF1ab	orf1ab:c.625Ggt>Tgt	G>C	35	9			4
891	G	GA	1	ORF1ab	orf1ab:c.626gGt>gAt	G>D	44	14					2
891	G	GC	1	ORF1ab			44	14					2
892	T	TC	1	ORF1ab	orf1ab:c.627ggT>ggC	G>G		3		36		1
893	A	AG	2	ORF1ab	orf1ab:c.628Aaa>Gaa	K>E			13
895	A	AG	1	ORF1ab	orf1ab:c.630aaA>aaG	K>K			140	3	4
896	G	GA	1	ORF1ab	orf1ab:c.631Gct>Act	A>T	1094	146		1	2		2
897	C	CT	1	ORF1ab	orf1ab:c.632gCt>gTt	A>V	4	727				9		1
900	C	CA	1	ORF1ab	orf1ab:c.635tCa>tAa	S>Stop	1	1358				15		1
900	C	CT	1	ORF1ab	orf1ab:c.635tCa>tTa	S>L	1	1358				15		1
903	G	GA	2	ORF1ab	orf1ab:c.638tGc>tAc	C>Y	36	67		10	1		1
906	C	CT	17	ORF1ab	orf1ab:c.641aCt>aTt	T>I	45	246	1			17
910	G	GC	1	ORF1ab	orf1ab:c.645ttG>ttC	L>F	120	15		21	2		1
910	G	GT	1	ORF1ab	orf1ab:c.645ttG>ttT	L>F	120	15		21	2		1
911	T	TC	1	ORF1ab	orf1ab:c.646Tcc>Ccc	S>P	65	1	4	13		1
912	C	CA	3	ORF1ab	orf1ab:c.647tCc>tAc	S>Y	87	643				15		1
912	C	CT	4	ORF1ab	orf1ab:c.647tCc>tTc	S>F	87	643				15		1
913	C	CA	11	ORF1ab	orf1ab:c.648tcC>tcA	S>S	7	690518	5	1		336
914	G	GA	1	ORF1ab	orf1ab:c.649Gaa>Aaa	E>K	100			2	1
914	G	GT	13	ORF1ab			100			2	1
915	A	AG	1	ORF1ab	orf1ab:c.650gAa>gGa	E>G		46	35	18	1
916	A	AG	1	ORF1ab	orf1ab:c.651gaA>gaG	E>E			182	21	1			1
919	A	AG	1	ORF1ab	orf1ab:c.654caA>caG	Q>Q			53		3
920	C	CT	1	ORF1ab	orf1ab:c.655Ctg>Ttg	L>L	149	2717	3	1		22		1
922	G	GT	4	ORF1ab	orf1ab:c.657ctG>ctT	L>L	1012	511	6	4	4		7		1
923	G	GT	6	ORF1ab	orf1ab:c.658Gac>Tac	D>Y	94	21					2
925	C	CT	5	ORF1ab	orf1ab:c.660gaC>gaT	D>D	12	470				15
926	T	TC	1	ORF1ab	orf1ab:c.661Ttt>Ctt	F>L	6		8	85		1
932	G	GC	2	ORF1ab	orf1ab:c.667Gac>Cac	D>H	20	67	1	48	1		4		5
932	G	GT	16	ORF1ab	orf1ab:c.667Gac>Tac	D>Y	20	67	1	48	1		4		5
936	C	CT	1	ORF1ab	orf1ab:c.671aCt>aTt	T>I	33	5591				51
938	A	AG	1	ORF1ab	orf1ab:c.673Aag>Gag	K>E			5
939	A	AG	4	ORF1ab	orf1ab:c.674aAg>aGg	K>R		9	206	5	4
949	A	AG	1	ORF1ab	orf1ab:c.684gtA>gtG	V>V		13	439	1	7
952	C	CA	1	ORF1ab				302				15			1
958	C	CT	1	ORF1ab	orf1ab:c.693tgC>tgT	C>C		398				8
959	C	CA	4	ORF1ab	orf1ab:c.694Cgt>Agt	R>S	107	221				8
960	G	GA	2	ORF1ab	orf1ab:c.695cGt>cAt	R>H	615	50			22		1
962	G	GT	16	ORF1ab			24		1
963	A	AG	1	ORF1ab	orf1ab:c.698gAa>gGa	E>G		12	111	10	5
964	A	AG	1	ORF1ab	orf1ab:c.699gaA>gaG	E>E			104	12	1					1
966	A	AG	1	ORF1ab	orf1ab:c.701cAt>cGt	H>R			1
968	G	GT	13	ORF1ab	orf1ab:c.703Gag>Tag	E>Stop	10	1			1
969	A	AG	4	ORF1ab	orf1ab:c.704gAg>gGg	E>G		31	83	2	1
970	G	GA	1	ORF1ab	orf1ab:c.705gaG>gaA	E>E	264	57		1	6
971	C	CT	1	ORF1ab	orf1ab:c.706Cat>Tat	H>Y		3		1
972	A	AG	1	ORF1ab			1
974	G	GA	1	ORF1ab	orf1ab:c.709Gaa>Aaa	E>K	17						1
974	G	GT	10	ORF1ab			17						1
977	A	AG	1	ORF1ab	orf1ab:c.712Att>Gtt	I>V		1	129	1	1			1
980	G	GA	1	ORF1ab	orf1ab:c.715Gct>Act	A>T	5				2
981	C	CT	1	ORF1ab	orf1ab:c.716gCt>gTt	A>V	1	63				3		1
983	T	TC	1	ORF1ab					1
984	G	GT	5
985	G	GT	1	ORF1ab			1
989	A	AG	3	ORF1ab	orf1ab:c.724Acg>Gcg	T>A		7	83		3			2
990	C	CT	1	ORF1ab	orf1ab:c.725aCg>aTg	T>M	2	12				1
991	G	GT	1	ORF1ab	orf1ab:c.726acG>acT	T>T	144	65			9		2
992	G	GT	9	ORF1ab			75						1
993	A	AG	2	ORF1ab	orf1ab:c.728gAa>gGa	E>G		2	25	10	2			13		1
995	C	CT	1	ORF1ab	orf1ab:c.730Cgt>Tgt	R>C		3				1
997	T	TC	1	ORF1ab	orf1ab:c.732cgT>cgC	R>R			7	65		1
999	C	CA	3	ORF1ab	orf1ab:c.734tCt>tAt	S>Y	3	156				7		1
999	C	CT	3	ORF1ab	orf1ab:c.734tCt>tTt	S>F	3	156				7		1
1000	T	TC	1	ORF1ab	orf1ab:c.735tcT>tcC	S>S	8		4	33
1001	G	GA	1	ORF1ab	orf1ab:c.736Gaa>Aaa	E>K	13		2		1
1001	G	GT	2	ORF1ab			13		2		1
1006	G	GT	7	ORF1ab	orf1ab:c.741aaG>aaT	K>N	34	194			3
1007	A	AG	1	ORF1ab	orf1ab:c.742Agc>Ggc	S>G		2	26	8						1
1008	G	GT	1	ORF1ab	orf1ab:c.743aGc>aTc	S>I	28	81			3
1009	C	CT	1	ORF1ab	orf1ab:c.744agC>agT	S>S	2	510				18
1012	T	TC	1	ORF1ab	orf1ab:c.747taT>taC	Y>Y			2	171		3
1013	G	GA	2	ORF1ab	orf1ab:c.748Gaa>Aaa	E>K	9				1		1
1013	G	GT	13	ORF1ab			9				1		1
1014	A	AG	2	ORF1ab	orf1ab:c.749gAa>gGa	E>G			26	10	3			1
1016	T	TC	1	ORF1ab	orf1ab:c.751Ttg>Ctg	L>L	6		11	10			1
1019	C	CT	2	ORF1ab	orf1ab:c.754Cag>Tag	Q>Stop		1
1020	A	AG	2	ORF1ab				1
1021	G	GT	3	ORF1ab	orf1ab:c.756caG>caT	Q>H	44	4	1		3				1
1022	A	AC	1	ORF1ab				1	38		1					1
1022	A	AG	2	ORF1ab	orf1ab:c.757Aca>Gca	T>A		1	38		1					1
1023	C	CG	1	ORF1ab				1				2		1
1023	C	CT	1	ORF1ab	orf1ab:c.758aCa>aTa	T>I		1				2		1
1024	A	AC	2	ORF1ab				5	23		2
1024	A	AG	1	ORF1ab	orf1ab:c.759acA>acG	T>T		5	23		2
1025	C	CT	1	ORF1ab	orf1ab:c.760Cct>Tct	P>S	1	26
1026	C	CT	7	ORF1ab	orf1ab:c.761cCt>cTt	P>L	5	13				2
1031	G	GA	2	ORF1ab	orf1ab:c.766Gaa>Aaa	E>K	1	1
1031	G	GC	1	ORF1ab			1	1
1031	G	GT	12	ORF1ab	orf1ab:c.766Gaa>Taa	E>Stop	1	1
1032	A	AG	2	ORF1ab	orf1ab:c.767gAa>gGa	E>G			2		1
1032	A	AT	1	ORF1ab					2		1
1034	A	AG	4	ORF1ab	orf1ab:c.769Att>Gtt	I>V			49	28	2
1037	A	AT	1	ORF1ab					7
1038	A	AC	1	ORF1ab	orf1ab:c.773aAa>aCa	K>T			8	4
1038	A	AG	3	ORF1ab	orf1ab:c.773aAa>aGa	K>R			8	4
1042	G	GC	1	ORF1ab			90	19			2		1
1042	G	GT	10	ORF1ab	orf1ab:c.777ttG>ttT	L>F	90	19			2		1
1043	G	GC	1	ORF1ab			55	27			4		2		1
1044	C	CT	1	ORF1ab	orf1ab:c.779gCa>gTa	A>V	1	183		1		8		1
1048	G	GT	3	ORF1ab	orf1ab:c.783aaG>aaT	K>N	57	1058	1		2		2
1049	A	AG	7	ORF1ab	orf1ab:c.784Aaa>Gaa	K>E		1	19	19
1050	A	AG	2	ORF1ab	orf1ab:c.785aAa>aGa	K>R		1	7	3
1051	A	AG	2	ORF1ab	orf1ab:c.786aaA>aaG	K>K	2	1	37	10	1
1051	A	AT	1	ORF1ab	orf1ab:c.786aaA>aaT	K>N	2	1	37	10	1
1055	G	GT	13	ORF1ab	orf1ab:c.790Gac>Tac	D>Y	7	33			1		1
1056	A	AG	1	ORF1ab	orf1ab:c.791gAc>gGc	D>G		1	23	10	3			1
1058	A	AT	1	ORF1ab					112	8
1059	C	CT	57	ORF1ab	orf1ab:c.794aCc>aTc	T>I	6	177500	1	1		630
1060	C	CT	1	ORF1ab	orf1ab:c.795acC>acT	T>T	239	2341	13			30
1063	C	CA	1	ORF1ab	orf1ab:c.798ttC>ttA	F>L	1	1446		1		42		2
1063	C	CT	1	ORF1ab	orf1ab:c.798ttC>ttT	F>F	1	1446		1		42		2
1064	A	AG	2	ORF1ab	orf1ab:c.799Aat>Gat	N>D		99	131	2						1
1075	T	TC	3	ORF1ab	orf1ab:c.810tgT>tgC	C>C			4	18
1076	C	CA	3	ORF1ab	orf1ab:c.811Cca>Aca	P>T	4	523				11		1
1077	C	CA	6	ORF1ab	orf1ab:c.812cCa>cAa	P>Q	28	1025				13		3
1078	A	AC	1	ORF1ab	orf1ab:c.813ccA>ccC	P>P		3	76	4	1
1078	A	AT	1	ORF1ab	orf1ab:c.813ccA>ccT	P>P		3	76	4	1
1080	A	AT	19	ORF1ab			1		78	6	2
1086	T	TC	1	ORF1ab	orf1ab:c.821gTa>gCa	V>A	1	1		32
1087	A	AT	11	ORF1ab					410	1	4					1
1091	C	CA	4	ORF1ab	orf1ab:c.826Ccc>Acc	P>T	1	763				4		1	1
1092	C	CA	5
1092	C	CT	1
1093	C	CA	3	ORF1ab	orf1ab:c.828ccC>ccA	P>P	13	550	1			10		4
1093	C	CT	2	ORF1ab	orf1ab:c.828ccC>ccT	P>P	13	550	1			10		4
1094	T	TA	1	ORF1ab	orf1ab:c.829Tta>Ata	L>I	1		14	95		2
1094	T	TC	2	ORF1ab	orf1ab:c.829Tta>Cta	L>L	1		14	95		2
1095	T	TC	1	ORF1ab	orf1ab:c.830tTa>tCa	L>S	3	1		44
1096	A	AG	1	ORF1ab	orf1ab:c.831ttA>ttG	L>L		2	45	2	1					1
1096	A	AT	1	ORF1ab	orf1ab:c.831ttA>ttT	L>F		2	45	2	1					1
1099	T	TC	1	ORF1ab	orf1ab:c.834aaT>aaC	N>N			9	88		1
1101	C	CA	6	ORF1ab	orf1ab:c.836tCc>tAc	S>Y	16	661	3			10		1
1101	C	CT	1	ORF1ab	orf1ab:c.836tCc>tTc	S>F	16	661	3			10		1
1102	C	CA	2	ORF1ab	orf1ab:c.837tcC>tcA	S>S	6	1917				33		1
1102	C	CT	3	ORF1ab	orf1ab:c.837tcC>tcT	S>S	6	1917				33		1
1104	T	TA	1	ORF1ab						352		6	3
1105	A	AG	2	ORF1ab	orf1ab:c.840atA>atG	I>M		1	20	4						1
1106	A	AG	2	ORF1ab	orf1ab:c.841Atc>Gtc	I>V		1	17	7				1
1108	C	CA	8	ORF1ab	orf1ab:c.843atC>atA	I>I	8	481	3			15		1
1108	C	CT	4	ORF1ab	orf1ab:c.843atC>atT	I>I	8	481	3			15		1
1111	G	GC	1	ORF1ab			263	153			4		2
1111	G	GT	7	ORF1ab	orf1ab:c.846aaG>aaT	K>N	263	153			4		2
1115	A	AG	1	ORF1ab	orf1ab:c.850Att>Gtt	I>V			23		1
1115	A	AT	1	ORF1ab					23		1
1116	T	TC	1	ORF1ab	orf1ab:c.851aTt>aCt	I>T	1		1	77
1118	C	CA	16	ORF1ab	orf1ab:c.853Caa>Aaa	Q>K	8					1
1120	A	AG	2	ORF1ab	orf1ab:c.855caA>caG	Q>Q			25
1122	C	CA	5	ORF1ab	orf1ab:c.857cCa>cAa	P>Q	3	661	1			3
1123	A	AC	1	ORF1ab				41	48							2
1124	A	AG	1	ORF1ab	orf1ab:c.859Agg>Ggg	R>G			41	30	2
1125	G	GA	2	ORF1ab	orf1ab:c.860aGg>aAg	R>K	59	49		2	6		1
1125	G	GT	8	ORF1ab	orf1ab:c.860aGg>aTg	R>M	59	49		2	6		1
1126	G	GA	1	ORF1ab	orf1ab:c.861agG>agA	R>R	225	242		3	8		8		2
1127	G	GA	1	ORF1ab	orf1ab:c.862Gtt>Att	V>I	25	19					1
1129	T	TA	1	ORF1ab	orf1ab:c.864gtT>gtA	V>V	5			65
1130	G	GA	3	ORF1ab	orf1ab:c.865Gaa>Aaa	E>K	1	1	19				1
1130	G	GT	7	ORF1ab	orf1ab:c.865Gaa>Taa	E>Stop	1	1	19				1
1135	G	GT	1	ORF1ab	orf1ab:c.870aaG>aaT	K>N	15	295	1		2		5
1142	C	CT	1	ORF1ab	orf1ab:c.877Ctt>Ttt	L>F	7	321				11		1
1145	G	GT	1	ORF1ab	orf1ab:c.880Gat>Tat	D>Y	32	7	1		1
1147	T	TG	1	ORF1ab	orf1ab:c.882gaT>gaG	D>E	4		11	73		2	2
1148	G	GT	4	ORF1ab	orf1ab:c.883Ggc>Tgc	G>C	22	829			1		10
1153	T	TC	1	ORF1ab	orf1ab:c.888ttT>ttC	F>F				7
1154	A	AG	1	ORF1ab	orf1ab:c.889Atg>Gtg	M>V		1	4732	1	1
1156	G	GT	7	ORF1ab	orf1ab:c.891atG>atT	M>I	70	52			1
1157	G	GA	1	ORF1ab	orf1ab:c.892Ggt>Agt	G>S	518	23			5
1157	G	GT	8	ORF1ab	orf1ab:c.892Ggt>Tgt	G>C	518	23			5
1161	G	GT	8	ORF1ab			28		1
1162	A	AG	1	ORF1ab	orf1ab:c.897agA>agG	R>R			94		2					1
1166	C	CA	12	ORF1ab	orf1ab:c.901Cga>Aga	R>R	15	1	6			3		1
1166	C	CG	1	ORF1ab	orf1ab:c.901Cga>Gga	R>G	15	1	6			3		1
1167	G	GT	17	ORF1ab	orf1ab:c.902cGa>cTa	R>L	81	24		2	3		4
1168	A	AC	1	ORF1ab	orf1ab:c.903cgA>cgC	R>R		7	238	17	5			1
1170	C	CA	4	ORF1ab	orf1ab:c.905tCt>tAt	S>Y	11	1157				24
1170	C	CT	1	ORF1ab	orf1ab:c.905tCt>tTt	S>F	11	1157				24
1174	C	CA	4	ORF1ab	orf1ab:c.909gtC>gtA	V>V	32	288	2			9
1174	C	CT	2	ORF1ab	orf1ab:c.909gtC>gtT	V>V	32	288	2			9
1179	C	CA	9	ORF1ab	orf1ab:c.914cCa>cAa	P>Q	2	163				3
1180	A	AT	1	ORF1ab	orf1ab:c.915ccA>ccT	P>P		42	2075	6	4			2		1
1184	G	GT	1	ORF1ab	orf1ab:c.919Gcg>Tcg	A>S	98	15			2
1186	G	GA	1	ORF1ab	orf1ab:c.921gcG>gcA	A>A	256	141	1	57	4		3
1188	C	CA	14	ORF1ab				175				3
1188	C	CT	2	ORF1ab	orf1ab:c.923tCa>tTa	S>L		175				3
1189	A	AT	1	ORF1ab	orf1ab:c.924tcA>tcT	S>S	2	16	30	2	1
1191	C	CA	3	ORF1ab	orf1ab:c.926cCa>cAa	P>Q	286	10158		1		131		2
1191	C	CT	1	ORF1ab	orf1ab:c.926cCa>cTa	P>L	286	10158		1		131		2
1192	A	AG	1	ORF1ab	orf1ab:c.927ccA>ccG	P>P		5	42	6	1
1193	A	AG	1	ORF1ab	orf1ab:c.928Aat>Gat	N>D		5	18	5	1
1196	G	GT	14	ORF1ab			33								1
1197	A	AG	4	ORF1ab	orf1ab:c.932gAa>gGa	E>G		11	59	9	2					1
1198	A	AG	1	ORF1ab	orf1ab:c.933gaA>gaG	E>E	2	1	53	15	1
1200	G	GA	2	ORF1ab	orf1ab:c.935tGc>tAc	C>Y	1	3		1			2		1
1200	G	GT	2	ORF1ab	orf1ab:c.935tGc>tTc	C>F	1	3		1			2		1
1201	C	CT	1	ORF1ab	orf1ab:c.936tgC>tgT	C>C		438				6
1202	A	AT	1	ORF1ab	orf1ab:c.937Aac>Tac	N>Y		50	114	3	1
1205	C	CA	2	ORF1ab	orf1ab:c.940Caa>Aaa	Q>K	203	1	1			1		10
1206	A	AC	8	ORF1ab	orf1ab:c.941cAa>cCa	Q>P		17	24	3
1206	A	AG	1	ORF1ab	orf1ab:c.941cAa>cGa	Q>R		17	24	3
1208	A	AG	1	ORF1ab	orf1ab:c.943Atg>Gtg	M>V		1	112	44	2
1208	A	AT	1	ORF1ab	orf1ab:c.943Atg>Ttg	M>L		1	112	44	2
1212	G	GC	1	ORF1ab	orf1ab:c.947tGc>tCc	C>S	51	95	1	4	3
1212	G	GT	1	ORF1ab	orf1ab:c.947tGc>tTc	C>F	51	95	1	4	3
1213	C	CT	1	ORF1ab	orf1ab:c.948tgC>tgT	C>C		355		1		7			1
1214	C	CA	4	ORF1ab	orf1ab:c.949Ctt>Att	L>I	28	162		1		1		3
1215	T	TC	2	ORF1ab	orf1ab:c.950cTt>cCt	L>P			1	23		3
1216	T	TC	4	ORF1ab	orf1ab:c.951ctT>ctC	L>L	11		4	74		3
1218	C	CA	1	ORF1ab				2811				24
1218	C	CT	4	ORF1ab	orf1ab:c.953tCa>tTa	S>L		2811				24
1223	C	CA	7	ORF1ab	orf1ab:c.958Ctc>Atc	L>I	27	575	2			3		1
1224	T	TC	2	ORF1ab			9		5			1	1			1
1225	C	CA	12	ORF1ab	orf1ab:c.960ctC>ctA	L>L	4	234				5
1228	G	GT	3	ORF1ab	orf1ab:c.963atG>atT	M>I	25	6			1
1230	A	AG	1	ORF1ab	orf1ab:c.965aAg>aGg	K>R	1		495	8	15			1
1233	G	GC	2	ORF1ab			1	2
1233	G	GT	1	ORF1ab	orf1ab:c.968tGt>tTt	C>F	1	2
1234	T	TC	1	ORF1ab	orf1ab:c.969tgT>tgC	C>C			1	30		1
1235	G	GT	23	ORF1ab	orf1ab:c.970Gat>Tat	D>Y	45	13	2	2
1236	A	AG	2	ORF1ab	orf1ab:c.971gAt>gGt	D>G		7	862	10	11
1238	C	CA	17	ORF1ab	orf1ab:c.973Cat>Aat	H>N	2	218				14
1238	C	CG	1	ORF1ab			2	218				14
1238	C	CT	2	ORF1ab	orf1ab:c.973Cat>Tat	H>Y	2	218				14
1240	T	TG	1	ORF1ab	orf1ab:c.975caT>caG	H>Q	6		29	55		2
1241	T	TC	1	ORF1ab			2									1
1242	G	GC	1	ORF1ab			6				3		2
1244	G	GC	1	ORF1ab			50	3			3
1244	G	GT	3	ORF1ab	orf1ab:c.979Ggt>Tgt	G>C	50	3			3
1246	T	TC	1	ORF1ab	orf1ab:c.981ggT>ggC	G>G				31
1247	G	GT	5	ORF1ab			19			2	1		1
1249	A	AT	1	ORF1ab	orf1ab:c.984gaA>gaT	E>D	1	53	250	8	11
1251	C	CT	1	ORF1ab	orf1ab:c.986aCt>aTt	T>I	55	121				11		2
1252	T	TC	1	ORF1ab	orf1ab:c.987acT>acC	T>T			35	3		1
1254	C	CA	4	ORF1ab				175				1
1256	T	TC	2	ORF1ab			1		1			1
1257	G	GT	6	ORF1ab	orf1ab:c.992tGg>tTg	W>L		1					1
1260	A	AT	1	ORF1ab	orf1ab:c.995cAg>cTg	Q>L		33	1		1
1261	G	GC	1	ORF1ab	orf1ab:c.996caG>caC	Q>H	32	21		17	3		4		8
1261	G	GT	1	ORF1ab	orf1ab:c.996caG>caT	Q>H	32	21		17	3		4		8
1263	C	CT	2	ORF1ab	orf1ab:c.998aCg>aTg	T>M	24	1729	1			31			1
1264	G	GT	5	ORF1ab	orf1ab:c.999acG>acT	T>T	285	436			19		3
1265	G	GT	2	ORF1ab	orf1ab:c.1000Ggc>Tgc	G>C	145	266			6		6
1267	C	CT	1	ORF1ab	orf1ab:c.1002ggC>ggT	G>G	137	5255				29		2
1268	G	GT	15	ORF1ab	orf1ab:c.1003Gat>Tat	D>Y	296	7			5
1269	A	AT	2	ORF1ab	orf1ab:c.1004gAt>gTt	D>V		2	238	19	4
1274	G	GT	1	ORF1ab	orf1ab:c.1009Gtt>Ttt	V>F	770	609		37	3		37
1277	A	AT	1	ORF1ab					6	2	1					23
1280	G	GT	1	ORF1ab	orf1ab:c.1015Gcc>Tcc	A>S	216	11			7		2
1281	C	CT	29	ORF1ab	orf1ab:c.1016gCc>gTc	A>V	3	145				1		1
1282	C	CA	4	ORF1ab	orf1ab:c.1017gcC>gcA	A>A	7	102				3
1283	A	AG	1	ORF1ab	orf1ab:c.1018Act>Gct	T>A			45					2
1288	C	CT	5	ORF1ab	orf1ab:c.1023tgC>tgT	C>C	1	3836				59
1289	G	GA	2	ORF1ab	orf1ab:c.1024Gaa>Aaa	E>K	7				3				1
1289	G	GT	1	ORF1ab			7				3				1
1290	A	AG	1	ORF1ab	orf1ab:c.1025gAa>gGa	E>G			15	15
1291	A	AG	5	ORF1ab	orf1ab:c.1026gaA>gaG	E>E		2	111	25	2			1
1291	A	AT	2	ORF1ab	orf1ab:c.1026gaA>gaT	E>D		2	111	25	2			1
1298	G	GA	1	ORF1ab	orf1ab:c.1033Ggc>Agc	G>S	99	124		1	4		2
1298	G	GT	4	ORF1ab	orf1ab:c.1033Ggc>Tgc	G>C	99	124		1	4		2
1299	G	GT	1	ORF1ab	orf1ab:c.1034gGc>gTc	G>V	131	12			2		4
1300	C	CA	1	ORF1ab	orf1ab:c.1035ggC>ggA	G>G	15	267				1
1300	C	CT	5	ORF1ab	orf1ab:c.1035ggC>ggT	G>G	15	267				1
1302	C	CT	3	ORF1ab	orf1ab:c.1037aCt>aTt	T>I	21	1896				14
1304	G	GT	4	ORF1ab			983			1	1
1306	G	GT	2	ORF1ab	orf1ab:c.1041gaG>gaT	E>D	105	230		72	2		4
1307	A	AG	2	ORF1ab	orf1ab:c.1042Aat>Gat	N>D			25	3	1
1307	A	AT	1	ORF1ab					25	3	1
1311	T	TC	1	ORF1ab	orf1ab:c.1046tTg>tCg	L>S		1	3	172
1312	G	GT	6	ORF1ab	orf1ab:c.1047ttG>ttT	L>F	65	219		2	2		4
1313	A	AC	1	ORF1ab	orf1ab:c.1048Act>Cct	T>P	1	1	233	16	29			2		1		15
1314	C	CT	2	ORF1ab	orf1ab:c.1049aCt>aTt	T>I	69	1343				41		3	3		6		2
1315	T	TC	1	ORF1ab	orf1ab:c.1050acT>acC	T>T	4	1		63			8			2		1
1316	A	AT	1	ORF1ab					29	1	3					5			1
1319	G	GT	1	ORF1ab	orf1ab:c.1054Gaa>Taa	E>Stop	159	1		2	7		3				1	1
1325	G	GA	3	ORF1ab	orf1ab:c.1060Gcc>Acc	A>T	28	51			2		1
1326	C	CA	1	ORF1ab	orf1ab:c.1061gCc>gAc	A>D	7	414				18			1
1326	C	CT	1	ORF1ab	orf1ab:c.1061gCc>gTc	A>V	7	414				18			1
1327	C	CA	1	ORF1ab	orf1ab:c.1062gcC>gcA	A>A	7	91	1	1		4
1327	C	CT	1	ORF1ab	orf1ab:c.1062gcC>gcT	A>A	7	91	1	1		4
1330	T	TC	1	ORF1ab	orf1ab:c.1065acT>acC	T>T	17		2	55		3				2
1332	C	CT	1	ORF1ab	orf1ab:c.1067aCt>aTt	T>I	5	34				6		1
1335	G	GA	1	ORF1ab	orf1ab:c.1070tGt>tAt	C>Y	2	1		3			1		1
1345	A	AC	2	ORF1ab	orf1ab:c.1080ttA>ttC	L>F			15	2	2			1
1357	T	TA	1	ORF1ab	orf1ab:c.1092gcT>gcA	A>A	5		9	26		3
1358	G	GA	1	ORF1ab	orf1ab:c.1093Gtt>Att	V>I	1062	466			6		5		1
1359	T	TA	1	ORF1ab						45		3
1360	T	TG	1	ORF1ab	orf1ab:c.1095gtT>gtG	V>V	3		2	12			1			1
1361	G	GT	1	ORF1ab	orf1ab:c.1096Gtt>Ttt	V>F	45	92	1	3	2		2		1
1368	T	TA	1	ORF1ab					3	76		3				1
1370	T	TC	1	ORF1ab	orf1ab:c.1105Tat>Cat	Y>H	1	1		38		1
1372	T	TA	1	ORF1ab						15
1373	T	TG	1
1376	C	CA	1	ORF1ab	orf1ab:c.1111Cca>Aca	P>T	24	650	2			20
1378	A	AG	1	ORF1ab	orf1ab:c.1113ccA>ccG	P>P		10	25	11				1		1
1379	G	GC	1	ORF1ab			2056	19			1		2		1
1380	C	CA	2	ORF1ab				1741				22
1381	A	AG	1	ORF1ab	orf1ab:c.1116gcA>gcG	A>A		24	95	1	2
1382	T	TG	1	ORF1ab			1
1389	A	AG	2	ORF1ab	orf1ab:c.1124aAt>aGt	N>S		2	31	11				1
1392	C	CT	1	ORF1ab	orf1ab:c.1127tCa>tTa	S>L		1930				13
1399	A	AG	1	ORF1ab	orf1ab:c.1134gtA>gtG	V>V		15	213	2	3					1
1401	G	GT	1	ORF1ab	orf1ab:c.1136gGa>gTa	G>V	554	1		2	4		1
1402	A	AG	1	ORF1ab	orf1ab:c.1137ggA>ggG	G>G			15		2
1406	G	GT	1	ORF1ab			9						3		1
1415	C	CA	1	ORF1ab	orf1ab:c.1150Ctt>Att	L>I	9	230		1		5
1416	T	TC	1	ORF1ab	orf1ab:c.1151cTt>cCt	L>P	150		22	7
1419	C	CT	1	ORF1ab	orf1ab:c.1154gCc>gTc	A>V	2	1027	6			12
1421	G	GT	1	ORF1ab			44		1	1	1
1427	C	CA	1	ORF1ab	orf1ab:c.1162Cat>Aat	H>N	22	2376				27
1430	A	AG	1	ORF1ab	orf1ab:c.1165Aat>Gat	N>D	72	2	66	3
1433	G	GT	1	ORF1ab	orf1ab:c.1168Gaa>Taa	E>Stop	31	1			3
1439	G	GA	1	ORF1ab	orf1ab:c.1174Ggc>Agc	G>S	128	503		2	1		7		1
1440	G	GA	1	ORF1ab	orf1ab:c.1175gGc>gAc	G>D	753	105		1	7		1
1440	G	GC	1	ORF1ab	orf1ab:c.1175gGc>gCc	G>A	753	105		1	7		1
1454	C	CA	1	ORF1ab	orf1ab:c.1189Ctt>Att	L>I	31	238	289			4		1
1458	G	GT	1	ORF1ab	orf1ab:c.1193cGt>cTt	R>L	154	32		3	6
1469	C	CT	2	ORF1ab	orf1ab:c.1204Cgc>Tgc	R>C	3	333	1	1		7			1
1471	C	CA	1	ORF1ab	orf1ab:c.1206cgC>cgA	R>R	2	1643	2	2		47
1477	T	TC	1	ORF1ab	orf1ab:c.1212atT>atC	I>I	71		9	43		1
1477	T	TG	1	ORF1ab	orf1ab:c.1212atT>atG	I>M	71		9	43		1
1478	G	GA	1	ORF1ab	orf1ab:c.1213Gcc>Acc	A>T	45	19		1	1
1480	C	CT	1	ORF1ab	orf1ab:c.1215gcC>gcT	A>A	39	501				13
1491	G	GA	2
1491	G	GT	1
1495	G	GA	1	ORF1ab	orf1ab:c.1230gtG>gtA	V>V	33	1016		1	199		8
1502	T	TA	1	ORF1ab						8
1521	A	AG	1	ORF1ab	orf1ab:c.1256aAg>aGg	K>R			115	2	5			1
1524	G	GT	1	ORF1ab	orf1ab:c.1259tGt>tTt	C>F	66	14
1525	T	TC	1	ORF1ab	orf1ab:c.1260tgT>tgC	C>C	1		10	13
1533	G	GT	1	ORF1ab	orf1ab:c.1268tGg>tTg	W>L		1							1
1545	C	CT	2	ORF1ab	orf1ab:c.1280gCt>gTt	A>V		289				10		1
1547	A	AG	1	ORF1ab	orf1ab:c.1282Agc>Ggc	S>G		5	583	11	11					35		5
1550	G	GA	1	ORF1ab	orf1ab:c.1285Gct>Act	A>T	155	5		2	6				1
1554	A	AT	1	ORF1ab					68	32
1559	G	GA	1	ORF1ab	orf1ab:c.1294Ggt>Agt	G>S	253	37			2		5
1560	G	GA	1	ORF1ab	orf1ab:c.1295gGt>gAt	G>D	9	7
1561	T	TC	1	ORF1ab	orf1ab:c.1296ggT>ggC	G>G				11		1
1567	C	CA	1	ORF1ab	orf1ab:c.1302aaC>aaA	N>K	11	940	12			11
1570	T	TC	1	ORF1ab	orf1ab:c.1305caT>caC	H>H	1		1	109		12
1572	C	CT	1	ORF1ab	orf1ab:c.1307aCa>aTa	T>I		852				30
1576	T	TG	1	ORF1ab			2	1		899		7
1577	G	GT	3	ORF1ab	orf1ab:c.1312Gtt>Ttt	V>F	90	24		3	2		3		2
1580	G	GA	10	ORF1ab	orf1ab:c.1315Gtt>Att	V>I	111	614		2	2		32
1584	G	GA	1	ORF1ab	orf1ab:c.1319gGa>gAa	G>E	59	4	1	1			1
1588	A	AG	1	ORF1ab	orf1ab:c.1323gaA>gaG	E>E	1	13	444	30	33
1589	G	GT	3	ORF1ab	orf1ab:c.1324Ggt>Tgt	G>C	263	83		9	56		26
1590	G	GT	2	ORF1ab	orf1ab:c.1325gGt>gTt	G>V	224	150	2	5	20		8		1
1592	T	TC	1	ORF1ab	orf1ab:c.1327Tcc>Ccc	S>P	137	1	30	921		24	2			4
1593	C	CA	2	ORF1ab	orf1ab:c.1328tCc>tAc	S>Y	14	1944		7		76		1
1594	C	CT	1	ORF1ab	orf1ab:c.1329tcC>tcT	S>S	31	3998	1	1		78
1597	A	AG	1	ORF1ab	orf1ab:c.1332gaA>gaG	E>E	571	23	17	15	1			2
1598	G	GA	2	ORF1ab	orf1ab:c.1333Ggt>Agt	G>S	303	60	7	3	16		1
1598	G	GT	1	ORF1ab	orf1ab:c.1333Ggt>Tgt	G>C	303	60	7	3	16		1
1599	G	GT	3	ORF1ab	orf1ab:c.1334gGt>gTt	G>V	69	899	2		4		15
1600	T	TC	1	ORF1ab	orf1ab:c.1335ggT>ggC	G>G				20
1601	C	CA	1	ORF1ab	orf1ab:c.1336Ctt>Att	L>I	31	576	4	6		16		1
1604	A	AT	1	ORF1ab	orf1ab:c.1339Aat>Tat	N>Y	1	4	46		3
1607	G	GT	10	ORF1ab	orf1ab:c.1342Gac>Tac	D>Y	10	1			4		1
1609	C	CT	1	ORF1ab	orf1ab:c.1344gaC>gaT	D>D	2	1072				17
1611	A	AG	1	ORF1ab	orf1ab:c.1346aAc>aGc	N>S			16
1613	C	CA	2	ORF1ab	orf1ab:c.1348Ctt>Att	L>I	217	320				16		3
1613	C	CT	1	ORF1ab	orf1ab:c.1348Ctt>Ttt	L>F	217	320				16		3
1615	T	TC	1	ORF1ab	orf1ab:c.1350ctT>ctC	L>L	2		5	34		2	1
1617	T	TC	1	ORF1ab	orf1ab:c.1352cTt>cCt	L>P			6	40
1619	G	GA	1	ORF1ab	orf1ab:c.1354Gaa>Aaa	E>K	65		1		1
1619	G	GT	2	ORF1ab			65		1		1
1620	A	AG	5	ORF1ab	orf1ab:c.1355gAa>gGa	E>G		2	85	18				3
1620	A	AT	1	ORF1ab	orf1ab:c.1355gAa>gTa	E>V		2	85	18				3
1621	A	AG	2	ORF1ab	orf1ab:c.1356gaA>gaG	E>E		8	41	3	1
1622	A	AG	1	ORF1ab	orf1ab:c.1357Ata>Gta	I>V		4	99	8	3
1623	T	TC	1	ORF1ab	orf1ab:c.1358aTa>aCa	I>T	5		6	492		11
1627	C	CA	5	ORF1ab	orf1ab:c.1362ctC>ctA	L>L	11	1769	42			54		2	1
1627	C	CT	1	ORF1ab	orf1ab:c.1362ctC>ctT	L>L	11	1769	42			54		2	1
1634	G	GT	1	ORF1ab			55				1
1635	A	AG	1	ORF1ab	orf1ab:c.1370gAg>gGg	E>G		11	22	4	1			1
1636	G	GA	2	ORF1ab	orf1ab:c.1371gaG>gaA	E>E	109	199		2	2		4
1636	G	GT	1	ORF1ab	orf1ab:c.1371gaG>gaT	E>D	109	199		2	2		4
1637	A	AG	18	ORF1ab	orf1ab:c.1372Aaa>Gaa	K>E		1	17	7				1
1638	A	AG	1	ORF1ab	orf1ab:c.1373aAa>aGa	K>R		1	9	1	1			1
1639	A	AG	1	ORF1ab	orf1ab:c.1374aaA>aaG	K>K			63	1	1
1642	C	CA	4	ORF1ab	orf1ab:c.1377gtC>gtA	V>V	1	218		1		8
1644	A	AC	6	ORF1ab	orf1ab:c.1379aAc>aCc	N>T	1	2	18	1				1
1644	A	AG	1	ORF1ab	orf1ab:c.1379aAc>aGc	N>S	1	2	18	1				1
1646	A	AG	1	ORF1ab	orf1ab:c.1381Atc>Gtc	I>V		9	48		4
1647	T	TA	7	ORF1ab				9		6						1
1648	C	CA	2	ORF1ab	orf1ab:c.1383atC>atA	I>I	1	1232	1	20		11
1649	A	AG	1	ORF1ab	orf1ab:c.1384Aat>Gat	N>D		1	2
1650	A	AG	5	ORF1ab	orf1ab:c.1385aAt>aGt	N>S			10	4				1
1652	A	AT	1	ORF1ab					54							1
1656	T	TA	20	ORF1ab					2	13
1657	T	TC	1	ORF1ab	orf1ab:c.1392gtT>gtC	V>V	2	1		281		1
1658	G	GT	3	ORF1ab	orf1ab:c.1393Ggt>Tgt	G>C	37	15			2		2
1659	G	GT	22	ORF1ab	orf1ab:c.1394gGt>gTt	G>V	25	411		25			7		1
1661	G	GT	25	ORF1ab	orf1ab:c.1396Gac>Tac	D>Y	65	423					1
1662	A	AG	1	ORF1ab	orf1ab:c.1397gAc>gGc	D>G		4	147	18	2
1662	A	AT	1	ORF1ab	orf1ab:c.1397gAc>gTc	D>V		4	147	18	2
1663	C	CT	4	ORF1ab	orf1ab:c.1398gaC>gaT	D>D	23	355				2		1
1667	A	AG	1	ORF1ab	orf1ab:c.1402Aaa>Gaa	K>E			16	1	1
1667	A	AT	2	ORF1ab					16	1	1
1668	A	AG	1	ORF1ab	orf1ab:c.1403aAa>aGa	K>R		1	73	10	1
1669	A	AG	1	ORF1ab	orf1ab:c.1404aaA>aaG	K>K		1	6	40
1670	C	CT	1	ORF1ab	orf1ab:c.1405Ctt>Ttt	L>F	2	504				16		1
1672	T	TC	1	ORF1ab	orf1ab:c.1407ctT>ctC	L>L	1			28						2
1673	A	AG	1	ORF1ab	orf1ab:c.1408Aat>Gat	N>D		1	69		2
1674	A	AG	1	ORF1ab	orf1ab:c.1409aAt>aGt	N>S			22	15	1
1676	G	GT	10	ORF1ab			79				3
1678	A	AG	3	ORF1ab	orf1ab:c.1413gaA>gaG	E>E		106	36	41	1			2		1
1679	G	GA	1	ORF1ab	orf1ab:c.1414Gag>Aag	E>K	7		1				1
1679	G	GT	1	ORF1ab			7		1				1
1680	A	AG	1	ORF1ab	orf1ab:c.1415gAg>gGg	E>G			13	5				1
1681	G	GT	5	ORF1ab	orf1ab:c.1416gaG>gaT	E>D	629	291		1	4		5
1684	C	CA	3	ORF1ab	orf1ab:c.1419atC>atA	I>I	9	5860	2			59
1684	C	CG	1	ORF1ab	orf1ab:c.1419atC>atG	I>M	9	5860	2			59
1684	C	CT	3	ORF1ab	orf1ab:c.1419atC>atT	I>I	9	5860	2			59
1687	C	CA	5	ORF1ab	orf1ab:c.1422gcC>gcA	A>A	8	122		3		3
1688	A	AG	2	ORF1ab	orf1ab:c.1423Att>Gtt	I>V		2	61	1				1		2
1688	A	AT	1	ORF1ab	orf1ab:c.1423Att>Ttt	I>F		2	61	1				1		2
1689	T	TC	1	ORF1ab	orf1ab:c.1424aTt>aCt	I>T	1		3	32		1
1691	A	AT	8	ORF1ab	orf1ab:c.1426Att>Ttt	I>F	1	2	323	1	3
1696	G	GT	6	ORF1ab	orf1ab:c.1431ttG>ttT	L>F	110	43		2	2		1
1697	G	GT	1	ORF1ab	orf1ab:c.1432Gca>Tca	A>S	34	14	1		1		2
1699	A	AG	1	ORF1ab	orf1ab:c.1434gcA>gcG	A>A	1	42	42	10	1			1		1
1707	C	CA	3	ORF1ab	orf1ab:c.1442tCt>tAt	S>Y	2	142				29		1
1707	C	CT	40	ORF1ab	orf1ab:c.1442tCt>tTt	S>F	2	142				29		1
1708	T	TC	1	ORF1ab	orf1ab:c.1443tcT>tcC	S>S	12		4	119		1				1
1709	G	GT	2	ORF1ab	orf1ab:c.1444Gct>Tct	A>S	4	36			1		1
1710	C	CT	4	ORF1ab	orf1ab:c.1445gCt>gTt	A>V	9	733	1			10		1
1711	T	TC	1	ORF1ab	orf1ab:c.1446gcT>gcC	A>A	4		6	21			1
1712	T	TG	1	ORF1ab	orf1ab:c.1447Tcc>Gcc	S>A	20		17	15		4
1713	C	CT	1	ORF1ab	orf1ab:c.1448tCc>tTc	S>F	12	35				1
1714	C	CA	3	ORF1ab	orf1ab:c.1449tcC>tcA	S>S	8	137				4
1717	A	AG	2	ORF1ab	orf1ab:c.1452acA>acG	T>T		16	23	2
1718	A	AG	2	ORF1ab	orf1ab:c.1453Agt>Ggt	S>G		4	24	1
1719	G	GA	2	ORF1ab	orf1ab:c.1454aGt>aAt	S>N	123	13			3		4
1719	G	GT	1	ORF1ab	orf1ab:c.1454aGt>aTt	S>I	123	13			3		4
1720	T	TA	2	ORF1ab	orf1ab:c.1455agT>agA	S>R	9		1	29		2
1721	G	GA	1	ORF1ab	orf1ab:c.1456Gct>Act	A>T	69	76		2	4		1		2
1721	G	GC	1	ORF1ab	orf1ab:c.1456Gct>Cct	A>P	69	76		2	4		1		2
1722	C	CT	6	ORF1ab	orf1ab:c.1457gCt>gTt	A>V	3	2005		1		37
1727	G	GT	1	ORF1ab	orf1ab:c.1462Gtg>Ttg	V>L	59	27			5
1729	G	GT	3	ORF1ab	orf1ab:c.1464gtG>gtT	V>V	338	38			9		4
1730	G	GA	36	ORF1ab	orf1ab:c.1465Gaa>Aaa	E>K	283				15				1
1730	G	GT	3	ORF1ab			283				15				1
1731	A	AG	1	ORF1ab	orf1ab:c.1466gAa>gGa	E>G		36	33	38	1			1
1732	A	AG	1	ORF1ab	orf1ab:c.1467gaA>gaG	E>E		6	29	2	3
1733	A	AG	1	ORF1ab	orf1ab:c.1468Act>Gct	T>A			9		2
1736	G	GT	1	ORF1ab	orf1ab:c.1471Gtg>Ttg	V>L	80	4			1
1738	G	GA	2	ORF1ab	orf1ab:c.1473gtG>gtA	V>V	3971	7685		610	2		35		1
1738	G	GC	1	ORF1ab	orf1ab:c.1473gtG>gtC	V>V	3971	7685		610	2		35		1
1738	G	GT	6	ORF1ab	orf1ab:c.1473gtG>gtT	V>V	3971	7685		610	2		35		1
1739	A	AG	3	ORF1ab	orf1ab:c.1474Aaa>Gaa	K>E		2	13	9
1742	G	GT	7	ORF1ab	orf1ab:c.1477Ggt>Tgt	G>C	134	38		1	8		1
1743	G	GT	1	ORF1ab	orf1ab:c.1478gGt>gTt	G>V	124	3	1		2		1		1
1747	G	GT	15	ORF1ab	orf1ab:c.1482ttG>ttT	L>F	218	65		1	5		3
1748	G	GT	5	ORF1ab	orf1ab:c.1483Gat>Tat	D>Y	81	3			2
1752	A	AT	2	ORF1ab	orf1ab:c.1487tAt>tTt	Y>F		43	693	1	2
1754	A	AT	2	ORF1ab					9	1
1757	G	GC	1	ORF1ab	orf1ab:c.1492Gca>Cca	A>P	142	38		4	3		1
1757	G	GT	2	ORF1ab	orf1ab:c.1492Gca>Tca	A>S	142	38		4	3		1
1758	C	CT	2	ORF1ab	orf1ab:c.1493gCa>gTa	A>V	2	4316		1		36
1759	A	AG	1	ORF1ab	orf1ab:c.1494gcA>gcG	A>A		10	10
1759	A	AT	2	ORF1ab	orf1ab:c.1494gcA>gcT	A>A		10	10
1762	C	CA	6	ORF1ab	orf1ab:c.1497ttC>ttA	F>L	1	161	2			3
1762	C	CT	2	ORF1ab	orf1ab:c.1497ttC>ttT	F>F	1	161	2			3
1763	A	AC	1	ORF1ab	orf1ab:c.1498Aaa>Caa	K>Q			140	15				1
1763	A	AG	2	ORF1ab	orf1ab:c.1498Aaa>Gaa	K>E			140	15				1
1764	A	AG	2	ORF1ab	orf1ab:c.1499aAa>aGa	K>R		1	14	4						1
1766	C	CA	1	ORF1ab	orf1ab:c.1501Caa>Aaa	Q>K	31	4				5		2
1767	A	AT	1	ORF1ab	orf1ab:c.1502cAa>cTa	Q>L		14	11							1
1768	A	AG	2	ORF1ab	orf1ab:c.1503caA>caG	Q>Q			42
1769	A	AT	1	ORF1ab	orf1ab:c.1504Att>Ttt	I>F		2	25	7				2		2
1770	T	TA	1	ORF1ab	orf1ab:c.1505aTt>aAt	I>N	1		4	16		1				1
1771	T	TC	2	ORF1ab	orf1ab:c.1506atT>atC	I>I	24		1	36		1	1
1775	G	GA	1	ORF1ab	orf1ab:c.1510Gaa>Aaa	E>K	10	1		1					1
1775	G	GT	10	ORF1ab	orf1ab:c.1510Gaa>Taa	E>Stop	10	1		1					1
1776	A	AG	1	ORF1ab	orf1ab:c.1511gAa>gGa	E>G	1		8	3
1777	A	AG	2	ORF1ab	orf1ab:c.1512gaA>gaG	E>E		3	502	5	4					1
1779	C	CA	9	ORF1ab	orf1ab:c.1514tCc>tAc	S>Y	7	365	2			7
1779	C	CG	1	ORF1ab	orf1ab:c.1514tCc>tGc	S>C	7	365	2			7
1779	C	CT	1	ORF1ab	orf1ab:c.1514tCc>tTc	S>F	7	365	2			7
1780	C	CA	1	ORF1ab	orf1ab:c.1515tcC>tcA	S>S	26	235	2			4		1
1783	T	TC	1	ORF1ab	orf1ab:c.1518tgT>tgC	C>C		2		41		1
1784	G	GT	7	ORF1ab	orf1ab:c.1519Ggt>Tgt	G>C	40	3			1		2		1
1787	A	AG	2	ORF1ab	orf1ab:c.1522Aat>Gat	N>D			21		1
1788	A	AT	1	ORF1ab			2		34	3						1
1793	A	AT	7	ORF1ab					5	1						2
1795	A	AG	1	ORF1ab	orf1ab:c.1530aaA>aaG	K>K		1	16	10	3
1796	G	GA	1	ORF1ab	orf1ab:c.1531Gtt>Att	V>I	40	4			2
1799	A	AG	2	ORF1ab	orf1ab:c.1534Aca>Gca	T>A			83		2
1800	C	CT	1	ORF1ab	orf1ab:c.1535aCa>aTa	T>I	26	129		1		2		1
1805	G	GA	1	ORF1ab	orf1ab:c.1540Gga>Aga	G>R	102				2
1805	G	GT	5	ORF1ab			102				2
1806	G	GA	5	ORF1ab	orf1ab:c.1541gGa>gAa	G>E	30	38			2
1806	G	GT	9	ORF1ab	orf1ab:c.1541gGa>gTa	G>V	30	38			2
1811	G	GA	1	ORF1ab	orf1ab:c.1546Gct>Act	A>T	216	12			2		4		1
1811	G	GC	1	ORF1ab			216	12			2		4		1
1812	C	CT	5	ORF1ab	orf1ab:c.1547gCt>gTt	A>V	3	1450	40			29		1
1813	T	TA	2	ORF1ab	orf1ab:c.1548gcT>gcA	A>A	248	11	1	13						7
1820	G	GA	18	ORF1ab	orf1ab:c.1555Ggt>Agt	G>S	7552	101			98		1
1820	G	GT	3	ORF1ab	orf1ab:c.1555Ggt>Tgt	G>C	7552	101			98		1
1821	G	GA	1	ORF1ab	orf1ab:c.1556gGt>gAt	G>D	80	172		1	5
1822	T	TG	1	ORF1ab	orf1ab:c.1557ggT>ggG	G>G	16		4	92		1
1824	C	CA	1	ORF1ab	orf1ab:c.1559gCc>gAc	A>D	1	816				12		1
1825	C	CA	1	ORF1ab	orf1ab:c.1560gcC>gcA	A>A	86	1307				7		2
1827	G	GT	5	ORF1ab	orf1ab:c.1562tGg>tTg	W>L	1	9					2
1828	G	GT	14	ORF1ab	orf1ab:c.1563tgG>tgT	W>C		7
1829	A	AT	1	ORF1ab	orf1ab:c.1564Aat>Tat	N>Y		4	136	11	4
1831	T	TC	1	ORF1ab	orf1ab:c.1566aaT>aaC	N>N				59		3				1
1832	A	AT	1	ORF1ab	orf1ab:c.1567Att>Ttt	I>F		17	437		6
1833	T	TG	1	ORF1ab	orf1ab:c.1568aTt>aGt	I>S			3	14		1
1834	T	TC	2	ORF1ab	orf1ab:c.1569atT>atC	I>I	17		6	41
1835	G	GT	7	ORF1ab	orf1ab:c.1570Ggt>Tgt	G>C	36	11	1				2
1838	G	GA	1	ORF1ab	orf1ab:c.1573Gaa>Aaa	E>K	20		1
1838	G	GT	34	ORF1ab			20		1
1840	A	AG	1	ORF1ab	orf1ab:c.1575gaA>gaG	E>E		1	30	6	3
1841	C	CT	2	ORF1ab			20		8	6		1
1842	A	AT	1	ORF1ab					44	1
1843	G	GA	1	ORF1ab	orf1ab:c.1578caG>caA	Q>Q	56	149		12	2		2
1843	G	GT	5	ORF1ab	orf1ab:c.1578caG>caT	Q>H	56	149		12	2		2
1844	A	AG	3	ORF1ab	orf1ab:c.1579Aaa>Gaa	K>E			131	30
1845	A	AG	1	ORF1ab	orf1ab:c.1580aAa>aGa	K>R			16	2	2					13
1846	A	AG	1	ORF1ab	orf1ab:c.1581aaA>aaG	K>K		49	926	32	5
1846	A	AT	9	ORF1ab	orf1ab:c.1581aaA>aaT	K>N		49	926	32	5
1847	T	TC	1	ORF1ab	orf1ab:c.1582Tca>Cca	S>P			10	186		6	1
1848	C	CA	13	ORF1ab				411		9		11
1850	A	AG	1	ORF1ab	orf1ab:c.1585Ata>Gta	I>V	1		23	20	4
1853	C	CG	1	ORF1ab	orf1ab:c.1588Ctg>Gtg	L>V	10	771	26			10
1855	G	GA	1	ORF1ab	orf1ab:c.1590ctG>ctA	L>L	37	58	1	1	1		1
1855	G	GC	1	ORF1ab	orf1ab:c.1590ctG>ctC	L>L	37	58	1	1	1		1
1855	G	GT	6	ORF1ab	orf1ab:c.1590ctG>ctT	L>L	37	58	1	1	1		1
1857	G	GT	1	ORF1ab	orf1ab:c.1592aGt>aTt	S>I	299	43			1		3
1858	T	TC	1	ORF1ab	orf1ab:c.1593agT>agC	S>S			6	34		1
1859	C	CA	5	ORF1ab	orf1ab:c.1594Cct>Act	P>T	13	193				2
1859	C	CT	3	ORF1ab	orf1ab:c.1594Cct>Tct	P>S	13	193				2
1860	C	CA	1	ORF1ab	orf1ab:c.1595cCt>cAt	P>H	7	70				3
1862	C	CA	1	ORF1ab	orf1ab:c.1597Ctt>Att	L>I	8	329	1	2		10
1866	A	AC	1	ORF1ab			1		141		2					1
1869	C	CT	1	ORF1ab	orf1ab:c.1604gCa>gTa	A>V	1	64				6
1870	A	AG	1	ORF1ab	orf1ab:c.1605gcA>gcG	A>A		4	153	5
1870	A	AT	6	ORF1ab	orf1ab:c.1605gcA>gcT	A>A		4	153	5
1875	C	CT	1	ORF1ab	orf1ab:c.1610gCa>gTa	A>V	27	76		1		17
1876	A	AG	1	ORF1ab	orf1ab:c.1611gcA>gcG	A>A		9	80	8	1
1877	T	TA	1	ORF1ab	orf1ab:c.1612Tca>Aca	S>T	8		43	87		1
1878	C	CT	1	ORF1ab	orf1ab:c.1613tCa>tTa	S>L	1	892				19
1880	G	GT	1	ORF1ab			135				3		1
1883	G	GT	1	ORF1ab	orf1ab:c.1618Gct>Tct	A>S	13	54			6		6
1886	G	GC	1	ORF1ab	orf1ab:c.1621Gct>Cct	A>P	149	40		1	7		4
1887	C	CA	1	ORF1ab	orf1ab:c.1622gCt>gAt	A>D	1	1577				44
1887	C	CT	4	ORF1ab	orf1ab:c.1622gCt>gTt	A>V	1	1577				44
1888	T	TC	2	ORF1ab	orf1ab:c.1623gcT>gcC	A>A			9	157		11	1
1889	C	CA	5	ORF1ab	orf1ab:c.1624Cgt>Agt	R>S	2	554				29		1
1891	T	TG	1	ORF1ab	orf1ab:c.1626cgT>cgG	R>R			1	88		4
1892	G	GT	1	ORF1ab	orf1ab:c.1627Gtt>Ttt	V>F	40	15			2		1
1897	A	AG	34	ORF1ab	orf1ab:c.1632gtA>gtG	V>V			27	1	1					1
1897	A	AT	1	ORF1ab					27	1	1					1
1898	C	CT	1	ORF1ab			12		1			1
1899	G	GT	10	ORF1ab	orf1ab:c.1634cGa>cTa	R>L	128	17			3
1901	T	TG	1	ORF1ab	orf1ab:c.1636Tca>Gca	S>A	4		3	69		2
1902	C	CA	5	ORF1ab				26				6
1903	A	AG	1	ORF1ab	orf1ab:c.1638tcA>tcG	S>S		25	67	4	8					3
1904	A	AT	6	ORF1ab	orf1ab:c.1639Att>Ttt	I>F		1	222	28	2					1
1909	C	CA	2	ORF1ab	orf1ab:c.1644ttC>ttA	F>L	44	599				9
1910	T	TC	1	ORF1ab	orf1ab:c.1645Tcc>Ccc	S>P	33		16	4		1				1
1911	C	CT	2	ORF1ab	orf1ab:c.1646tCc>tTc	S>F	6	373	8			19
1912	C	CT	2	ORF1ab	orf1ab:c.1647tcC>tcT	S>S	35	7086				93		4
1913	C	CT	1	ORF1ab	orf1ab:c.1648Cgc>Tgc	R>C	69	1909				28
1914	G	GC	1	ORF1ab			530	2			7
1915	C	CT	2	ORF1ab	orf1ab:c.1650cgC>cgT	R>R	103	176				2
1917	C	CA	2	ORF1ab	orf1ab:c.1652aCt>aAt	T>N	7	785				7
1917	C	CT	1	ORF1ab	orf1ab:c.1652aCt>aTt	T>I	7	785				7
1918	T	TC	2	ORF1ab	orf1ab:c.1653acT>acC	T>T	4		3	317
1919	C	CA	1	ORF1ab	orf1ab:c.1654Ctt>Att	L>I	74	748	3			15		1
1920	T	TA	1	ORF1ab	orf1ab:c.1655cTt>cAt	L>H	1		1	30		1
1922	G	GT	4	ORF1ab			19			1	1
1925	A	AG	1	ORF1ab	orf1ab:c.1660Act>Gct	T>A	1	1	17	13						1
1926	C	CT	1	ORF1ab	orf1ab:c.1661aCt>aTt	T>I	176	493	2			17
1929	C	CT	4	ORF1ab	orf1ab:c.1664gCt>gTt	A>V	3	835	2			16
1931	C	CA	16	ORF1ab	orf1ab:c.1666Caa>Aaa	Q>K	166	61		1		6		9
1938	C	CA	7	ORF1ab	orf1ab:c.1673tCt>tAt	S>Y	7	480	4			22
1939	T	TA	1	ORF1ab	orf1ab:c.1674tcT>tcA	S>S	4		13	16			1
1940	G	GA	3	ORF1ab	orf1ab:c.1675Gtg>Atg	V>M	89	16	1		4
1941	T	TC	1	ORF1ab	orf1ab:c.1676gTg>gCg	V>A	2		13	77		2
1942	G	GC	1	ORF1ab	orf1ab:c.1677gtG>gtC	V>V	21	1908		1			9
1943	C	CA	15	ORF1ab				1671	1			12		1
1943	C	CT	3	ORF1ab	orf1ab:c.1678Cgt>Tgt	R>C		1671	1			12		1
1946	G	GT	22	ORF1ab	orf1ab:c.1681Gtt>Ttt	V>F	83	260	1		3		14
1952	C	CA	1	ORF1ab	orf1ab:c.1687Cag>Aag	Q>K	1	1	2
1956	A	AG	1	ORF1ab	orf1ab:c.1691aAg>aGg	K>R		5	57	29	1					1
1957	G	GT	1	ORF1ab	orf1ab:c.1692aaG>aaT	K>N	2236	217		4	12		8
1959	C	CT	1	ORF1ab	orf1ab:c.1694gCc>gTc	A>V	4	348				2
1960	C	CA	1	ORF1ab	orf1ab:c.1695gcC>gcA	A>A	24	743	5			9
1961	G	GA	1	ORF1ab	orf1ab:c.1696Gct>Act	A>T	93	41		1	5		2
1962	C	CT	1	ORF1ab	orf1ab:c.1697gCt>gTt	A>V	1	255				12
1963	T	TC	5	ORF1ab	orf1ab:c.1698gcT>gcC	A>A	3		16	20		2
1968	C	CT	3	ORF1ab	orf1ab:c.1703aCa>aTa	T>I		1657		1		36
1971	T	TG	1	ORF1ab			1			198
1976	G	GT	1	ORF1ab	orf1ab:c.1711Gat>Tat	D>Y	24	49			2		2
1977	A	AG	1	ORF1ab	orf1ab:c.1712gAt>gGt	D>G		2	86	79	3					1
1979	G	GT	2	ORF1ab			144				3
1980	G	GT	3	ORF1ab	orf1ab:c.1715gGa>gTa	G>V	450	4			3
1981	A	AT	1	ORF1ab	orf1ab:c.1716ggA>ggT	G>G		3	22	80	2			1
1982	A	AT	4	ORF1ab	orf1ab:c.1717Att>Ttt	I>F		1	136	23	2			1		1
1985	T	TA	1	ORF1ab					50
1986	C	CA	3	ORF1ab				3				1
1988	C	CT	1	ORF1ab	orf1ab:c.1723Cag>Tag	Q>Stop		11				1
1991	T	TC	1	ORF1ab	orf1ab:c.1726Tat>Cat	Y>H				4		2
1991	T	TG	1	ORF1ab						4		2
1992	A	AT	1	ORF1ab	orf1ab:c.1727tAt>tTt	Y>F		1	250	1						1
1995	C	CA	4	ORF1ab				1		3
1996	A	AG	2	ORF1ab	orf1ab:c.1731tcA>tcG	S>S			17	5	3			2
1997	C	CT	1	ORF1ab	orf1ab:c.1732Ctg>Ttg	L>L	43	495				14		2
1999	G	GT	4	ORF1ab	orf1ab:c.1734ctG>ctT	L>L	7	62		1			1
2001	G	GT	5	ORF1ab	orf1ab:c.1736aGa>aTa	R>I	89	45		4	1		2		1
2003	C	CT	3	ORF1ab	orf1ab:c.1738Ctc>Ttc	L>F	25	1373				33
2004	T	TC	1	ORF1ab	orf1ab:c.1739cTc>cCc	L>P	1			1		1
2005	C	CA	3	ORF1ab	orf1ab:c.1740ctC>ctA	L>L	9	518				7		1
2006	A	AG	1	ORF1ab	orf1ab:c.1741Att>Gtt	I>V			87	3
2006	A	AT	1	ORF1ab					87	3
2007	T	TG	1	ORF1ab						60			1
2008	T	TA	1	ORF1ab	orf1ab:c.1743atT>atA	I>I	105		1	27
2008	T	TC	1	ORF1ab	orf1ab:c.1743atT>atC	I>I	105		1	27
2011	T	TC	1	ORF1ab	orf1ab:c.1746gaT>gaC	D>D	6		19	60		3
2015	A	AG	1	ORF1ab	orf1ab:c.1750Atg>Gtg	M>V			385	1	18
2017	G	GT	1	ORF1ab	orf1ab:c.1752atG>atT	M>I	10	1
2018	A	AG	1	ORF1ab	orf1ab:c.1753Atg>Gtg	M>V			175	21	1
2023	C	CA	13	ORF1ab	orf1ab:c.1758ttC>ttA	F>L	6	277	1			12
2028	C	CA	1	ORF1ab	orf1ab:c.1763tCt>tAt	S>Y	7	37				3
2028	C	CT	1	ORF1ab	orf1ab:c.1763tCt>tTt	S>F	7	37				3
2030	G	GA	1	ORF1ab	orf1ab:c.1765Gat>Aat	D>N	44	3			2
2030	G	GT	10	ORF1ab	orf1ab:c.1765Gat>Tat	D>Y	44	3			2
2031	A	AG	1	ORF1ab	orf1ab:c.1766gAt>gGt	D>G		6	1289	116	5
2031	A	AT	5	ORF1ab	orf1ab:c.1766gAt>gTt	D>V		6	1289	116	5
2033	T	TC	1	ORF1ab	orf1ab:c.1768Ttg>Ctg	L>L				7
2034	T	TC	1	ORF1ab	orf1ab:c.1769tTg>tCg	L>S				20						1
2035	G	GT	2	ORF1ab	orf1ab:c.1770ttG>ttT	L>F	48	1041		7			18
2036	G	GC	2	ORF1ab	orf1ab:c.1771Gct>Cct	A>P	81	111		3	2		38
2036	G	GT	1	ORF1ab	orf1ab:c.1771Gct>Tct	A>S	81	111		3	2		38
2037	C	CT	3	ORF1ab	orf1ab:c.1772gCt>gTt	A>V	8	2055	1			46		1
2038	T	TC	1	ORF1ab	orf1ab:c.1773gcT>gcC	A>A	1			28		2
2045	A	AG	1	ORF1ab	orf1ab:c.1780Aat>Gat	N>D		1	5
2046	A	AG	2	ORF1ab	orf1ab:c.1781aAt>aGt	N>S			16	11	1			1
2048	C	CA	1	ORF1ab	orf1ab:c.1783Cta>Ata	L>I	94	458				9		2
2050	A	AT	1	ORF1ab	orf1ab:c.1785ctA>ctT	L>L		2	7	6	1
2056	A	AG	2	ORF1ab	orf1ab:c.1791gtA>gtG	V>V			42	7	2
2060	G	GT	2	ORF1ab	orf1ab:c.1795Gcc>Tcc	A>S	71	33			4				2
2064	A	AG	2	ORF1ab	orf1ab:c.1799tAc>tGc	Y>C		2	14
2069	A	AG	1	ORF1ab	orf1ab:c.1804Aca>Gca	T>A			156		4
2069	A	AT	1	ORF1ab					156		4
2073	G	GT	1	ORF1ab	orf1ab:c.1808gGt>gTt	G>V	8	3		3
2075	G	GT	3	ORF1ab	orf1ab:c.1810Ggt>Tgt	G>C	128	23		1	2		2
2077	T	TC	1	ORF1ab	orf1ab:c.1812ggT>ggC	G>G	1		1	30		2
2077	T	TG	1	ORF1ab	orf1ab:c.1812ggT>ggG	G>G	1		1	30		2
2079	T	TC	2	ORF1ab	orf1ab:c.1814gTt>gCt	V>A			2	23		1
2080	T	TC	1	ORF1ab	orf1ab:c.1815gtT>gtC	V>V	6		4	33
2084	C	CA	20	ORF1ab	orf1ab:c.1819Cag>Aag	Q>K	41		1			2
2084	C	CG	1	ORF1ab	orf1ab:c.1819Cag>Gag	Q>E	41		1			2
2084	C	CT	1	ORF1ab			41		1			2
2085	A	AT	1	ORF1ab	orf1ab:c.1820cAg>cTg	Q>L		1	32		3
2087	T	TC	1	ORF1ab	orf1ab:c.1822Ttg>Ctg	L>L	1		9	25		6
2089	G	GT	22	ORF1ab	orf1ab:c.1824ttG>ttT	L>F	51	104		36			2
2091	C	CT	1	ORF1ab	orf1ab:c.1826aCt>aTt	T>I	1	1599	1			31			1
2094	C	CT	1	ORF1ab	orf1ab:c.1829tCg>tTg	S>L		1632	6			47
2095	G	GA	1	ORF1ab	orf1ab:c.1830tcG>tcA	S>S	384	615		7	7		5
2096	C	CT	2	ORF1ab											1
2098	G	GT	1	ORF1ab	orf1ab:c.1833caG>caT	Q>H	140	194			4				1
2100	G	GT	3	ORF1ab	orf1ab:c.1835tGg>tTg	W>L		14			1		2
2101	G	GA	1	ORF1ab				12		1	1		1
2102	C	CA	1	ORF1ab	orf1ab:c.1837Cta>Ata	L>I	21	218				9
2105	A	AG	3	ORF1ab	orf1ab:c.1840Act>Gct	T>A			48							1
2106	C	CT	1	ORF1ab	orf1ab:c.1841aCt>aTt	T>I	28	1563				21
2108	A	AG	3	ORF1ab	orf1ab:c.1843Aac>Gac	N>D		1	30	1	2
2110	C	CT	2	ORF1ab	orf1ab:c.1845aaC>aaT	N>N	28	91069	3			154
2112	T	TA	1	ORF1ab						37		3
2113	C	CA	2	ORF1ab	orf1ab:c.1848atC>atA	I>I	21	1654	8			39		2	1
2113	C	CT	4	ORF1ab	orf1ab:c.1848atC>atT	I>I	21	1654	8			39		2	1
2114	T	TA	1	ORF1ab	orf1ab:c.1849Ttt>Att	F>I	2		5	29						1
2117	G	GT	9	ORF1ab	orf1ab:c.1852Ggc>Tgc	G>C	54	57			2		2
2119	C	CA	1	ORF1ab	orf1ab:c.1854ggC>ggA	G>G	2	2455		1		8
2119	C	CT	1	ORF1ab	orf1ab:c.1854ggC>ggT	G>G	2	2455		1		8
2120	A	AG	1	ORF1ab	orf1ab:c.1855Act>Gct	T>A		1	13							1
2129	G	GA	1	ORF1ab	orf1ab:c.1864Gaa>Aaa	E>K	53		2		2		1
2129	G	GT	10	ORF1ab			53		2		2		1
2137	C	CA	14	ORF1ab	orf1ab:c.1872ctC>ctA	L>L	124	1177		1		9
2141	C	CT	1	ORF1ab	orf1ab:c.1876Ccc>Tcc	P>S	16	107				6
2142	C	CA	3	ORF1ab	orf1ab:c.1877cCc>cAc	P>H	16	258				8		1
2143	C	CA	7	ORF1ab	orf1ab:c.1878ccC>ccA	P>P	89	1608				16		1	1
2143	C	CT	1	ORF1ab	orf1ab:c.1878ccC>ccT	P>P	89	1608				16		1	1
2145	T	TC	1	ORF1ab	orf1ab:c.1880gTc>gCc	V>A			5	29		4
2147	C	CA	6	ORF1ab	orf1ab:c.1882Ctt>Att	L>I	93	2223	1	1		14
2148	T	TC	1	ORF1ab	orf1ab:c.1883cTt>cCt	L>P	1		1	21
2150	G	GA	1	ORF1ab	orf1ab:c.1885Gat>Aat	D>N	688	34			13		2
2150	G	GT	5	ORF1ab	orf1ab:c.1885Gat>Tat	D>Y	688	34			13		2
2154	G	GT	6	ORF1ab	orf1ab:c.1889tGg>tTg	W>L		6	1	5
2156	C	CT	1	ORF1ab	orf1ab:c.1891Ctt>Ttt	L>F	4	990				15
2158	T	TC	1	ORF1ab	orf1ab:c.1893ctT>ctC	L>L	19	9	2	66		1	1			1
2159	G	GC	1	ORF1ab	orf1ab:c.1894Gaa>Caa	E>Q	4			1	1
2159	G	GT	2	ORF1ab			4			1	1
2160	A	AT	1	ORF1ab	orf1ab:c.1895gAa>gTa	E>V		3	37	9	1					1
2162	G	GT	8	ORF1ab			43			3			1
2164	G	GT	13	ORF1ab	orf1ab:c.1899gaG>gaT	E>D	246	400		88	3		6		2
2167	G	GT	2	ORF1ab	orf1ab:c.1902aaG>aaT	K>N	20	409	1	1			10
2168	T	TC	1	ORF1ab	orf1ab:c.1903Ttt>Ctt	F>L				5
2169	T	TC	1	ORF1ab	orf1ab:c.1904tTt>tCt	F>S	1		45	8		1
2172	A	AG	1	ORF1ab	orf1ab:c.1907aAg>aGg	K>R			152	22	5
2173	G	GT	2	ORF1ab	orf1ab:c.1908aaG>aaT	K>N	122	52			2		1
2174	G	GA	1	ORF1ab	orf1ab:c.1909Gaa>Aaa	E>K	74	1		1	4				1
2174	G	GT	1	ORF1ab	orf1ab:c.1909Gaa>Taa	E>Stop	74	1		1	4				1
2176	A	AC	1	ORF1ab	orf1ab:c.1911gaA>gaC	E>D	1	33	67	26	1			1
2177	G	GT	1	ORF1ab	orf1ab:c.1912Ggt>Tgt	G>C	55	35			3		5
2180	G	GC	1	ORF1ab	orf1ab:c.1915Gta>Cta	V>L	28	11		2			4
2183	G	GT	3	ORF1ab	orf1ab:c.1918Gag>Tag	E>Stop	25	1			1
2184	A	AG	2	ORF1ab	orf1ab:c.1919gAg>gGg	E>G			68	52				1
2188	T	TC	1	ORF1ab	orf1ab:c.1923ttT>ttC	F>F			3	47		2	1
2193	G	GT	1	ORF1ab	orf1ab:c.1928aGa>aTa	R>I	26	28		1
2195	G	GT	2	ORF1ab	orf1ab:c.1930Gac>Tac	D>Y	26	21		1
2196	A	AT	1	ORF1ab					13	48	1			1
2197	C	CT	2	ORF1ab	orf1ab:c.1932gaC>gaT	D>D	29	1083	1			14
2198	G	GT	1	ORF1ab	orf1ab:c.1933Ggt>Tgt	G>C	482	210			9		3
2202	G	GT	3	ORF1ab	orf1ab:c.1937tGg>tTg	W>L		95	1				2
2204	G	GA	1	ORF1ab	orf1ab:c.1939Gaa>Aaa	E>K	74		1		2
2204	G	GT	2	ORF1ab			74		1		2
2205	A	AG	1	ORF1ab	orf1ab:c.1940gAa>gGa	E>G			29	7	3
2207	A	AG	1	ORF1ab	orf1ab:c.1942Att>Gtt	I>V		4	102	788	4			1
2208	T	TG	1	ORF1ab						3
2209	T	TC	1	ORF1ab	orf1ab:c.1944atT>atC	I>I			7	13		1
2213	A	AT	1	ORF1ab					7		1
2215	A	AG	2	ORF1ab	orf1ab:c.1950aaA>aaG	K>K		4	70	9	1					1
2216	T	TC	1	ORF1ab	orf1ab:c.1951Ttt>Ctt	F>L			23	62		4
2220	T	TC	2	ORF1ab	orf1ab:c.1955aTc>aCc	I>T			7	33		3
2223	C	CA	2	ORF1ab				319				5		1
2227	C	CA	4	ORF1ab	orf1ab:c.1962acC>acA	T>T	44	266	1			6
2229	G	GA	1	ORF1ab	orf1ab:c.1964tGt>tAt	C>Y	157	29		21	5		1
2231	G	GT	2	ORF1ab	orf1ab:c.1966Gct>Tct	A>S	83	14			1		2
2232	C	CT	2	ORF1ab	orf1ab:c.1967gCt>gTt	A>V	16	1707	2	1		27
2233	T	TC	1	ORF1ab	orf1ab:c.1968gcT>gcC	A>A	1		6	101		1
2234	T	TC	1	ORF1ab	orf1ab:c.1969Tgt>Cgt	C>R	50			1		1				2
2237	G	GA	2	ORF1ab	orf1ab:c.1972Gaa>Aaa	E>K	7			7
2237	G	GC	1	ORF1ab	orf1ab:c.1972Gaa>Caa	E>Q	7			7
2237	G	GT	2	ORF1ab			7			7
2238	A	AG	2	ORF1ab	orf1ab:c.1973gAa>gGa	E>G		43	57	10				1
2239	A	AC	1	ORF1ab	orf1ab:c.1974gaA>gaC	E>D		2	30	9
2240	A	AG	1	ORF1ab	orf1ab:c.1975Att>Gtt	I>V		7	96	9	3					1
2240	A	AT	47	ORF1ab	orf1ab:c.1975Att>Ttt	I>F		7	96	9	3					1
2243	G	GT	1	ORF1ab	orf1ab:c.1978Gtc>Ttc	V>F	54	2			2
2245	C	CA	2	ORF1ab	orf1ab:c.1980gtC>gtA	V>V	68	485				7		3
2248	T	TC	1	ORF1ab	orf1ab:c.1983ggT>ggC	G>G				18		2
2249	G	GT	2	ORF1ab			42			2	2
2254	A	AC	1	ORF1ab	orf1ab:c.1989caA>caC	Q>H			197	5	6			1		2
2255	A	AG	1	ORF1ab	orf1ab:c.1990Att>Gtt	I>V		1	109	9	1			1
2256	T	TC	1	ORF1ab	orf1ab:c.1991aTt>aCt	I>T				1
2260	C	CA	2	ORF1ab	orf1ab:c.1995gtC>gtA	V>V	10	74	1			5
2261	A	AG	1	ORF1ab	orf1ab:c.1996Acc>Gcc	T>A			14	1	1
2271	A	AG	4	ORF1ab	orf1ab:c.2006aAg>aGg	K>R		1	120	46	3
2274	A	AG	19	ORF1ab	orf1ab:c.2009gAa>gGa	E>G			19	21	2
2276	A	AG	1	ORF1ab	orf1ab:c.2011Att>Gtt	I>V		2	2354	7	6
2279	A	AG	1	ORF1ab	orf1ab:c.2014Aag>Gag	K>E			4	1
2280	A	AG	1	ORF1ab	orf1ab:c.2015aAg>aGg	K>R	1		39		2					1
2280	A	AT	1	ORF1ab			1		39		2					1
2282	G	GT	2	ORF1ab			751				20		1
2283	A	AG	1	ORF1ab	orf1ab:c.2018gAg>gGg	E>G			24		1
2285	A	AG	2	ORF1ab	orf1ab:c.2020Agt>Ggt	S>G		22	49	9				1		1
2287	T	TC	1	ORF1ab	orf1ab:c.2022agT>agC	S>S	9		1	15
2288	G	GT	1	ORF1ab	orf1ab:c.2023Gtt>Ttt	V>F	75	12			1
2289	T	TC	1	ORF1ab	orf1ab:c.2024gTt>gCt	V>A			2	123
2291	C	CT	1	ORF1ab	orf1ab:c.2026Cag>Tag	Q>Stop	1	3	2			1		1	1
2294	A	AG	1	ORF1ab	orf1ab:c.2029Aca>Gca	T>A			80	2	2			3
2296	A	AG	1	ORF1ab	orf1ab:c.2031acA>acG	T>T			27	2				1		1
2299	C	CA	2	ORF1ab	orf1ab:c.2034ttC>ttA	F>L	13	1456		1		14
2303	A	AG	1	ORF1ab	orf1ab:c.2038Aag>Gag	K>E			20
2304	A	AG	2	ORF1ab	orf1ab:c.2039aAg>aGg	K>R			32	6				1
2306	C	CT	1	ORF1ab	orf1ab:c.2041Ctt>Ttt	L>F	1	3001				20
2315	A	AT	1	ORF1ab					18	1
2317	A	AT	32	ORF1ab	orf1ab:c.2052aaA>aaT	K>N	2	69	79	3	1					2
2327	T	TG	1	ORF1ab	orf1ab:c.2062Ttg>Gtg	L>V	1		27	70		1	1
2331	G	GC	1	ORF1ab			27	5			1
2334	C	CT	1	ORF1ab	orf1ab:c.2069gCt>gTt	A>V	12	4194	3			38		1	1
2344	C	CA	1	ORF1ab				88		2		3
2356	A	AT	1	ORF1ab	orf1ab:c.2091ggA>ggT	G>G		14	72	112	2		1			1
2360	A	AC	1	ORF1ab					126		3
2360	A	AG	1	ORF1ab	orf1ab:c.2095Aaa>Gaa	K>E			126		3
2361	A	AG	1	ORF1ab	orf1ab:c.2096aAa>aGa	K>R			68	1	2
2363	C	CT	1	ORF1ab	orf1ab:c.2098Ctt>Ttt	L>F	25	49	1			4
2366	A	AT	1	ORF1ab			1		4		1					1
2368	A	AC	1	ORF1ab	orf1ab:c.2103aaA>aaC	K>N	1	20	863	6	7			1
2369	G	GA	1	ORF1ab	orf1ab:c.2104Gcc>Acc	A>T	81	169		1	1		1
2374	G	GA	1	ORF1ab	orf1ab:c.2109ttG>ttA	L>L	16		1
2375	A	AG	2	ORF1ab	orf1ab:c.2110Aat>Gat	N>D		1	39	123	1
2376	A	AG	1	ORF1ab	orf1ab:c.2111aAt>aGt	N>S			15	24	1			1
2384	G	GT	2	ORF1ab			6		1	2	3		1
2385	A	AG	1	ORF1ab	orf1ab:c.2120gAa>gGa	E>G		9	11	27				1
2389	A	AT	5	ORF1ab	orf1ab:c.2124acA>acT	T>T		1	154	40	4					1
2392	T	TC	1	ORF1ab	orf1ab:c.2127ttT>ttC	F>F	4		2	19
2393	G	GT	1	ORF1ab	orf1ab:c.2128Gtc>Ttc	V>F	85	3		4	3		1
2395	C	CA	2	ORF1ab	orf1ab:c.2130gtC>gtA	V>V	64	14775	6			63
2405	A	AG	1	ORF1ab	orf1ab:c.2140Aag>Gag	K>E			1	3
2416	C	CT	2	ORF1ab	orf1ab:c.2151taC>taT	Y>Y		7881				66
2419	A	AG	15	ORF1ab	orf1ab:c.2154agA>agG	R>R		6	144	2	3					1
2421	A	AG	1	ORF1ab	orf1ab:c.2156aAg>aGg	K>R			60	2	3
2422	G	GT	1	ORF1ab	orf1ab:c.2157aaG>aaT	K>N	18	2
2429	A	AG	1	ORF1ab	orf1ab:c.2164Aaa>Gaa	K>E	1	1	2
2432	T	TC	1	ORF1ab	orf1ab:c.2167Tcc>Ccc	S>P	14		152	255		9
2435	A	AG	1	ORF1ab	orf1ab:c.2170Aga>Gga	R>G			61	2	1					1
2439	A	AG	1	ORF1ab	orf1ab:c.2174gAa>gGa	E>G	1	5	53	85	1			2
2440	A	AG	2	ORF1ab	orf1ab:c.2175gaA>gaG	E>E		7	252	15	2
2441	G	GA	1	ORF1ab	orf1ab:c.2176Gaa>Aaa	E>K	158	1		3	7
2442	A	AG	1	ORF1ab	orf1ab:c.2177gAa>gGa	E>G		1	70	18
2444	A	AG	1	ORF1ab	orf1ab:c.2179Act>Gct	T>A			42	2
2445	C	CT	1	ORF1ab	orf1ab:c.2180aCt>aTt	T>I	2	2460	6			48		2
2450	C	CT	1	ORF1ab	orf1ab:c.2185Cta>Tta	L>L	16	453	1			14
2455	C	CA	1	ORF1ab	orf1ab:c.2190ctC>ctA	L>L	48	3059	4			60		1
2455	C	CT	1	ORF1ab	orf1ab:c.2190ctC>ctT	L>L	48	3059	4			60		1
2457	T	TG	1	ORF1ab						1
2460	C	CT	1	ORF1ab	orf1ab:c.2195cCt>cTt	P>L	9	11				1		1
2468	G	GC	2	ORF1ab	orf1ab:c.2203Gcc>Ccc	A>P	50	98		2	1				6
2477	G	GT	1	ORF1ab			150	1		32	1
2478	A	AG	2	ORF1ab	orf1ab:c.2213gAa>gGa	E>G		5	7	3
2480	A	AG	2	ORF1ab	orf1ab:c.2215Att>Gtt	I>V		4	1109	21	13
2484	T	TC	1	ORF1ab	orf1ab:c.2219aTc>aCc	I>T			1	51		2
2485	C	CT	2	ORF1ab	orf1ab:c.2220atC>atT	I>I	18	3322		1		38			1
2487	T	TC	1	ORF1ab			2	1	3
2497	A	AG	1	ORF1ab	orf1ab:c.2232ggA>ggG	G>G	3	71	141	18	4					1
2498	G	GA	1	ORF1ab	orf1ab:c.2233Gaa>Aaa	E>K	21		1	1	1
2499	A	AG	1	ORF1ab	orf1ab:c.2234gAa>gGa	E>G		22	30	25	1			1
2500	A	AG	1	ORF1ab	orf1ab:c.2235gaA>gaG	E>E			90	31	2
2508	C	CT	1	ORF1ab	orf1ab:c.2243cCc>cTc	P>L	47	886	8			25
2509	C	CA	1	ORF1ab	orf1ab:c.2244ccC>ccA	P>P	6	9144	25			29			4
2510	A	AC	1	ORF1ab	orf1ab:c.2245Aca>Cca	T>P		29	1232	1	6					4
2523	C	CT	1	ORF1ab	orf1ab:c.2258aCa>aTa	T>I	4	985	1			23
2526	A	AG	1	ORF1ab	orf1ab:c.2261gAg>gGg	E>G	1	7	113	38	2			2
2529	A	AG	1	ORF1ab	orf1ab:c.2264gAa>gGa	E>G		8	15	2
2529	A	AT	1	ORF1ab	orf1ab:c.2264gAa>gTa	E>V		8	15	2
2530	A	AG	2	ORF1ab	orf1ab:c.2265gaA>gaG	E>E		26	152	12	4			2
2531	G	GT	1	ORF1ab	orf1ab:c.2266Gtt>Ttt	V>F	62	25		1	2		3
2532	T	TC	1	ORF1ab	orf1ab:c.2267gTt>gCt	V>A			1	113
2535	T	TC	2	ORF1ab	orf1ab:c.2270gTc>gCc	V>A				63		2	1
2536	C	CT	2	ORF1ab	orf1ab:c.2271gtC>gtT	V>V	44	1841	4			23		1
2539	G	GA	2	ORF1ab	orf1ab:c.2274ttG>ttA	L>L	49	9		4	2				1
2544	C	CA	1	ORF1ab	orf1ab:c.2279aCt>aAt	T>N	16	2898				5		1
2545	T	TC	1	ORF1ab	orf1ab:c.2280acT>acC	T>T	22	1	11	14		2	1
2550	A	AG	3	ORF1ab	orf1ab:c.2285gAt>gGt	D>G		12	331	15	3
2550	A	AT	7	ORF1ab	orf1ab:c.2285gAt>gTt	D>V		12	331	15	3
2554	A	AG	1	ORF1ab	orf1ab:c.2289ttA>ttG	L>L			15		1
2556	A	AG	2	ORF1ab	orf1ab:c.2291cAa>cGa	Q>R		31	9		2					2
2557	A	AG	1	ORF1ab	orf1ab:c.2292caA>caG	Q>Q		1	27
2558	C	CT	1	ORF1ab	orf1ab:c.2293Cca>Tca	P>S	1	1190	2			16		1	1
2563	A	AG	1	ORF1ab	orf1ab:c.2298ttA>ttG	L>L			177		2
2564	G	GT	1	ORF1ab			18
2566	A	AG	1	ORF1ab	orf1ab:c.2301gaA>gaG	E>E			12		2
2567	C	CT	1	ORF1ab	orf1ab:c.2302Caa>Taa	Q>Stop	3	2	7			122
2569	A	AT	1	ORF1ab					16		1
2570	C	CT	1	ORF1ab	orf1ab:c.2305Cct>Tct	P>S	2	443		8		8
2581	A	AG	2	ORF1ab	orf1ab:c.2316gaA>gaG	E>E			38	58	1			1
2587	T	TC	1	ORF1ab	orf1ab:c.2322gtT>gtC	V>V	27			315						1
2598	T	TG	1	ORF1ab	orf1ab:c.2333tTg>tGg	L>W			5	1
2611	A	AG	1	ORF1ab	orf1ab:c.2346ccA>ccG	P>P		15	34	2	2
2613	T	TC	1	ORF1ab	orf1ab:c.2348gTt>gCt	V>A				18
2622	A	AT	1	ORF1ab	orf1ab:c.2357aAc>aTc	N>I		1	26		1					1
2632	G	GT	1	ORF1ab	orf1ab:c.2367atG>atT	M>I	33	215		10	97		6		1
2634	T	TC	2	ORF1ab	orf1ab:c.2369tTg>tCg	L>S		1		2		1
2640	A	AG	1	ORF1ab	orf1ab:c.2375gAa>gGa	E>G		9	25	9	1					1
2642	A	AG	1	ORF1ab	orf1ab:c.2377Atc>Gtc	I>V			136	4	3
2644	C	CT	3	ORF1ab	orf1ab:c.2379atC>atT	I>I	209	1328				38		2
2646	A	AG	1	ORF1ab	orf1ab:c.2381aAa>aGa	K>R	1	4	77		8
2648	G	GA	1	ORF1ab	orf1ab:c.2383Gac>Aac	D>N	85	58			5		1		1
2649	A	AG	1	ORF1ab	orf1ab:c.2384gAc>gGc	D>G			22	1	4
2651	A	AG	1	ORF1ab	orf1ab:c.2386Aca>Gca	T>A			21		2
2653	A	AG	1	ORF1ab	orf1ab:c.2388acA>acG	T>T	1	184	90	1	2					1
2654	G	GC	1	ORF1ab			30				2
2660	T	TC	1	ORF1ab	orf1ab:c.2395Tac>Cac	Y>H	1		1	1
2663	T	TC	1	ORF1ab	orf1ab:c.2398Tgt>Cgt	C>R	1			1
2667	C	CG	3	ORF1ab	orf1ab:c.2402gCc>gGc	A>G		340	1			9			1
2668	C	CA	1	ORF1ab	orf1ab:c.2403gcC>gcA	A>A	17	1825		1		10		1
2670	T	TG	1	ORF1ab						1
2671	T	TG	1	ORF1ab	orf1ab:c.2406ctT>ctG	L>L	71		12	48		1
2675	C	CT	2	ORF1ab	orf1ab:c.2410Cct>Tct	P>S	36	857				17			2
2676	C	CT	2	ORF1ab	orf1ab:c.2411cCt>cTt	P>L		934	1			10		2
2678	A	AG	1	ORF1ab	orf1ab:c.2413Aat>Gat	N>D	1		11
2684	A	AG	1	ORF1ab	orf1ab:c.2419Atg>Gtg	M>V		3	4	5
2692	A	AC	2	ORF1ab	orf1ab:c.2427acA>acC	T>T		5400	16	1	3					8
2693	A	AG	1	ORF1ab	orf1ab:c.2428Aac>Gac	N>D		2	1	24
2693	A	AT	1	ORF1ab	orf1ab:c.2428Aac>Tac	N>Y		2	1	24
2696	A	AT	1	ORF1ab	orf1ab:c.2431Aat>Tat	N>Y		2
2699	A	AG	1	ORF1ab	orf1ab:c.2434Acc>Gcc	T>A			25		1
2701	C	CT	1	ORF1ab	orf1ab:c.2436acC>acT	T>T	56	292	1			5		2
2705	A	AG	3	ORF1ab	orf1ab:c.2440Aca>Gca	T>A		2	26
2708	C	CT	1	ORF1ab	orf1ab:c.2443Ctc>Ttc	L>F	7	119				2
2710	C	CA	1	ORF1ab	orf1ab:c.2445ctC>ctA	L>L	6	1585	5			36		2
2714	G	GT	1	ORF1ab	orf1ab:c.2449Ggc>Tgc	G>C		1					1		1
2721	C	CT	1	ORF1ab	orf1ab:c.2456gCa>gTa	A>V	1	245				10
2725	A	AC	1	ORF1ab				7	31		1					1
2725	A	AG	1	ORF1ab	orf1ab:c.2460ccA>ccG	P>P		7	31		1					1
2728	A	AC	1	ORF1ab				4	125		1					1
2733	T	TC	1	ORF1ab			1
2736	C	CT	1	ORF1ab	orf1ab:c.2471aCt>aTt	T>I	10	140	2			15		1
2741	G	GT	1	ORF1ab	orf1ab:c.2476Ggt>Tgt	G>C	7	10			1		2
2747	G	GT	1	ORF1ab	orf1ab:c.2482Gac>Tac	D>Y	46	558			1		4		2
2749	C	CT	1	ORF1ab	orf1ab:c.2484gaC>gaT	D>D	2	23362				7
2752	T	TC	1	ORF1ab	orf1ab:c.2487acT>acC	T>T	7		5	367			1			1
2756	A	AG	1	ORF1ab	orf1ab:c.2491Ata>Gta	I>V		3	160	10	3			1
2759	G	GT	1	ORF1ab	orf1ab:c.2494Gaa>Taa	E>Stop	13	1			1		2
2766	A	AG	2	ORF1ab	orf1ab:c.2501cAa>cGa	Q>R		31	10	3	2
2767	A	AG	2	ORF1ab	orf1ab:c.2502caA>caG	Q>Q		1	42	1	2
2769	G	GT	1	ORF1ab	orf1ab:c.2504gGt>gTt	G>V	2	5					2		1
2773	C	CT	1	ORF1ab	orf1ab:c.2508taC>taT	Y>Y		625				11		1
2775	A	AG	1	ORF1ab	orf1ab:c.2510aAg>aGg	K>R			165	336	3			1
2776	G	GT	1	ORF1ab	orf1ab:c.2511aaG>aaT	K>N	9	30			1		1
2777	A	AG	1	ORF1ab	orf1ab:c.2512Agt>Ggt	S>G			41	4
2779	T	TC	1	ORF1ab	orf1ab:c.2514agT>agC	S>S	2			27						1
2783	A	AG	2	ORF1ab	orf1ab:c.2518Aat>Gat	N>D	1	3	11	4				1		2
2783	A	AT	1	ORF1ab	orf1ab:c.2518Aat>Tat	N>Y	1	3	11	4				1		2
2786	A	AG	1	ORF1ab	orf1ab:c.2521Atc>Gtc	I>V			659		2
2797	A	AT	1	ORF1ab					31	9				1
2804	G	GA	1	ORF1ab	orf1ab:c.2539Gaa>Aaa	E>K	30			27	4
2805	A	AG	1	ORF1ab	orf1ab:c.2540gAa>gGa	E>G		22	11	21	1
2806	A	AG	1	ORF1ab	orf1ab:c.2541gaA>gaG	E>E		7	58	82
2810	A	AG	3	ORF1ab	orf1ab:c.2545Att>Gtt	I>V		2	309	112	1
2811	T	TA	1	ORF1ab						7		1	1
2812	T	TC	1	ORF1ab	orf1ab:c.2547atT>atC	I>I	1		2	6
2813	G	GT	1	ORF1ab			4				310		2
2814	A	AG	1
2816	A	AT	11	ORF1ab					10	2	2
2818	A	AG	2	ORF1ab	orf1ab:c.2553aaA>aaG	K>K		4	17	12						2
2825	A	AG	1	ORF1ab	orf1ab:c.2560Aat>Gat	N>D		2	22		1
2826	A	AG	1	ORF1ab	orf1ab:c.2561aAt>aGt	N>S			18	13	1			1
2830	G	GT	1	ORF1ab	orf1ab:c.2565gaG>gaT	E>D	32	220		2			5
2831	A	AG	1	ORF1ab	orf1ab:c.2566Aag>Gag	K>E			4	5				1
2836	C	CT	3	ORF1ab	orf1ab:c.2571tgC>tgT	C>C		1227		1		15		26
2838	C	CT	1	ORF1ab	orf1ab:c.2573tCt>tTt	S>F	32	797				12			1
2844	A	AC	1	ORF1ab			1		1
2844	A	AG	1	ORF1ab	orf1ab:c.2579tAt>tGt	Y>C	1		1
2846	A	AG	1	ORF1ab	orf1ab:c.2581Aca>Gca	T>A			3	1	2
2853	A	AG	1	ORF1ab	orf1ab:c.2588gAa>gGa	E>G			19	1
2854	A	AG	1	ORF1ab	orf1ab:c.2589gaA>gaG	E>E			361		3
2857	C	CA	2	ORF1ab	orf1ab:c.2592ctC>ctA	L>L	25	347	6			5		1	1
2859	G	GT	1	ORF1ab	orf1ab:c.2594gGt>gTt	G>V	70	11	1		2		2
2862	C	CT	1	ORF1ab	orf1ab:c.2597aCa>aTa	T>I	1	2363				13
2865	A	AG	3	ORF1ab	orf1ab:c.2600gAa>gGa	E>G	9	1	25	6	2
2865	A	AT	1	ORF1ab	orf1ab:c.2600gAa>gTa	E>V	9	1	25	6	2
2866	A	AG	4	ORF1ab	orf1ab:c.2601gaA>gaG	E>E		5	42	13
2867	G	GC	1	ORF1ab			57	918					7
2867	G	GT	1	ORF1ab	orf1ab:c.2602Gta>Tta	V>L	57	918					7
2869	A	AG	3	ORF1ab	orf1ab:c.2604gtA>gtG	V>V		19	1246		4
2870	A	AG	22	ORF1ab	orf1ab:c.2605Aat>Gat	N>D		6	15	10	2					2
2870	A	AT	2	ORF1ab	orf1ab:c.2605Aat>Tat	N>Y		6	15	10	2					2
2871	A	AG	1	ORF1ab	orf1ab:c.2606aAt>aGt	N>S			399	27				3
2874	A	AG	1	ORF1ab	orf1ab:c.2609gAg>gGg	E>G		17	12	17						1
2878	C	CA	1	ORF1ab	orf1ab:c.2613ttC>ttA	F>L	76	1435				6
2881	C	CT	19	ORF1ab	orf1ab:c.2616gcC>gcT	A>A	65	269				15		1
2882	T	TC	61	ORF1ab	orf1ab:c.2617Tgt>Cgt	C>R	5		5	24		4				1
2885	G	GA	1	ORF1ab	orf1ab:c.2620Gtt>Att	V>I	44	92	1	12	2		6
2889	T	TA	1	ORF1ab					1	1
2890	G	GA	6	ORF1ab	orf1ab:c.2625gtG>gtA	V>V	79	103		1	2		1
2890	G	GT	2	ORF1ab	orf1ab:c.2625gtG>gtT	V>V	79	103		1	2		1
2891	G	GA	2	ORF1ab	orf1ab:c.2626Gca>Aca	A>T	771	30			59
2896	T	TA	1	ORF1ab	orf1ab:c.2631gaT>gaA	D>E	5		2	127		1
2896	T	TG	1	ORF1ab	orf1ab:c.2631gaT>gaG	D>E	5		2	127		1
2897	G	GC	2	ORF1ab			54	34			1		1		1
2898	C	CA	1	ORF1ab	orf1ab:c.2633gCt>gAt	A>D	1	134				10
2898	C	CT	2	ORF1ab	orf1ab:c.2633gCt>gTt	A>V	1	134				10
2899	T	TG	1	ORF1ab	orf1ab:c.2634gcT>gcG	A>A	1		4	391		6				1
2901	T	TC	5	ORF1ab	orf1ab:c.2636gTc>gCc	V>A				65		1				2
2902	C	CT	1	ORF1ab	orf1ab:c.2637gtC>gtT	V>V	7	1275				14		1
2910	C	CT	1	ORF1ab	orf1ab:c.2645aCt>aTt	T>I	12	2167	4			34		1	1
2911	T	TC	1	ORF1ab	orf1ab:c.2646acT>acC	T>T	5		69	41		3	1
2916	A	AG	1	ORF1ab	orf1ab:c.2651cAa>cGa	Q>R		5	6		3
2917	A	AG	1	ORF1ab	orf1ab:c.2652caA>caG	Q>Q		2	8					1
2918	C	CT	1	ORF1ab	orf1ab:c.2653Cca>Tca	P>S	1	237				9		1
2921	G	GT	2	ORF1ab	orf1ab:c.2656Gta>Tta	V>L	54	6			1		7
2923	A	AG	2	ORF1ab	orf1ab:c.2658gtA>gtG	V>V		2	119	9	3
2924	T	TC	1	ORF1ab	orf1ab:c.2659Tct>Cct	S>P	2		167	22		3	1
2927	G	GT	3	ORF1ab			8		1		3		1		1
2939	C	CT	1	ORF1ab	orf1ab:c.2674Cca>Tca	P>S	15	882	3			18
2943	T	TA	1	ORF1ab	orf1ab:c.2678cTg>cAg	L>Q	197	1	5	7						4
2944	G	GT	2	ORF1ab	orf1ab:c.2679ctG>ctT	L>L	831	54		1	6		2
2946	G	GT	1	ORF1ab			47				1
2951	G	GT	9	ORF1ab						1	1		1
2952	A	AT	1	ORF1ab					15	3	1					2
2960	G	GT	2	ORF1ab	orf1ab:c.2695Gag>Tag	E>Stop	4	1		1	1				1
2961	A	AG	2	ORF1ab	orf1ab:c.2696gAg>gGg	E>G	1	1	12	3	2					1
2962	G	GT	1	ORF1ab	orf1ab:c.2697gaG>gaT	E>D	22	106			1		3
2965	G	GT	2	ORF1ab	orf1ab:c.2700tgG>tgT	W>C	1	1		3
2967	G	GT	1	ORF1ab	orf1ab:c.2702aGt>aTt	S>I	110	29		1
2968	T	TC	1	ORF1ab	orf1ab:c.2703agT>agC	S>S				161		4	1
2970	T	TA	1	ORF1ab	orf1ab:c.2705aTg>aAg	M>K	4		1	23
2970	T	TG	1	ORF1ab	orf1ab:c.2705aTg>aGg	M>R	4		1	23
2971	G	GT	3	ORF1ab	orf1ab:c.2706atG>atT	M>I	20	8		1	1
2972	G	GC	1	ORF1ab			67	51	1		3		2		1
2976	C	CA	1	ORF1ab	orf1ab:c.2711aCa>aAa	T>K	1	358				9		1
2985	T	TC	1	ORF1ab								1
2993	G	GT	1	ORF1ab			112				3		1		1
2994	A	AG	2	ORF1ab	orf1ab:c.2729gAg>gGg	E>G		4	127	10	2					1
2995	G	GA	1	ORF1ab	orf1ab:c.2730gaG>gaA	E>E	58	128		1			4		2
2997	C	CA	9	ORF1ab	orf1ab:c.2732tCt>tAt	S>Y	33	431				8
2997	C	CT	2	ORF1ab	orf1ab:c.2732tCt>tTt	S>F	33	431				8
2998	T	TC	1	ORF1ab	orf1ab:c.2733tcT>tcC	S>S	17		12	35		4
2999	G	GC	1	ORF1ab			45	14			3		3
2999	G	GT	1	ORF1ab	orf1ab:c.2734Ggt>Tgt	G>C	45	14			3		3
3000	G	GT	1	ORF1ab			34
3002	G	GT	1	ORF1ab	orf1ab:c.2737Gag>Tag	E>Stop	11	1			3		1
3004	G	GT	2	ORF1ab	orf1ab:c.2739gaG>gaT	E>D	42	7144	1	9			27		2
3008	A	AT	4	ORF1ab	orf1ab:c.2743Aaa>Taa	K>Stop		1	11	1	1					1
3009	A	AG	2	ORF1ab	orf1ab:c.2744aAa>aGa	K>R	1	1	72	3
3010	A	AG	2	ORF1ab	orf1ab:c.2745aaA>aaG	K>K			41	1				1		2
3013	G	GT	2	ORF1ab	orf1ab:c.2748ttG>ttT	L>F	320	22			3				1
3018	C	CA	1	ORF1ab				40				2		1	1
3020	C	CA	1	ORF1ab	orf1ab:c.2755Cat>Aat	H>N	9	402				7
3025	G	GA	1	ORF1ab	orf1ab:c.2760atG>atA	M>I	7	96		7	2		3
3026	T	TC	1	ORF1ab	orf1ab:c.2761Tat>Cat	Y>H				14		1	1
3027	A	AG	1	ORF1ab	orf1ab:c.2762tAt>tGt	Y>C		5	47		1			2		1
3029	T	TC	2	ORF1ab								1
3033	C	CA	20	ORF1ab	orf1ab:c.2768tCt>tAt	S>Y	3	14	1			2
3035	T	TC	1	ORF1ab	orf1ab:c.2770Ttc>Ctc	F>L				54		1	1			1
3037	C	CA	4	ORF1ab	orf1ab:c.2772ttC>ttA	F>L	1	1366229	1			137	1
3037	C	CT	13	ORF1ab	orf1ab:c.2772ttC>ttT	F>F	1	1366229	1			137	1
3041	C	CA	3	ORF1ab	orf1ab:c.2776Cct>Act	P>T	20	217	2			12		1
3042	C	CA	8	ORF1ab	orf1ab:c.2777cCt>cAt	P>H	77	164	1			4		5
3042	C	CT	1	ORF1ab	orf1ab:c.2777cCt>cTt	P>L	77	164	1			4		5
3044	C	CT	1	ORF1ab	orf1ab:c.2779Cca>Tca	P>S	12	120	32			1		3
3045	C	CA	2	ORF1ab	orf1ab:c.2780cCa>cAa	P>Q	12	1854				40		1
3047	G	GT	1	ORF1ab	orf1ab:c.2782Gat>Tat	D>Y	50	490		2	3		16
3050	G	GT	2	ORF1ab	orf1ab:c.2785Gag>Tag	E>Stop	32	2					2
3051	A	AG	2	ORF1ab	orf1ab:c.2786gAg>gGg	E>G		65	70	5	1
3052	G	GA	1	ORF1ab	orf1ab:c.2787gaG>gaA	E>E	177	412		1	4		7
3054	A	AG	1	ORF1ab	orf1ab:c.2789gAt>gGt	D>G			287	10	4			3		1
3056	G	GT	2	ORF1ab			13				4		1
3058	A	AG	1	ORF1ab	orf1ab:c.2793gaA>gaG	E>E		3	266	42	2			3		3
3060	A	AG	1	ORF1ab	orf1ab:c.2795gAa>gGa	E>G		3	24	5				1
3062	G	GT	1	ORF1ab			88			1	2		3		1
3064	A	AG	1	ORF1ab	orf1ab:c.2799gaA>gaG	E>E		2	61	11	5					2
3067	T	TG	1	ORF1ab	orf1ab:c.2802ggT>ggG	G>G	1		2	296		1
3068	G	GT	1	ORF1ab	orf1ab:c.2803Gat>Tat	D>Y	34	15		1	2		1							2
3069	A	AG	1	ORF1ab	orf1ab:c.2804gAt>gGt	D>G		15	284	15	7			1		2		1
3069	A	AT	1	ORF1ab	orf1ab:c.2804gAt>gTt	D>V		15	284	15	7			1		2		1
3070	T	TA	1	ORF1ab					4	40		3				2		1
3071	T	TA	1	ORF1ab	orf1ab:c.2806Tgt>Agt	C>S	9		20	17		4				2
3077	G	GT	1	ORF1ab			55			1	3		1
3078	A	AC	4	ORF1ab	orf1ab:c.2813gAa>gCa	E>A		3	29	26	1			2
3078	A	AG	1	ORF1ab	orf1ab:c.2813gAa>gGa	E>G		3	29	26	1			2
3080	G	GA	1	ORF1ab	orf1ab:c.2815Gaa>Aaa	E>K	76	2		1	2		2
3081	A	AG	1	ORF1ab	orf1ab:c.2816gAa>gGa	E>G		14	44	13	2			3		1
3084	A	AG	1	ORF1ab	orf1ab:c.2819gAg>gGg	E>G		14	91	4	5			1
3084	A	AT	1	ORF1ab	orf1ab:c.2819gAg>gTg	E>V		14	91	4	5			1
3085	G	GT	1	ORF1ab	orf1ab:c.2820gaG>gaT	E>D	49	401	1	28	2		8		2
3093	C	CA	6	ORF1ab	orf1ab:c.2828cCa>cAa	P>Q	6	200		2		4		1
3094	A	AG	2	ORF1ab	orf1ab:c.2829ccA>ccG	P>P		737	89		2			1		3
3094	A	AT	1	ORF1ab	orf1ab:c.2829ccA>ccT	P>P		737	89		2			1		3
3096	C	CT	6	ORF1ab	orf1ab:c.2831tCa>tTa	S>L		7103				176		1	1
3098	A	AG	1	ORF1ab	orf1ab:c.2833Act>Gct	T>A	2		16		4					2
3101	C	CA	12	ORF1ab	orf1ab:c.2836Caa>Aaa	Q>K	3	1	5			2		3
3104	T	TA	1	ORF1ab	orf1ab:c.2839Tat>Aat	Y>N	10			55		2	1			1
3105	A	AC	1	ORF1ab					34		5
3108	A	AG	1	ORF1ab	orf1ab:c.2843gAg>gGg	E>G		1	8	3				2		3
3110	T	TG	1	ORF1ab									1			1
3111	A	AG	1	ORF1ab	orf1ab:c.2846tAt>tGt	Y>C			62		3
3116	A	AG	1	ORF1ab	orf1ab:c.2851Act>Gct	T>A		2	26							3
3117	C	CT	1	ORF1ab	orf1ab:c.2852aCt>aTt	T>I	41	1506				14		1
3119	G	GA	1	ORF1ab	orf1ab:c.2854Gaa>Aaa	E>K	12		1		1
3119	G	GT	1	ORF1ab			12		1		1
3122	G	GA	1	ORF1ab	orf1ab:c.2857Gat>Aat	D>N	351	962		2	1		13		1
3123	A	AG	1	ORF1ab	orf1ab:c.2858gAt>gGt	D>G		6	89	21	4			1
3124	T	TC	1	ORF1ab	orf1ab:c.2859gaT>gaC	D>D	2		1	714		2	1			1
3125	G	GT	1	ORF1ab	orf1ab:c.2860Gat>Tat	D>Y	3	17	1	1	1		2
3131	C	CA	5	ORF1ab	orf1ab:c.2866Caa>Aaa	Q>K	14	1				1		6
3131	C	CG	1	ORF1ab			14	1				1		6
3133	A	AG	1	ORF1ab	orf1ab:c.2868caA>caG	Q>Q	1	1	28	29				1		1
3136	T	TA	1	ORF1ab						51		3	1			2
3137	A	AG	1	ORF1ab	orf1ab:c.2872Aaa>Gaa	K>E			69	1	4
3141	C	CA	1	ORF1ab	orf1ab:c.2876cCt>cAt	P>H	54	270	1			5		2
3141	C	CT	1	ORF1ab	orf1ab:c.2876cCt>cTt	P>L	54	270	1			5		2
3142	T	TC	1	ORF1ab	orf1ab:c.2877ccT>ccC	P>P	6		5	49		7	4
3144	T	TG	1	ORF1ab	orf1ab:c.2879tTg>tGg	L>W			6	6		2	80			11	2	5
3145	G	GT	1	ORF1ab	orf1ab:c.2880ttG>ttT	L>F	89	27		2	3		1		1
3147	A	AG	1	ORF1ab	orf1ab:c.2882gAa>gGa	E>G		1	1	3
3148	A	AG	1	ORF1ab	orf1ab:c.2883gaA>gaG	E>E		7	49		3
3150	T	TC	1	ORF1ab	orf1ab:c.2885tTt>tCt	F>S			2	4		2	1
3152	G	GT	1	ORF1ab	orf1ab:c.2887Ggt>Tgt	G>C	320	312	1	2	3		9
3153	G	GA	3	ORF1ab	orf1ab:c.2888gGt>gAt	G>D	61	49			7		2
3155	G	GT	1	ORF1ab	orf1ab:c.2890Gcc>Tcc	A>S	17	30	1	1					1
3156	C	CT	1	ORF1ab	orf1ab:c.2891gCc>gTc	A>V	15	855		1		27			1
3157	C	CA	2	ORF1ab	orf1ab:c.2892gcC>gcA	A>A	5	344		1		18		2
3160	T	TC	1	ORF1ab	orf1ab:c.2895acT>acC	T>T	6		20	77		4				1
3162	C	CA	1	ORF1ab	orf1ab:c.2897tCt>tAt	S>Y	55	216	1			13		1
3164	G	GT	5	ORF1ab	orf1ab:c.2899Gct>Tct	A>S	113	87	1	5			3
3166	T	TC	1	ORF1ab	orf1ab:c.2901gcT>gcC	A>A	35		7	44		3				1
3167	G	GA	1	ORF1ab	orf1ab:c.2902Gct>Act	A>T	52	7		1	2				1
3170	C	CA	2	ORF1ab	orf1ab:c.2905Ctt>Att	L>I	12	68	1			4		2
3173	C	CA	1	ORF1ab	orf1ab:c.2908Caa>Aaa	Q>K	58
3174	A	AT	1	ORF1ab	orf1ab:c.2909cAa>cTa	Q>L		13	117	1	5					3
3175	A	AT	1	ORF1ab	orf1ab:c.2910caA>caT	Q>H	1	1	253	1	1
3176	C	CT	5	ORF1ab	orf1ab:c.2911Cct>Tct	P>S	33	1846	2			24
3177	C	CA	2	ORF1ab	orf1ab:c.2912cCt>cAt	P>H	33	25972	1			79		7
3177	C	CT	3	ORF1ab	orf1ab:c.2912cCt>cTt	P>L	33	25972	1			79		7
3178	T	TC	2	ORF1ab	orf1ab:c.2913ccT>ccC	P>P	23		2	46		1
3179	G	GT	1	ORF1ab			199				1		1		1
3180	A	AG	1	ORF1ab	orf1ab:c.2915gAa>gGa	E>G	1	7	56	57	2					1
3180	A	AT	1	ORF1ab	orf1ab:c.2915gAa>gTa	E>V	1	7	56	57	2					1
3181	A	AG	1	ORF1ab	orf1ab:c.2916gaA>gaG	E>E		9	37	15	6			1		1
3181	A	AT	1	ORF1ab	orf1ab:c.2916gaA>gaT	E>D		9	37	15	6			1		1
3183	A	AG	2	ORF1ab	orf1ab:c.2918gAa>gGa	E>G			153	7	3					2
3185	G	GT	4	ORF1ab			53			1	1
3186	A	AG	2	ORF1ab	orf1ab:c.2921gAg>gGg	E>G			53	6	2			2
3191	G	GT	2	ORF1ab			29			1			3
3193	A	AG	1	ORF1ab	orf1ab:c.2928gaA>gaG	E>E		139	141	37	6
3194	G	GT	2	ORF1ab			38		1	2
3195	A	AG	1	ORF1ab	orf1ab:c.2930gAa>gGa	E>G		3	33	6						2
3196	A	AG	1	ORF1ab	orf1ab:c.2931gaA>gaG	E>E		18	91	4	3
3197	G	GT	1	ORF1ab	orf1ab:c.2932Gat>Tat	D>Y	7	12		3			1
3198	A	AG	4	ORF1ab	orf1ab:c.2933gAt>gGt	D>G			17	1
3200	T	TC	1	ORF1ab	orf1ab:c.2935Tgg>Cgg	W>R	2			3						1
3201	G	GT	2	ORF1ab	orf1ab:c.2936tGg>tTg	W>L		2
3202	G	GT	1	ORF1ab	orf1ab:c.2937tgG>tgT	W>C		3							1
3203	T	TC	1	ORF1ab	orf1ab:c.2938Tta>Cta	L>L				24
3204	T	TC	1	ORF1ab	orf1ab:c.2939tTa>tCa	L>S		1		6
3205	A	AG	1	ORF1ab	orf1ab:c.2940ttA>ttG	L>L	1	1	60	2	1
3206	G	GA	1	ORF1ab	orf1ab:c.2941Gat>Aat	D>N	27	440	1	1	1		4
3207	A	AG	1	ORF1ab	orf1ab:c.2942gAt>gGt	D>G		3	92	10	1
3209	G	GT	2	ORF1ab	orf1ab:c.2944Gat>Tat	D>Y	20	9					1
3210	A	AG	1	ORF1ab	orf1ab:c.2945gAt>gGt	D>G		3	271	8	5			1
3210	A	AT	1	ORF1ab	orf1ab:c.2945gAt>gTt	D>V		3	271	8	5			1
3212	G	GT	4	ORF1ab	orf1ab:c.2947Gat>Tat	D>Y	1	76
3213	A	AG	2	ORF1ab	orf1ab:c.2948gAt>gGt	D>G	1	4	283	4	2
3213	A	AT	1	ORF1ab	orf1ab:c.2948gAt>gTt	D>V	1	4	283	4	2
3214	T	TC	1	ORF1ab	orf1ab:c.2949gaT>gaC	D>D	1		1	16		3				2
3215	A	AG	1	ORF1ab	orf1ab:c.2950Agt>Ggt	S>G	9	7	79
3217	T	TC	1	ORF1ab	orf1ab:c.2952agT>agC	S>S	1	13	1	55		3
3218	C	CA	2	ORF1ab	orf1ab:c.2953Caa>Aaa	Q>K	48					1		3
3219	A	AG	1	ORF1ab	orf1ab:c.2954cAa>cGa	Q>R		11	59
3222	A	AC	3	ORF1ab	orf1ab:c.2957cAa>cCa	Q>P		4	104	3						1
3222	A	AG	1	ORF1ab	orf1ab:c.2957cAa>cGa	Q>R		4	104	3						1
3225	C	CT	1	ORF1ab	orf1ab:c.2960aCt>aTt	T>I	7	157				1
3230	G	GT	1	ORF1ab	orf1ab:c.2965Ggt>Tgt	G>C	311	67		7	3		3
3231	G	GA	1	ORF1ab	orf1ab:c.2966gGt>gAt	G>D	216	1763	1	1	2		23
3232	T	TC	1	ORF1ab	orf1ab:c.2967ggT>ggC	G>G	3	6	1	74
3233	C	CA	6	ORF1ab	orf1ab:c.2968Caa>Aaa	Q>K	3		1
3233	C	CT	1	ORF1ab			3		1
3234	A	AG	2	ORF1ab	orf1ab:c.2969cAa>cGa	Q>R		228	53	4	1					2
3236	C	CA	1	ORF1ab	orf1ab:c.2971Caa>Aaa	Q>K	1		2	1		4
3236	C	CT	1	ORF1ab			1		2	1		4
3239	G	GC	1	ORF1ab			338	1050			1		9
3239	G	GT	3	ORF1ab	orf1ab:c.2974Gac>Tac	D>Y	338	1050			1		9
3240	A	AG	2	ORF1ab	orf1ab:c.2975gAc>gGc	D>G	1		59	5	1			1
3242	G	GT	3	ORF1ab	orf1ab:c.2977Ggc>Tgc	G>C	927	118			6		4
3244	C	CT	1	ORF1ab	orf1ab:c.2979ggC>ggT	G>G	2	558		1		6
3245	A	AG	4	ORF1ab	orf1ab:c.2980Agt>Ggt	S>G		99	70	1						6
3250	G	GT	3	ORF1ab	orf1ab:c.2985gaG>gaT	E>D	90	3287		12	5		21		2
3254	A	AG	1	ORF1ab	orf1ab:c.2989Aat>Gat	N>D		64	25	8						1
3255	A	AG	9	ORF1ab	orf1ab:c.2990aAt>aGt	N>S	2		54	17	1
3256	T	TC	2	ORF1ab	orf1ab:c.2991aaT>aaC	N>N	12		56	5785		33	1
3257	C	CA	3	ORF1ab								1
3257	C	CT	2	ORF1ab								1
3259	G	GA	1	ORF1ab	orf1ab:c.2994caG>caA	Q>Q	27	4682	1	15	3		37
3259	G	GT	4	ORF1ab	orf1ab:c.2994caG>caT	Q>H	27	4682	1	15	3		37
3260	A	AT	1	ORF1ab					61	2	3
3261	C	CT	1	ORF1ab	orf1ab:c.2996aCa>aTa	T>I	28	2812	1			25		2
3263	A	AG	2	ORF1ab	orf1ab:c.2998Act>Gct	T>A			14	7	2			2
3264	C	CT	3	ORF1ab	orf1ab:c.2999aCt>aTt	T>I	14	1117	1	1		20
3265	T	TA	1	ORF1ab	orf1ab:c.3000acT>acA	T>T	2	1		63
3267	C	CT	1	ORF1ab	orf1ab:c.3002aCt>aTt	T>I	6	694304	3	2		262
3272	C	CA	8	ORF1ab	orf1ab:c.3007Caa>Aaa	Q>K	5		18			2
3273	A	AG	1	ORF1ab	orf1ab:c.3008cAa>cGa	Q>R		28	35	5	2
3273	A	AT	1	ORF1ab	orf1ab:c.3008cAa>cTa	Q>L		28	35	5	2
3275	A	AG	1	ORF1ab	orf1ab:c.3010Aca>Gca	T>A	1		114	13	1			1
3275	A	AT	1	ORF1ab			1		114	13	1			1
3277	A	AG	1	ORF1ab	orf1ab:c.3012acA>acG	T>T		9	29	3	3
3278	A	AG	1	ORF1ab	orf1ab:c.3013Att>Gtt	I>V		4	159	83	3
3281	G	GA	1	ORF1ab	orf1ab:c.3016Gtt>Att	V>I	54	87			8
3284	G	GT	1	ORF1ab			7			2
3286	G	GA	1	ORF1ab	orf1ab:c.3021gaG>gaA	E>E	43	123	4	1	7
3290	C	CA	5	ORF1ab	orf1ab:c.3025Caa>Aaa	Q>K	8		1	1
3290	C	CG	2	ORF1ab	orf1ab:c.3025Caa>Gaa	Q>E	8		1	1
3293	C	CT	1	ORF1ab	orf1ab:c.3028Cct>Tct	P>S	21	307				7
3294	C	CA	1	ORF1ab	orf1ab:c.3029cCt>cAt	P>H	106	52				3		1
3296	C	CA	6	ORF1ab											2
3297	A	AG	2	ORF1ab	orf1ab:c.3032cAa>cGa	Q>R		19	26	8	1					1
3299	T	TC	1	ORF1ab	orf1ab:c.3034Tta>Cta	L>L	2		5	40			2			1
3300	T	TC	2	ORF1ab	orf1ab:c.3035tTa>tCa	L>S	2	1		10						1
3301	A	AT	1	ORF1ab			1		20		2					1
3302	G	GT	1	ORF1ab			1308		1		5		1
3303	A	AG	1	ORF1ab	orf1ab:c.3038gAg>gGg	E>G		1	23	4
3304	G	GT	1	ORF1ab	orf1ab:c.3039gaG>gaT	E>D	19	161	5	1	1		5
3305	A	AG	1	ORF1ab	orf1ab:c.3040Atg>Gtg	M>V		1	65	57	3			2		1
3306	T	TC	4	ORF1ab	orf1ab:c.3041aTg>aCg	M>T	8		3	90		3				3
3308	G	GT	1	ORF1ab			134				7
3311	C	CT	2	ORF1ab	orf1ab:c.3046Ctt>Ttt	L>F	59	2516		3		4		2
3313	T	TC	1	ORF1ab	orf1ab:c.3048ctT>ctC	L>L	7		1	69		1
3318	C	CA	1	ORF1ab	orf1ab:c.3053cCa>cAa	P>Q	8	101				4		1
3318	C	CT	1	ORF1ab	orf1ab:c.3053cCa>cTa	P>L	8	101				4		1
3319	A	AG	1	ORF1ab	orf1ab:c.3054ccA>ccG	P>P		18	16	2						1
3326	C	CA	20	ORF1ab	orf1ab:c.3061Cag>Aag	Q>K	2	1	8
3328	G	GT	1	ORF1ab	orf1ab:c.3063caG>caT	Q>H	67	772	6	1			7		1
3329	A	AG	1	ORF1ab	orf1ab:c.3064Act>Gct	T>A		3	307	4				1
3330	C	CT	2	ORF1ab	orf1ab:c.3065aCt>aTt	T>I	27	1624		1		18		1
3331	T	TC	1	ORF1ab	orf1ab:c.3066acT>acC	T>T	1	2		32		3
3332	A	AG	1	ORF1ab	orf1ab:c.3067Att>Gtt	I>V	1		27	1
3337	A	AG	1	ORF1ab	orf1ab:c.3072gaA>gaG	E>E		25	56	26	3					1
3337	A	AT	1	ORF1ab	orf1ab:c.3072gaA>gaT	E>D		25	56	26	3					1
3340	G	GA	2	ORF1ab	orf1ab:c.3075gtG>gtA	V>V	55	1120	3	24			18					1
3340	G	GT	3	ORF1ab	orf1ab:c.3075gtG>gtT	V>V	55	1120	3	24			18					1
3341	A	AG	2	ORF1ab	orf1ab:c.3076Aat>Gat	N>D		3	58	16	1					1
3342	A	AG	2	ORF1ab	orf1ab:c.3077aAt>aGt	N>S	2		48	68	2			2
3350	A	AG	2	ORF1ab	orf1ab:c.3085Agt>Ggt	S>G	8	3	120	1	2
3351	G	GT	1	ORF1ab	orf1ab:c.3086aGt>aTt	S>I	268	124		1	1		1
3353	G	GT	3	ORF1ab	orf1ab:c.3088Ggt>Tgt	G>C	40	13	1		1		1
3356	T	TC	1	ORF1ab	orf1ab:c.3091Tat>Cat	Y>H			1	1
3357	A	AT	1	ORF1ab			1		3	1	1
3358	T	TC	1	ORF1ab	orf1ab:c.3093taT>taC	Y>Y				50		3				1
3368	A	AC	1	ORF1ab			1	1	8		2
3368	A	AT	1	ORF1ab	orf1ab:c.3103Act>Tct	T>S	1	1	8		2
3369	C	CT	1	ORF1ab	orf1ab:c.3104aCt>aTt	T>I	26	621	4			15
3371	G	GC	1	ORF1ab			233	21			2
3371	G	GT	3	ORF1ab	orf1ab:c.3106Gac>Tac	D>Y	233	21			2
3372	A	AG	2	ORF1ab	orf1ab:c.3107gAc>gGc	D>G			192	188	2			2
3374	A	AG	1	ORF1ab	orf1ab:c.3109Aat>Gat	N>D		68	8	4
3376	T	TC	1	ORF1ab	orf1ab:c.3111aaT>aaC	N>N				19		1
3383	A	AT	1	ORF1ab			1		22	92	1			1
3384	T	TC	2	ORF1ab	orf1ab:c.3119aTt>aCt	I>T	1			1		1
3391	T	TG	1	ORF1ab	orf1ab:c.3126aaT>aaG	N>K	7		3	374		1
3394	A	AG	2	ORF1ab	orf1ab:c.3129gcA>gcG	A>A		471	11	2	2					2
3395	G	GC	2	ORF1ab	orf1ab:c.3130Gac>Cac	D>H	57	105		3			3
3395	G	GT	3	ORF1ab	orf1ab:c.3130Gac>Tac	D>Y	57	105		3			3
3396	A	AG	1	ORF1ab	orf1ab:c.3131gAc>gGc	D>G			20	21	1
3397	C	CT	1	ORF1ab	orf1ab:c.3132gaC>gaT	D>D	31	2406				24		1
3403	G	GT	2	ORF1ab	orf1ab:c.3138gtG>gtT	V>V	96	779		12	2		13		2
3404	G	GT	1	ORF1ab	orf1ab:c.3139Gaa>Taa	E>Stop	80	3		4	3		1
3405	A	AC	1	ORF1ab	orf1ab:c.3140gAa>gCa	E>A		4	1198	18	13			2		1
3405	A	AG	1	ORF1ab	orf1ab:c.3140gAa>gGa	E>G		4	1198	18	13			2		1
3408	A	AG	2	ORF1ab				1
3409	A	AG	1	ORF1ab	orf1ab:c.3144gaA>gaG	E>E		2	19	3	2			1
3410	G	GC	1	ORF1ab			21	22			4		1
3410	G	GT	1	ORF1ab	orf1ab:c.3145Gct>Tct	A>S	21	22			4		1
3411	C	CG	1	ORF1ab			1	2562				46
3411	C	CT	1	ORF1ab	orf1ab:c.3146gCt>gTt	A>V	1	2562				46
3412	T	TA	1	ORF1ab	orf1ab:c.3147gcT>gcA	A>A	50	9		23		1	1			2
3418	G	GC	1	ORF1ab			390	345			2		3
3418	G	GT	1	ORF1ab	orf1ab:c.3153aaG>aaT	K>N	390	345			2		3
3419	G	GT	1	ORF1ab	orf1ab:c.3154Gta>Tta	V>L	40	7
3420	T	TG	2	ORF1ab			6	1		4
3425	C	CT	2	ORF1ab	orf1ab:c.3160Cca>Tca	P>S	23	475	1	1		8
3426	C	CA	4	ORF1ab	orf1ab:c.3161cCa>cAa	P>Q	1	792				19
3426	C	CT	1	ORF1ab	orf1ab:c.3161cCa>cTa	P>L	1	792				19
3430	A	AG	1	ORF1ab	orf1ab:c.3165acA>acG	T>T		14	19	1	2
3434	G	GA	1	ORF1ab	orf1ab:c.3169Gtt>Att	V>I	84	74		1	4		1
3440	A	AG	1	ORF1ab												1
3440	A	AT	1	ORF1ab												1
3442	T	TC	3	ORF1ab	orf1ab:c.3177aaT>aaC	N>N				61		3
3445	A	AG	2	ORF1ab	orf1ab:c.3180gcA>gcG	A>A		6	11	2	2
3446	G	GA	2	ORF1ab	orf1ab:c.3181Gcc>Acc	A>T	310	9					1
3447	C	CA	1	ORF1ab	orf1ab:c.3182gCc>gAc	A>D	1	55				2		1
3448	C	CA	4	ORF1ab	orf1ab:c.3183gcC>gcA	A>A	21	269				8		5
3449	A	AG	2	ORF1ab	orf1ab:c.3184Aat>Gat	N>D	1		2	2
3450	A	AC	1	ORF1ab	orf1ab:c.3185aAt>aCt	N>T			232	5
3450	A	AG	1	ORF1ab	orf1ab:c.3185aAt>aGt	N>S			232	5
3452	G	GT	1	ORF1ab	orf1ab:c.3187Gtt>Ttt	V>F	183	11					2
3457	C	CT	1	ORF1ab	orf1ab:c.3192taC>taT	Y>Y	1	2329				12		1
3458	C	CA	3	ORF1ab				7						1	1
3458	C	CT	1	ORF1ab	orf1ab:c.3193Ctt>Ttt	L>F		7						1	1
3462	A	AG	3	ORF1ab	orf1ab:c.3197aAa>aGa	K>R		14	221		2
3465	A	AT	1	ORF1ab			1		1	2
3467	G	GT	11	ORF1ab	orf1ab:c.3202Gga>Tga	G>Stop	64	1			2				2
3473	G	GA	1	ORF1ab	orf1ab:c.3208Ggt>Agt	G>S	52	79			2		3
3475	T	TA	1	ORF1ab	orf1ab:c.3210ggT>ggA	G>G	31			163		33
3476	G	GC	1	ORF1ab	orf1ab:c.3211Gtt>Ctt	V>L	93	29		2	2		4
3477	T	TG	1	ORF1ab	orf1ab:c.3212gTt>gGt	V>G			2	440		11	1
3483	G	GT	12	ORF1ab	orf1ab:c.3218gGa>gTa	G>V	176	971			1		6
3484	A	AT	2	ORF1ab	orf1ab:c.3219ggA>ggT	G>G		4	295	3	10
3487	C	CA	2	ORF1ab	orf1ab:c.3222gcC>gcA	A>A	35	1114				9
3491	A	AG	2	ORF1ab	orf1ab:c.3226Aat>Gat	N>D		3	19	1
3492	A	AG	4	ORF1ab	orf1ab:c.3227aAt>aGt	N>S		2	120	9	1			1
3495	A	AG	1	ORF1ab	orf1ab:c.3230aAg>aGg	K>R		3	45	5
3499	T	TC	1	ORF1ab	orf1ab:c.3234gcT>gcC	A>A	3		1	131		1	1
3500	A	AC	5	ORF1ab	orf1ab:c.3235Act>Cct	T>P			12	1	1			3
3500	A	AG	1	ORF1ab	orf1ab:c.3235Act>Gct	T>A			12	1	1			3
3503	A	AG	1	ORF1ab	orf1ab:c.3238Aac>Gac	N>D		10	56
3504	A	AG	1	ORF1ab	orf1ab:c.3239aAc>aGc	N>S			22	1	4
3505	C	CT	1	ORF1ab	orf1ab:c.3240aaC>aaT	N>N	1	334				15
3508	T	TC	1	ORF1ab	orf1ab:c.3243aaT>aaC	N>N	312		28	90		3	2			1
3509	G	GT	1	ORF1ab	orf1ab:c.3244Gcc>Tcc	A>S	204	3	1		2		1
3516	A	AG	1	ORF1ab	orf1ab:c.3251cAa>cGa	Q>R			4
3517	A	AG	2	ORF1ab	orf1ab:c.3252caA>caG	Q>Q			43		1
3518	G	GT	1	ORF1ab	orf1ab:c.3253Gtt>Ttt	V>F	54	145		1	4		1
3520	T	TC	1	ORF1ab	orf1ab:c.3255gtT>gtC	V>V	29		3	25		1
3527	G	GT	1	ORF1ab	orf1ab:c.3262Gat>Tat	D>Y	820	31	1	2	11
3528	A	AT	1	ORF1ab	orf1ab:c.3263gAt>gTt	D>V		15	64	45	1			1
3530	G	GT	1	ORF1ab	orf1ab:c.3265Gat>Tat	D>Y	97	29	2	1			1
3531	A	AG	1	ORF1ab	orf1ab:c.3266gAt>gGt	D>G	5	1	70	7	1
3532	T	TC	1	ORF1ab	orf1ab:c.3267gaT>gaC	D>D	5		16	23		3				5
3536	A	AG	1	ORF1ab	orf1ab:c.3271Ata>Gta	I>V		1	205		1			1		1
3538	A	AG	1	ORF1ab	orf1ab:c.3273atA>atG	I>M			360	1	3
3542	A	AT	1	ORF1ab	orf1ab:c.3277Act>Tct	T>S		1	247		5					1
3546	A	AT	1	ORF1ab	orf1ab:c.3281aAt>aTt	N>I	1	231	151	3	1			1
3549	G	GT	1	ORF1ab	orf1ab:c.3284gGa>gTa	G>V	156	6		12	2	1	1		1
3550	A	AG	1	ORF1ab	orf1ab:c.3285ggA>ggG	G>G	1		37	2	1					1
3553	A	AC	1	ORF1ab				1	24		1			1
3557	A	AT	4	ORF1ab	orf1ab:c.3292Aaa>Taa	K>Stop		2	11	6	1			1		2
3559	A	AG	8	ORF1ab	orf1ab:c.3294aaA>aaG	K>K		43	449	2	1			2		1
3560	G	GA	1	ORF1ab	orf1ab:c.3295Gtg>Atg	V>M	87	49			2				1
3564	G	GT	3	ORF1ab	orf1ab:c.3299gGt>gTt	G>V	2	91		1			174
3566	G	GA	1	ORF1ab	orf1ab:c.3301Ggt>Agt	G>S	50	16	1	1	3		3
3566	G	GT	1	ORF1ab	orf1ab:c.3301Ggt>Tgt	G>C	50	16	1	1	3		3
3569	A	AG	4	ORF1ab	orf1ab:c.3304Agt>Ggt	S>G		9	696	3	11
3569	A	AT	1	ORF1ab	orf1ab:c.3304Agt>Tgt	S>C		9	696	3	11
3570	G	GT	1	ORF1ab	orf1ab:c.3305aGt>aTt	S>I	20	7			1
3574	T	TC	1	ORF1ab	orf1ab:c.3309tgT>tgC	C>C	1		1	12		3
3575	G	GA	1	ORF1ab	orf1ab:c.3310Gtt>Att	V>I	53	12		3	2		1		1
3575	G	GT	2	ORF1ab	orf1ab:c.3310Gtt>Ttt	V>F	53	12		3	2		1		1
3581	A	AG	3	ORF1ab	orf1ab:c.3316Agc>Ggc	S>G		3	79	8	3			3		2
3584	G	GT	3	ORF1ab			1			2			2		1
3586	A	AG	1	ORF1ab	orf1ab:c.3321ggA>ggG	G>G		14	28	4	1
3588	A	AG	1	ORF1ab	orf1ab:c.3323cAc>cGc	H>R		3	3					2
3590	A	AG	1	ORF1ab	orf1ab:c.3325Aat>Gat	N>D			89	7	3			1
3591	A	AG	1	ORF1ab	orf1ab:c.3326aAt>aGt	N>S	1	3	74	15	2
3600	A	AG	1	ORF1ab	orf1ab:c.3335aAa>aGa	K>R		2	78
3603	A	AG	1	ORF1ab	orf1ab:c.3338cAc>cGc	H>R			46	1	3
3603	A	AT	1	ORF1ab					46	1	3
3611	C	CA	1	ORF1ab				25				3		1
3612	A	AT	1	ORF1ab							2
3614	G	GT	1	ORF1ab	orf1ab:c.3349Gtt>Ttt	V>F	238	1			1
3615	T	TC	1	ORF1ab	orf1ab:c.3350gTt>gCt	V>A				27		1	1
3616	T	TC	1	ORF1ab	orf1ab:c.3351gtT>gtC	V>V	36		11	54		1	1			1
3617	G	GA	1	ORF1ab	orf1ab:c.3352Gtc>Atc	V>I	172				2
3618	T	TC	3	ORF1ab	orf1ab:c.3353gTc>gCc	V>A			1	38		2
3619	C	CA	3	ORF1ab	orf1ab:c.3354gtC>gtA	V>V	390	2966	2			35
3619	C	CT	3	ORF1ab	orf1ab:c.3354gtC>gtT	V>V	390	2966	2			35
3621	G	GC	1	ORF1ab			9	7			3		3
3623	C	CA	1	ORF1ab	orf1ab:c.3358Cca>Aca	P>T	9	51	1			4		2
3625	A	AG	2	ORF1ab	orf1ab:c.3360ccA>ccG	P>P		87	831	6				3		2
3627	A	AG	1	ORF1ab	orf1ab:c.3362aAt>aGt	N>S		2	75	27	3					1
3628	T	TC	2	ORF1ab	orf1ab:c.3363aaT>aaC	N>N	3		7	46		3
3629	G	GC	1	ORF1ab	orf1ab:c.3364Gtt>Ctt	V>L	82	82	3	2	2		3
3632	A	AG	1	ORF1ab	orf1ab:c.3367Aac>Gac	N>D		1	41		1
3635	A	AC	2	ORF1ab	orf1ab:c.3370Aaa>Caa	K>Q			37	2				1		1
3638	G	GA	1	ORF1ab	orf1ab:c.3373Ggt>Agt	G>S	275	9587		92	20		15
3639	G	GT	1	ORF1ab	orf1ab:c.3374gGt>gTt	G>V	42	8		3	4		2				1
3642	A	AG	1	ORF1ab	orf1ab:c.3377gAa>gGa	E>G			7	5
3644	G	GA	1	ORF1ab	orf1ab:c.3379Gac>Aac	D>N	140	22			2		3
3644	G	GT	3	ORF1ab	orf1ab:c.3379Gac>Tac	D>Y	140	22			2		3
3648	T	TC	1	ORF1ab	orf1ab:c.3383aTt>aCt	I>T	3		5	305		2	2
3650	C	CA	1	ORF1ab	orf1ab:c.3385Caa>Aaa	Q>K	4		12			1
3656	C	CA	1	ORF1ab	orf1ab:c.3391Ctt>Att	L>I	117	333	5	1		9
3661	G	GT	1	ORF1ab	orf1ab:c.3396aaG>aaT	K>N	27	30		1	1		2
3662	A	AG	1	ORF1ab	orf1ab:c.3397Agt>Ggt	S>G			16	9	1			1
3670	T	TG	1	ORF1ab						64		3				1
3671	G	GA	3	ORF1ab	orf1ab:c.3406Gaa>Aaa	E>K	70	2	2		6
3671	G	GT	4	ORF1ab	orf1ab:c.3406Gaa>Taa	E>Stop	70	2	2		6
3680	A	AT	1	ORF1ab	orf1ab:c.3415Aat>Tat	N>Y		1		2	1					2
3683	C	CA	1	ORF1ab	orf1ab:c.3418Cag>Aag	Q>K	9	2	9			1
3688	C	CT	1	ORF1ab	orf1ab:c.3423caC>caT	H>H	26	627	1			15		1
3695	C	CA	1	ORF1ab	orf1ab:c.3430Cta>Ata	L>I	22	2544				19		2
3702	C	CT	1	ORF1ab	orf1ab:c.3437gCa>gTa	A>V	1	95	5			8		1	1
3707	T	TC	1	ORF1ab	orf1ab:c.3442Tta>Cta	L>L	5		64	16		6
3708	T	TC	2	ORF1ab	orf1ab:c.3443tTa>tCa	L>S	1			4		3
3709	A	AG	1	ORF1ab	orf1ab:c.3444ttA>ttG	L>L	1		117		6			1		1
3710	T	TC	1	ORF1ab	orf1ab:c.3445Tta>Cta	L>L	1		9	64		1
3711	T	TC	2	ORF1ab	orf1ab:c.3446tTa>tCa	L>S		1		4			1
3713	T	TC	1	ORF1ab	orf1ab:c.3448Tca>Cca	S>P	16		26	33		2	2
3714	C	CA	2	ORF1ab	orf1ab:c.3449tCa>tAa	S>Stop	13	99				6		1
3714	C	CT	1	ORF1ab	orf1ab:c.3449tCa>tTa	S>L	13	99				6		1
3716	G	GT	2	ORF1ab	orf1ab:c.3451Gct>Tct	A>S	171	129			4		5		3
3717	C	CT	3	ORF1ab	orf1ab:c.3452gCt>gTt	A>V	10	608	1			20
3719	G	GC	1	ORF1ab			188	22			2		3
3721	T	TC	1	ORF1ab	orf1ab:c.3456ggT>ggC	G>G		1		18
3722	A	AG	2	ORF1ab	orf1ab:c.3457Att>Gtt	I>V	1		351	1	5			1		2
3722	A	AT	11	ORF1ab			1		351	1	5			1		2
3728	G	GT	1	ORF1ab	orf1ab:c.3463Ggt>Tgt	G>C	363	729					19					1
3731	G	GT	1	ORF1ab	orf1ab:c.3466Gct>Tct	A>S	51	9		1	1
3734	G	GT	1	ORF1ab	orf1ab:c.3469Gac>Tac	D>Y	98	39	1	1	2
3735	A	AC	1	ORF1ab	orf1ab:c.3470gAc>gCc	D>A	1	2	75	5	3
3736	C	CT	1	ORF1ab	orf1ab:c.3471gaC>gaT	D>D	82	878				22
[truncated: 14,412 more rows]
