# Supplementary material for: Spatio-temporal dynamics of intra-host variability in SARS-CoV-2 genomes
Source: Nucleic Acids Res. 2022 Jan 20;50(3):1551–61. doi: 10.1093/nar/gkab1297 (PMC8860616; doi:10.1093/nar/gkab1297)
Supplement: gkab1297_Supplemental_Files [file gkab1297_supplemental_files.zip › Supplementary Dataset 6.xlsx]

## Sheet: C14408T
Pos	Ref	Sub	ERX4078923	ERX4078929	ERX4078877	SRX8364402	SRX8378956	SRX8378943	SRX8378957	SRX8364403	SRX8364401	SRX8364398	SRX8364399	SRX8378954	SRX8378940	SRX8364400	SRX8364410	SRX8364404	SRX8378951	SRX8364388	SRX8364405	SRX8378947	SRX8237248	SRX8287842	SRX8287856	SRX7989192	SRX8067715	SRX8174033	SRX8067729	SRX8325429	SRX8055176	SRX8325398	SRX8378935	SRX8237213	SRX8237207	SRX8237206	SRX8237212	SRX8325399	SRX8378934	SRX8325400	SRX8325428	SRX8173991	SRX8067728	SRX8173985	SRX8174032	SRX8067714	SRX8287880	SRX8287857	SRX7989193
55	A	AG
57	A	AG
66	C	CA
68	A	AT
94	G	GC																																									0.069
96	C	CT																										0.072
97	A	AT
101	G	GT
105	G	GT
108	T	TC
116	G	GA
118	A	AG
121	C	CT
122	A	AG
123	C	CG
124	G	GA
131	A	AT
139	A	AG
139	A	AT
140	C	CT																																0.02
141	T	TC
142	A	AG
143	A	AG
148	T	TC
149	G	GA
149	G	GC
150	T	TC
152	G	GA
163	A	AG
166	A	AT
167	G	GT
169	A	AG
170	A	AG
170	A	AT
176	C	CA
179	T	TC
181	T	TA
185	G	GT
187	A	AT
190	C	CT
192	G	GT
193	C	CT
199	G	GT
204	G	GA
207	C	CT																																													0.016
209	T	TC
213	G	GT
218	C	CT
220	A	AG
226	A	AG
231	A	AG
233	C	CA
235	A	AG
235	A	AT
242	G	GT
243	T	TC
244	C	CA
245	C	CA
247	G	GT
248	G	GT
249	T	TC
253	A	AC
255	C	CA
258	A	AT
259	A	AG
263	A	AG
266	A	AG
270	A	AG
270	A	AC
275	C	CA
277	T	TG
279	T	TC
280	C	CT
280	C	CA
281	C	CA
285	G	GT
286	T	TG
289	C	CA
292	C	CA
293	G	GA
295	G	GT
301	A	AC
303	A	AG
306	T	TG
309	A	AG
312	T	TC
317	T	TC
319	G	GC
322	T	TG
323	G	GT
328	A	AG
329	C	CT
330	A	AG
331	G	GT
335	C	CT
337	C	CT
339	A	AT
347	G	GT																						0.076
353	G	GA
358	T	TC
359	G	GT
361	A	AG
363	A	AG
364	C	CA
366	C	CT
372	A	AT
373	G	GT
373	G	GA
374	G	GT
375	A	AG
382	A	AC
386	G	GT
389	G	GT																																									0.08
391	A	AG
396	A	AG
403	T	TC
405	A	AG
407	G	GT
408	A	AG
409	T	TG
411	G	GT
412	C	CA
413	A	AG
417	G	GT
419	G	GT
420	G	GT
424	A	AG																							0.01
427	A	AG
429	A	AG
430	A	AG
434	G	GA
442	C	CA
443	G	GT
459	A	AG																																	0.011
460	A	AG
462	A	AG
480	A	AG
488	G	GC
488	G	GT
489	A	AT
491	G	GT
492	C	CT																																	0.023
495	G	GA
503	C	CT
511	T	TA						0.011
513	A	AG
515	G	GT
516	T	TA
516	T	TC
517	T	TC						0.034
518	A	AG
518	A	AT
521	G	GA
521	G	GT
523	T	TA
525	A	AG
532	A	AG
535	A	AG
538	A	AT
538	A	AG
540	T	TC
543	A	AG
543	A	AT
547	C	CT
548	A	AT
548	A	AG
550	T	TC
552	A	AG
566	G	GT
570	A	AT
570	A	AG
572	A	AG
575	C	CA
578	G	GT
581	G	GT
594	A	AG
599	G	GT
599	G	GA
601	C	CG
602	G	GA
603	A	AT
604	A	AG
606	T	TC
611	G	GT						0.025
621	G	GA
623	A	AC						0.024
623	A	AG
625	G	GA
626	G	GT
631	T	TC
632	C	CG
633	T	TC
636	G	GA
638	A	AC
639	A	AG
640	G	GC
641	A	AG
642	A	AT
643	C	CT
643	C	CA
644	G	GT						0.035
647	A	AG
648	A	AG
648	A	AC						0.01
653	G	GT
653	G	GC
655	A	AT
659	G	GT
662	G	GT
663	G	GA
663	G	GT
664	C	CA
666	A	AG
671	T	TG							0.013
672	A	AG
673	C	CT						0.011
674	G	GT
675	G	GA
677	G	GT
679	C	CA
680	G	GC
685	A	AG
690	C	CT
698	T	TC
702	G	GC
703	C	CA
706	C	CT
707	G	GA
708	A	AG
709	G	GC
713	G	GT
717	C	CT
718	T	TC
726	A	AG
728	G	GC
737	C	CT
738	A	AT
739	A	AG
749	A	AG
752	A	AC						0.03
755	A	AG
758	C	CT
764	A	AG
771	T	TC
773	A	AT
777	G	GA
777	G	GT
783	T	TC
785	A	AG
786	T	TC
788	C	CT
792	A	AG
794	C	CT
797	A	AG
799	C	CT																																0.013
810	A	AG
810	A	AT
812	A	AT
822	T	TC
827	A	AG
841	C	CT
843	C	CT
847	T	TC
850	C	CA
858	T	TC
861	A	AT
864	G	GT
869	A	AG
871	A	AG
873	A	AG
874	C	CT
876	T	TC
880	A	AG
881	G	GA
882	C	CG
883	A	AG
884	C	CT
885	G	GT
886	T	TC
891	G	GA
892	T	TC
895	A	AG
897	C	CT
900	C	CA
900	C	CT
910	G	GT
911	T	TC
914	G	GA
915	A	AG
916	A	AG
919	A	AG
920	C	CT
926	T	TC
949	A	AG
952	C	CA
958	C	CT
960	G	GA
963	A	AG
964	A	AG
970	G	GA
977	A	AG
980	G	GA
983	T	TC
985	G	GT
991	G	GT
993	A	AG
995	C	CT
997	T	TC
1000	T	TC
1007	A	AG
1008	G	GT
1012	T	TC
1014	A	AG
1020	A	AG
1025	C	CT
1031	G	GA
1032	A	AG
1032	A	AT																						0.374
1034	A	AG
1037	A	AT
1038	A	AC																												0.011
1042	G	GC
1043	G	GC
1050	A	AG
1051	A	AG
1051	A	AT
1056	A	AG
1058	A	AT
1060	C	CT
1063	C	CT
1063	C	CA
1064	A	AG
1078	A	AT
1078	A	AC
1086	T	TC
1092	C	CT
1094	T	TA
1095	T	TC
1096	A	AT
1096	A	AG
1102	C	CT
1105	A	AG
1106	A	AG
1111	G	GC
1115	A	AG
1129	T	TA
1142	C	CT
1147	T	TG
1162	A	AG
1168	A	AC										0.475
1170	C	CT
1174	C	CT																																0.071
1180	A	AT
1184	G	GT
1189	A	AT
1192	A	AG
1193	A	AG
1197	A	AG
1198	A	AG
1201	C	CT
1202	A	AT																							0.014
1206	A	AG
1208	A	AG
1212	G	GT
1213	C	CT
1215	T	TC																																									0.027
1224	T	TC
1230	A	AG
1234	T	TC
1238	C	CT
1240	T	TG
1242	G	GC																																0.048
1246	T	TC
1249	A	AT
1252	T	TC
1260	A	AT
1261	G	GT
1267	C	CT																																0.082
1274	G	GT
1277	A	AT
1280	G	GT
1283	A	AG
1290	A	AG
1291	A	AT
1298	G	GA
1300	C	CA
1307	A	AG
1307	A	AT
1311	T	TC
1313	A	AC
1315	T	TC
1316	A	AT
1319	G	GT
1326	C	CT
1326	C	CA
1327	C	CT
1327	C	CA
1330	T	TC
1335	G	GA																							0.152
1357	T	TA
1358	G	GA
1359	T	TA
1360	T	TG
1361	G	GT																																								0.059
1368	T	TA
1370	T	TC
1372	T	TA
1373	T	TG
1389	A	AG
1392	C	CT
1402	A	AG
1416	T	TC																			0.042
1419	C	CT
1421	G	GT
1430	A	AG
1439	G	GA
1440	G	GC
1477	T	TG
1478	G	GA
1525	T	TC																																								0.019
1547	A	AG
1550	G	GA
1560	G	GA
1561	T	TC
1576	T	TG
1577	G	GT
1584	G	GA																0.021
1588	A	AG
1589	G	GT																								0.087																							0.069
1592	T	TC
1597	A	AG
1598	G	GT																																												0.03
1601	C	CA
1609	C	CT						0.019
1613	C	CT
1615	T	TC
1619	G	GT
1620	A	AT
1622	A	AG
1627	C	CT
1636	G	GA
1636	G	GT
1639	A	AG
1642	C	CA
1644	A	AG
1646	A	AG
1648	C	CA
1649	A	AG
1652	A	AT
1657	T	TC															0.013
1662	A	AG
1662	A	AT
1663	C	CT
1668	A	AG
1672	T	TC
1678	A	AG
1679	G	GA
1679	G	GT
1680	A	AG
1684	C	CA
1688	A	AT
1689	T	TC
1697	G	GT
1699	A	AG
1707	C	CA
1708	T	TC
1711	T	TC																																												0.46
1712	T	TG
1713	C	CT
1717	A	AG
1718	A	AG
1719	G	GA																																									0.059
1719	G	GT
1720	T	TA																																									0.059
1721	G	GA
1721	G	GC
1732	A	AG
1733	A	AG
1736	G	GT
1739	A	AG
1743	G	GT
1752	A	AT
1754	A	AT
1757	G	GT
1759	A	AT
1759	A	AG
1763	A	AC
1764	A	AG
1766	C	CA
1769	A	AT
1775	G	GA
1776	A	AG
1779	C	CG
1780	C	CA
1783	T	TC																						0.465
1795	A	AG
1800	C	CT
1805	G	GA
1811	G	GA
1811	G	GC
1824	C	CA
1825	C	CA
1829	A	AT
1832	A	AT
1833	T	TG
1840	A	AG
1842	A	AT
1844	A	AG
1845	A	AG
1847	T	TC
1850	A	AG
1853	C	CG
1855	G	GC
1855	G	GA
1857	G	GT																																									0.092
1858	T	TC
1859	C	CT																																									0.079
1860	C	CA
1862	C	CA
1866	A	AC
1869	C	CT
1870	A	AG
1875	C	CT
1876	A	AG
1877	T	TA													0.035
1878	C	CT																																									0.071
1883	G	GT
1886	G	GC
1887	C	CT
1887	C	CA
1888	T	TC
1891	T	TG
1892	G	GT																								0.011
1897	A	AT
1898	C	CT
1901	T	TG
1902	C	CA
1903	A	AG
1913	C	CT
1914	G	GC
1915	C	CT																																															0.012
1917	C	CA																					0.012
1922	G	GT																																												0.273
1925	A	AG
1926	C	CT
1941	T	TC
1942	G	GC
1952	C	CA
1956	A	AG
1957	G	GT
1959	C	CT
1962	C	CT																																					0.374
1971	T	TG
1981	A	AT
1982	A	AT																																	0.01
1985	T	TA
1992	A	AT
1997	C	CT
2008	T	TC
2018	A	AG
2028	C	CT
2028	C	CA
2030	G	GA																																													0.025
2031	A	AT
2031	A	AG
2036	G	GC																																										0.022
2038	T	TC
2045	A	AG
2046	A	AG
2069	A	AT																																													0.011
2069	A	AG
2077	T	TG
2077	T	TC
2079	T	TC										0.012
2084	C	CG																																0.012
2085	A	AT
2094	C	CT
2096	C	CT															0.019
2102	C	CA
2105	A	AG
2106	C	CT
2108	A	AG
2110	C	CT										0.015
2119	C	CA
2119	C	CT
2120	A	AG
2129	G	GA
2145	T	TC
2148	T	TC
2150	G	GA
2156	C	CT													0.036
2158	T	TC																										0.072
2159	G	GC
2168	T	TC
2172	A	AG
2174	G	GT
2174	G	GA
2177	G	GT
2188	T	TC
2193	G	GT
2196	A	AT
2197	C	CT
2202	G	GT
2204	G	GT
2205	A	AG
2209	T	TC
2213	A	AT
2215	A	AG
2223	C	CA
2231	G	GT
2233	T	TC
2234	T	TC
2240	A	AG
2243	G	GT
2248	T	TC
2254	A	AC
2255	A	AG
2256	T	TC
2261	A	AG
2276	A	AG
2280	A	AG
2280	A	AT
2283	A	AG
2285	A	AG
2288	G	GT
2289	T	TC
2294	A	AG
2296	A	AG
2303	A	AG
2315	A	AT
2356	A	AT
2360	A	AC
2360	A	AG
2361	A	AG
2366	A	AT
2368	A	AC
2369	G	GA
2375	A	AG
2376	A	AG
2393	G	GT
2405	A	AG
2416	C	CT
2421	A	AG
2422	G	GT
2429	A	AG
2439	A	AG
2440	A	AG
2441	G	GA
2442	A	AG
2444	A	AG
2445	C	CT
2457	T	TG
2468	G	GC
2480	A	AG
2484	T	TC
2487	T	TC
2497	A	AG
2498	G	GA
2499	A	AG
2508	C	CT
2510	A	AC
2529	A	AT
2531	G	GT
2532	T	TC
2536	C	CT
2544	C	CA
2545	T	TC
2550	A	AG
2554	A	AG
2557	A	AG
2558	C	CT
2563	A	AG
2564	G	GT
2566	A	AG
2567	C	CT
2569	A	AT
2581	A	AG
2587	T	TC
2613	T	TC
2622	A	AT
2642	A	AG
2644	C	CT
2646	A	AG
2649	A	AG
2653	A	AG
2660	T	TC
2670	T	TG
2675	C	CT
2684	A	AG
2693	A	AG
2693	A	AT
2710	C	CA
2714	G	GT
2721	C	CT
2725	A	AC
2725	A	AG
2728	A	AC
2752	T	TC																									0.017
2756	A	AG
2759	G	GT
2775	A	AG
2776	G	GT
2777	A	AG
2779	T	TC
2783	A	AG
2783	A	AT
2786	A	AG
2797	A	AT
2804	G	GA
2805	A	AG
2806	A	AG
2810	A	AG
2813	G	GT
2814	A	AG
2818	A	AG																																		0.011
2831	A	AG
2838	C	CT																																	0.077
2844	A	AG
2844	A	AC
2846	A	AG
2853	A	AG
2865	A	AT
2866	A	AG
2867	G	GC
2867	G	GT
2869	A	AG
2870	A	AT
2891	G	GA
2896	T	TA
2898	C	CT
2898	C	CA
2899	T	TG
2902	C	CT
2910	C	CT
2911	T	TC
2917	A	AG
2923	A	AG
2924	T	TC									0.01
2939	C	CT
2943	T	TA
2952	A	AT
2961	A	AG
2994	A	AG
2997	C	CT						0.015
2998	T	TC
2999	G	GC
2999	G	GT
3004	G	GT
3009	A	AG
3010	A	AG
3020	C	CA																																											0.012
3042	C	CT
3044	C	CT
3052	G	GA
3054	A	AG
3060	A	AG
3062	G	GT
3064	A	AG
3069	A	AG
3069	A	AT
3071	T	TA
3078	A	AG
3081	A	AG						0.028
3084	A	AG
3104	T	TA
3108	A	AG
3110	T	TG
3111	A	AG
3116	A	AG
3122	G	GA
3123	A	AG
3133	A	AG
3136	T	TA
3137	A	AG
3141	C	CT
3145	G	GT
3147	A	AG
3148	A	AG
3155	G	GT
3179	G	GT
3181	A	AG
3191	G	GT
3193	A	AG
3194	G	GT
3195	A	AG
3197	G	GT
3200	T	TC
3201	G	GT
3204	T	TC
3205	A	AG
3206	G	GA
3207	A	AG
3209	G	GT
3210	A	AG
3213	A	AT
3219	A	AG
3222	A	AC
3222	A	AG
3232	T	TC
3233	C	CT						0.013
3234	A	AG
3236	C	CT
3236	C	CA															0.089
3239	G	GT
3239	G	GC
3240	A	AG
3244	C	CT
3254	A	AG
3259	G	GT
3259	G	GA
3260	A	AT
3263	A	AG
3267	C	CT																												0.023
3273	A	AG
3275	A	AT
3275	A	AG																																0.011
3277	A	AG
3281	G	GA
3284	G	GT
3294	C	CA
3297	A	AG
3300	T	TC																																0.013
3301	A	AT
3302	G	GT
3303	A	AG
3305	A	AG
3308	G	GT
3311	C	CT
3313	T	TC
3318	C	CT
3318	C	CA
3319	A	AG
3328	G	GT
3329	A	AG
3330	C	CT
3331	T	TC
3332	A	AG
3337	A	AG
3337	A	AT
3341	A	AG
3350	A	AG
3353	G	GT
3357	A	AT
3358	T	TC
3368	A	AC																												0.018
3372	A	AG
3374	A	AG
3376	T	TC
3391	T	TG
3396	A	AG
3404	G	GT
3409	A	AG
3410	G	GC
3411	C	CT
3412	T	TA																																0.015
3418	G	GC
3418	G	GT
3419	G	GT
3420	T	TG
3425	C	CT
3426	C	CT																												0.011
3430	A	AG
3440	A	AG																									0.013
3440	A	AT
3446	G	GA																																							0.066
3447	C	CA
3449	A	AG
3450	A	AC
3450	A	AG
3452	G	GT
3458	C	CT																																										0.015
3462	A	AG
3465	A	AT
3473	G	GA
3475	T	TA
3476	G	GC
3477	T	TG
3487	C	CA
3491	A	AG
3495	A	AG
3499	T	TC
3500	A	AG
3503	A	AG
3504	A	AG
3508	T	TC
3517	A	AG
3518	G	GT
3520	T	TC
3528	A	AT
3532	T	TC
3536	A	AG
3538	A	AG
3542	A	AT
3546	A	AT
3550	A	AG
3553	A	AC
3560	G	GA					0.31
3569	A	AT
3570	G	GT
3574	T	TC
3588	A	AG
3590	A	AG
3591	A	AG
3600	A	AG
3603	A	AT
3603	A	AG
3612	A	AT
3615	T	TC
3616	T	TC
3617	G	GA
3621	G	GC
3627	A	AG
3632	A	AG
3635	A	AC
3642	A	AG
3644	G	GA
3650	C	CA
3662	A	AG
3670	T	TG
3683	C	CA
3688	C	CT
3695	C	CA
3702	C	CT
3709	A	AG
3710	T	TC
3713	T	TC
3714	C	CT
3722	A	AT
3728	G	GT
3735	A	AC
3741	T	TC
3742	A	AG
3746	T	TA
3763	A	AC
3777	C	CT
3778	A	AC
3797	T	TC
3800	G	GT
3817	C	CA
3818	A	AG
3823	T	TC
3828	C	CA
3830	A	AC
3845	A	AG																																													0.014
3848	A	AG
3860	G	GT
3861	T	TC
3865	A	AG
3872	A	AT
3879	A	AG
3882	T	TC
3885	C	CA
3888	A	AG
3891	A	AG
3894	A	AG
3900	A	AT
3900	A	AG
3901	G	GT
3903	C	CA
3908	A	AG
3913	T	TG
3914	G	GA																												0.03
3917	A	AG																																													0.01
3920	A	AT
3924	C	CA
3925	T	TC
3926	T	TC																							0.011
3932	G	GC
3933	A	AG
3946	A	AG
3948	A	AG
3951	A	AT
3953	A	AG
3954	A	AG
3955	G	GA
3967	T	TC
3969	G	GT						0.019
3970	T	TG
3971	G	GC
3977	G	GT																																												0.508
3995	G	GT
4004	A	AG
4006	G	GC
4009	C	CT
4021	C	CT
4033	T	TC
4035	T	TC
4038	A	AG
4043	A	AG
4044	A	AG
4046	G	GT
4051	T	TC
4057	T	TC
4061	G	GT
4067	G	GT
4068	C	CT
4069	C	CT
4070	A	AG
4074	T	TC
4075	T	TG
4077	T	TC
4079	A	AG
4082	G	GA
4084	C	CT
4090	C	CT
4099	C	CT
4102	A	AG
4110	A	AT
4116	C	CG
4131	A	AG
4136	G	GA
4137	T	TC
4138	T	TC
4140	A	AT
4146	G	GA													0.069
4148	G	GT
4155	C	CT
4162	G	GA
4180	G	GT
4184	G	GT
4191	C	CA
4194	C	CT
4195	T	TC
4205	G	GC
4206	C	CT															0.197
4207	G	GT
4211	G	GT
4213	T	TC
4215	T	TC
4217	A	AT
4218	G	GA
4229	A	AG						0.042
4236	A	AG
4243	A	AG
4247	A	AG
4248	C	CT
4251	A	AC
4254	C	CT																																									0.086
4269	A	AG
4271	G	GT
4274	T	TC
4276	C	CT
4277	A	AG
4287	A	AG
4289	G	GC
4291	A	AG
4293	A	AG
4296	C	CT
4299	T	TG																							0.011
4301	C	CT
4309	G	GT
4326	A	AG
4331	C	CT						0.018
4332	T	TC
4336	A	AG
4337	T	TC
4340	A	AC
4342	T	TC
4345	C	CT											0.207
4349	A	AG
4353	A	AG
4354	G	GT
4361	G	GA
4362	A	AG
4365	T	TC
4376	G	GT
4385	A	AG
4386	A	AT
4387	T	TC
4395	A	AG
4401	T	TC
4405	A	AT
4406	C	CT																									0.012
4415	G	GA
4422	G	GC
4424	A	AC
4425	A	AG
4428	T	TC
4441	T	TG
4446	A	AG
4462	T	TC
4463	T	TC
4465	A	AG
4467	C	CT
4475	C	CT
4480	A	AT
4481	T	TG
4490	A	AT
4504	G	GA
4509	T	TC
4515	A	AG
4518	A	AT
4524	C	CT
4528	A	AG
4534	C	CG						0.023
4543	C	CT
4545	G	GT
4552	A	AG
4553	A	AG
4554	C	CT
4555	T	TC
4572	A	AG
4575	C	CT
4576	A	AT
4579	T	TC
4581	A	AT
4600	T	TG
4602	T	TC
4605	C	CT
4608	T	TC
4609	G	GT																																									0.06
4610	C	CA
4612	A	AG
4615	T	TG																			0.013
4615	T	TC										0.014
4618	C	CA															0.154
4619	T	TG
4619	T	TA
4620	A	AT
4622	G	GT																																									0.038
4623	T	TC
4627	A	AT
4631	G	GC
4636	A	AT
4638	A	AT
4642	G	GT
4643	G	GT
4652	G	GA
4653	C	CA																							0.02
4653	C	CT
4655	C	CA
4657	G	GA
4659	A	AG
4664	A	AG
4681	A	AG
4682	G	GT
4686	C	CG
4687	A	AG										0.01										0.012
4692	C	CA
4694	G	GT
4695	T	TC
4696	T	TC
4698	C	CA
4701	C	CA
4702	A	AG
4702	A	AC
4707	A	AG
4710	C	CT																							0.017
4715	A	AG
4716	C	CT
4717	A	AG
4717	A	AT
4719	C	CT
4728	G	GT												0.333
4729	T	TC
4731	A	AG
4733	C	CT
4733	C	CA
4736	A	AT
4737	C	CA
4738	T	TC
4746	C	CT																						0.685
4752	C	CT
4754	C	CT
4755	C	CA
4758	A	AG
4759	A	AG																																0.025
4773	A	AG
4777	C	CA
4779	T	TC
4780	C	CT
4781	T	TC																							0.012
4783	A	AT
4783	A	AG
4784	C	CT
4786	T	TC
4788	C	CA
4791	G	GT
4794	C	CT
4795	C	CT
4797	A	AG
4800	A	AC
4815	C	CT
4817	G	GA
4819	A	AG
4821	A	AG
4822	A	AG
4824	C	CA
4827	C	CT
4829	C	CT
4830	A	AG
4831	A	AG
4834	A	AT
4834	A	AG
4836	G	GC																									0.011
4838	A	AG																												0.019
4842	A	AG
4844	T	TA
4848	T	TC
4851	A	AG
4855	A	AG
4856	G	GT
4857	G	GT
4860	A	AG
4867	T	TG
4870	A	AG
4871	T	TC
4872	A	AG
4877	A	AG
4878	C	CA
4881	G	GT
4883	A	AG
4886	C	CA
4887	C	CT
4888	T	TC
4889	A	AT
4890	C	CT
4894	A	AG
4901	C	CT
4903	A	AT
4904	G	GA
4905	A	AG
4908	G	GT
4912	A	AG
4913	G	GA
4916	A	AG
4918	C	CA
4919	A	AG
4928	A	AC
4931	C	CA
4937	A	AT
4941	T	TG																										0.035
4944	T	TC
4947	C	CA
4948	T	TC
4952	A	AG
4956	A	AG
4962	G	GC
4964	A	AG
4965	C	CG
4967	A	AG
4968	T	TA
4969	T	TG
4970	A	AT
4971	A	AG
4973	G	GT																				0.017
4974	T	TG																										0.018
4979	A	AG
4981	A	AT																																													0.012
4983	C	CT
4984	A	AG
4988	G	GT
4993	C	CT
4994	A	AG
4999	C	CT
5008	G	GT
5011	A	AG
5012	G	GT
5013	T	TC																										0.536
5014	T	TC
5022	T	TC
5026	A	AG																																											0.389
5041	A	AT
5043	A	AG
5045	T	TC
5056	T	TC
5077	T	TC
5116	A	AT
5116	A	AG
5133	A	AC
5146	A	AG
5184	C	CG																												0.381
5186	A	AG
5187	G	GT
5200	G	GA
5206	G	GT
5216	A	AG
5221	C	CT
5223	C	CT
5230	G	GT
5240	C	CT						0.067
5242	A	AT
5243	C	CT
5253	G	GT
5268	A	AG
5270	T	TC
5273	G	GT
5276	G	GT
5276	G	GA
5290	T	TC
5292	T	TC
5297	A	AG
5305	G	GA																		0.016
5309	A	AG
5311	A	AG
5312	C	CT
5314	C	CA
5321	A	AG
5324	G	GT
5325	A	AG
5328	T	TC
5331	A	AT
5332	G	GT
5335	T	TC
5338	T	TC
5341	A	AT
5346	C	CT
5352	A	AG						0.027
5353	A	AG
5355	A	AG
5361	A	AG
5365	C	CT
5378	G	GA
5381	G	GC
5382	A	AG
5385	C	CT
5386	T	TG
5387	G	GC
5388	C	CT
5388	C	CG																							0.01
5392	C	CA					0.047
5392	C	CT
5397	G	GT
5404	T	TC
5407	C	CT
5420	A	AG
5428	A	AG
5431	A	AG
5441	G	GT
5452	A	AG
5453	G	GT
5458	A	AG
5467	C	CT
5469	T	TC
5475	A	AG
5483	A	AG
5488	A	AG
5489	G	GT
5490	A	AG
5495	T	TC
5497	C	CT																																0.052
5502	G	GT
5506	C	CT
5508	T	TC
5509	G	GA
5510	A	AG
5512	C	CT
5512	C	CA					0.059
5526	C	CT																																0.061
5546	A	AG
5548	C	CT						0.013																																			0.101
5553	A	AG
5555	G	GT
5561	G	GT
5564	G	GT
5564	G	GC
5565	C	CT
5576	A	AT																																									0.099
5577	T	TC
5581	C	CT
5582	A	AG
5599	A	AG
5605	G	GA
5607	A	AG
5613	T	TC
5617	G	GA
5620	A	AG
5625	G	GT																							0.01
5628	C	CT
5630	T	TC
5633	G	GA
5637	A	AG
5638	A	AT
5638	A	AG
5644	T	TA
5646	C	CA
5654	C	CA
5654	C	CT
5657	G	GT
5657	G	GA
5658	T	TC						0.022
5659	A	AG
5660	C	CT
5667	A	AG
5668	G	GT
5668	G	GA
5678	G	GT
5679	T	TC
5681	A	AG
5684	A	AT
5690	G	GT
5691	C	CT
5697	C	CT
5698	T	TC
5705	T	TC
5706	A	AC
5716	G	GT
5718	A	AG
5719	T	TG
5723	A	AG
5724	C	CT
5725	A	AT																																	0.011
5734	T	TC
5746	C	CT																						0.623
5754	A	AG
5756	T	TC
5760	A	AG
5763	G	GT
5783	A	AC																							0.013
5787	C	CT
5793	A	AG
5797	T	TC
5799	T	TC
5803	T	TG
5805	G	GT
5810	G	GA
5811	A	AG
5812	C	CT
5814	G	GT																									0.012
5816	G	GT
5824	T	TC
5826	C	CT
5827	A	AC
5829	A	AG
5831	T	TG
5835	C	CA
5852	A	AG
5855	A	AG
5856	C	CT
5858	G	GT
5859	A	AG
5870	A	AC
5873	G	GA
5878	C	CT																						0.423
5884	C	CT
5886	C	CT
5901	C	CA
5908	T	TC
5910	A	AG
5923	T	TG
5934	C	CT
5941	T	TC
5948	A	AG
5954	G	GT
5962	T	TC																																									0.092
5969	A	AG
5982	A	AT
5988	C	CT
5991	A	AT
5997	C	CA
6008	G	GT
6012	C	CA
6018	A	AT						0.034
6021	C	CT																							0.021
6033	C	CA
6039	T	TC
6041	G	GT
6041	G	GA																																													0.019
6053	T	TC
6060	G	GT
6062	G	GC
6064	T	TC
6070	C	CA
6072	A	AG
6073	A	AT																																								0.012
6073	A	AG
6077	G	GC
6080	G	GT
6088	A	AT
6094	G	GT
6101	G	GT
6105	A	AG																																	0.025
6107	A	AG
6108	A	AG
6112	A	AC
6113	C	CT
6114	C	CA
6116	G	GT
6121	A	AG
6126	A	AG
6127	G	GT
6136	T	TC
6138	C	CT
6145	C	CA
6150	A	AG
6166	G	GT
6171	C	CT
6173	A	AG
6177	A	AG
6190	C	CT
6203	A	AT
6205	G	GA
6209	G	GT
6209	G	GC																																0.013
6211	A	AG
6212	G	GT
6213	C	CT
6215	A	AG
6216	A	AG
6231	C	CT
6233	A	AT
6250	C	CT
6253	T	TG
6260	A	AG
6261	A	AG
6267	C	CT
6269	A	AG
6273	A	AG
6276	A	AG
6281	A	AG
6286	C	CT
6286	C	CA
6291	G	GT
6301	T	TC
6302	C	CT
6309	G	GC
6311	A	AG
6311	A	AT
6320	G	GC
6321	T	TC
6324	A	AG
6333	A	AG
6335	T	TC
6344	G	GA
6351	A	AG
6369	G	GT
6370	A	AG
6374	G	GT
6376	T	TC
6377	A	AG
6382	T	TC
6390	A	AG
6393	A	AG
6403	A	AG
6406	C	CT
6408	C	CT
6410	G	GT
6412	A	AG
6416	G	GT
6422	G	GA
6436	A	AG
6437	C	CT
6443	G	GT
6446	G	GT
6453	A	AG
6455	T	TA																							0.012
6456	G	GT
6458	A	AT
6458	A	AG
6460	T	TC																																0.011
6463	G	GA
6476	G	GA
6479	G	GT
6482	G	GT
6484	A	AG
6497	A	AT
6498	A	AG
6502	A	AG
6503	G	GT
6509	A	AG
6510	A	AG
6512	A	AC
6512	A	AG
6513	G	GT						0.019																										0.02
6516	T	TA
6525	C	CT
6530	G	GT
6532	G	GT
6539	C	CT
6540	A	AT
6543	C	CT
6544	A	AG
6547	T	TC
6550	A	AT
6550	A	AG
6555	C	CT
6564	T	TC
6568	C	CT
6573	C	CT
6575	A	AT
6578	C	CT
6582	C	CT
6584	A	AG
6587	A	AG
6593	C	CT
6604	A	AT
6607	T	TA
6609	G	GA
6610	A	AG
6616	A	AC
6617	G	GA
6622	G	GA																																0.041
6628	C	CT
6632	G	GT
6635	A	AT
6636	C	CT										0.01
6643	T	TG
6647	G	GT
6652	T	TC
6654	T	TA
6655	T	TC
6656	A	AG
6656	A	AT
6657	A	AC
6658	T	TA
6660	G	GA
6661	T	TG
6666	C	CT																																									0.026
6679	A	AG
6681	C	CT										0.011
6696	C	CA
6701	C	CT
6702	T	TC
6704	A	AT
6705	A	AG
6706	C	CA
6707	A	AC
6708	A	AG
6710	G	GT
6718	T	TC
6730	C	CA
6731	A	AG
6739	A	AC
6740	C	CT
6743	T	TC
6744	G	GC
6755	G	GT
6758	T	TC
6768	A	AT
6775	T	TC
6777	A	AT
6778	T	TC																							0.015
6787	T	TC
6789	T	TC
6790	A	AG
6794	C	CT																																0.011
6797	C	CT
6799	A	AG
6802	G	GT
6812	A	AT
6812	A	AG
6816	G	GT
6822	C	CA
6823	A	AG
6824	A	AG
6826	T	TC
6828	C	CA
6829	T	TC
6832	A	AG
6836	A	AT
6836	A	AG
6853	T	TG
6855	C	CT																																												0.654
6865	G	GT
6868	T	TC
6869	A	AC
6873	T	TC
6878	A	AG
6881	G	GA
6895	T	TC
6903	C	CT
6921	A	AG
6926	C	CT																																0.015
6929	A	AT
6946	A	AT
6952	T	TC
6956	A	AG
6961	G	GT
6973	A	AG
6974	A	AG
6976	T	TC
6979	T	TG
7001	T	TC
7002	C	CT
7010	G	GT
7011	C	CT
7012	T	TC
7015	A	AG
7032	A	AG
7032	A	AT
7047	C	CT
7050	A	AT
7050	A	AC
7063	C	CT
7063	C	CA
7064	A	AC
7065	G	GT																0.019
7068	A	AT
7070	G	GA																																										0.069
7070	G	GT
7072	C	CT
7079	A	AG
7080	A	AC
7083	C	CT
7096	T	TC
7097	A	AT
7102	A	AT
7102	A	AG
7107	A	AG
7119	C	CT
7130	A	AT
7136	T	TC
7138	T	TC
7139	C	CA
7152	A	AG
7154	T	TC																	0.018
7156	T	TC
7159	A	AG																																	0.01
7160	G	GT
7165	C	CT
7165	C	CA
7169	C	CA
7173	C	CT
7176	T	TC
7177	A	AT
7178	G	GA
7181	A	AG
7186	A	AG
7188	A	AG
7189	A	AG
7193	A	AT
7193	A	AG
7194	C	CT
7196	A	AG
7214	G	GT
7219	A	AG
7223	G	GT
7223	G	GC
7229	G	GT
7230	G	GC
7230	G	GT
7240	A	AG
7257	A	AT
7261	T	TC																			0.015
7262	C	CT
7267	C	CT
7268	A	AG
7283	G	GT
7285	A	AG
7285	A	AT
7299	C	CA
7304	A	AG
7306	G	GA
7308	A	AC
7318	C	CT
7333	A	AG
7344	G	GT
7360	G	GT
7360	G	GA
7362	G	GT
7368	T	TG
7369	A	AG
7382	C	CT										0.013
7393	G	GA
7394	A	AT																																	0.013
7399	A	AG
7402	T	TC
7406	G	GT
7411	A	AG
7413	T	TG
7417	C	CT																												0.016
7419	T	TC
7423	C	CT
7430	T	TG
7431	C	CT
7443	T	TC
7471	C	CA
7487	A	AG
7488	C	CA
7490	T	TG
7492	T	TC
7493	A	AT																									0.014
7496	A	AT
7504	C	CA																				0.029
7505	A	AG
7509	G	GT
7516	A	AG
7519	A	AT
7525	A	AC						0.048
7536	C	CT
7546	T	TC																							0.01
7547	A	AT						0.032
7548	A	AG
7550	G	GC
7553	G	GT
7555	T	TC
7558	A	AG
7559	A	AT
7564	C	CT
7578	C	CT
7581	A	AG
7583	G	GT
7585	A	AC
7594	C	CT
7610	A	AT
7610	A	AG
7611	A	AG
7617	A	AG
7620	G	GT
7622	G	GT
7629	G	GT
7635	C	CT
7654	A	AG
7661	A	AG
7665	A	AG
7673	G	GT																																									0.016
7674	C	CT
7676	A	AC
7678	A	AG
7680	A	AG
7687	A	AG
7703	C	CT
7704	C	CA
7704	C	CT
7705	A	AC
7706	A	AG
7706	A	AT																																									0.054
7708	A	AG
7708	A	AT
7712	C	CT
7713	C	CA
7725	C	CT
7728	C	CA
7728	C	CT
7730	T	TC
7733	A	AG
7740	A	AG
7740	A	AT
7745	G	GC
7748	A	AG
7755	A	AG
7758	A	AG
7761	G	GT																																									0.056
7765	C	CT
7766	A	AG
7768	C	CA
7769	C	CT
7769	C	CA
7777	C	CT
7778	T	TC
7784	A	AG
7785	A	AG
7790	G	GA
7791	G	GT																																									0.021
7800	C	CT
7810	A	AG
7812	A	AT
7814	T	TC
7817	C	CA
7818	T	TC																																									0.072
7819	C	CT
7833	A	AT
7833	A	AG
7834	C	CT
7841	A	AG
7846	G	GA																							0.018
7849	A	AT
7852	T	TA
7853	A	AG
7853	A	AT
7855	T	TC
7858	C	CT						0.021
7862	A	AG
7863	A	AG
7866	G	GT
7869	C	CT
7873	G	GC
7876	T	TC
7877	A	AG
7881	A	AG
7888	A	AG
7902	A	AC																												0.017
7903	A	AG
7905	C	CT
7911	G	GC
7919	T	TC
7923	C	CT																																									0.061
7925	G	GA
7933	A	AG
7934	G	GT
7936	G	GA
7936	G	GT
7938	C	CA
7938	C	CT
7940	G	GC
7945	C	CT
7947	A	AG
7949	A	AG
7953	A	AG
7954	G	GC
7955	C	CG
7981	A	AG
7982	G	GT																																									0.018
7986	A	AG
7988	G	GA
7990	A	AT
7993	A	AG
7994	G	GT
7995	T	TC
8001	A	AG
8008	T	TC
8011	T	TC
8015	G	GT																				0.011
8016	C	CT
8017	G	GA
8017	G	GT
8019	A	AG
8024	G	GT
8035	G	GC
8040	A	AG
8046	A	AG
8047	C	CT
8050	T	TC
8051	A	AT
8052	A	AG
8061	C	CT										0.017
8062	A	AG
8065	A	AG
8067	C	CT																																													0.01
8074	C	CT																											0.011
8075	G	GT
8084	G	GT
8097	C	CT																												0.528
8100	T	TA
8102	G	GT						0.019
8104	T	TC
8105	G	GT
8106	C	CT						0.022
8107	A	AG
8120	G	GA
8121	A	AG
8123	C	CT						0.019
8130	A	AG
8132	A	AG																							0.011
8134	T	TC																																0.011
8143	A	AT																										0.075
8165	A	AT																												0.018
8170	A	AG
8171	G	GA
8173	A	AG
8174	G	GA
8176	T	TG
8177	C	CT
8179	G	GT
8180	C	CT																												0.016
8182	A	AG
8193	A	AG
8195	T	TG
8199	A	AG
8203	A	AG
8211	A	AG																																0.019
8214	A	AG
8227	T	TC
8228	C	CT
8236	G	GA
8241	A	AT
8244	A	AG
8247	C	CA
8250	A	AG
8250	A	AT
8251	C	CT
8252	A	AG
8255	G	GT
8256	A	AT
8256	A	AG
8262	C	CT
8265	G	GT
8266	C	CT
8268	A	AG
8275	T	TC
8276	A	AG
8276	A	AT
8277	A	AG
8278	T	TC						0.032
8280	A	AT
8281	C	CT																																0.016
8283	A	AG
8290	C	CT
8294	T	TC
8295	A	AC
8295	A	AT																																										0.014
8296	T	TC
8297	A	AC
8298	A	AG
8301	A	AG
8306	G	GT
8312	A	AG
8327	C	CT
8329	T	TG
8330	G	GT
8333	G	GT
8335	T	TC
8337	G	GA
8338	T	TG
8338	T	TC
8339	A	AT
8339	A	AC
8341	T	TG
8342	G	GC
[truncated: 5,085 more rows]
[truncated: 338 more columns]

## Sheet: C13730T
Pos	Ref	Sub	J288	L149	O2-1732	J107	C3-14	J067	J131QIA	J304	L301RHJOSH_S69	O4-696	J374	L302	K849	J014	J212	J206	J207	K496	O1-1880QIA	J166	J235	J220	NIV2	K499	J222	C2-13	J223	NIV1	J350BS4	J009	J021	O3-R1164	L044	J390	J232	K500	L912	J224	J230	J812	J068	L299RPJOSH_S65	K771QIA	J321	J043	J283	K599
59	C	CA
59	C	CT
73	A	AC
109	G	GC																																						0.185
135	A	AG					0.015
136	A	AG												0.012
142	A	AT																																									0.15
145	T	TC
154	T	TC											0.03
156	A	AG												0.015
156	A	AT												0.019
197	C	CT				0.043
198	G	GC				0.03
223	A	AT
229	A	AT
236	G	GT
237	G	GT				0.025
239	T	TC																									0.016
246	G	GT
256	G	GA
295	G	GA																									0.013
300	C	CT																																		0.023
313	C	CA
328	A	AT												0.011
345	T	TC																						0.015
367	C	CA
367	C	CG													0.113
384	C	CA
384	C	CT																									0.011
388	G	GT
391	A	AC																					0.029
395	C	CA
463	G	GC
465	C	CA
478	C	CT
506	C	CT						0.036							0.013					0.021						0.023															0.719
533	G	GT											0.012
539	C	CT																					0.019								0.013
545	G	GT
553	G	GT																									0.018
556	C	CT																																													0.151
584	C	CA																																							0.026
589	C	CA																								0.085						0.031
590	C	CA
609	C	CA
610	A	AG
618	A	AC																						0.038
619	C	CA
620	C	CA
656	G	GT
658	T	TC
665	C	CA
681	A	AG																	0.032
696	A	AG												0.011
701	G	GA	0.011
722	C	CT																					0.037
738	A	AG												0.013
750	A	AG
753	C	CT
754	T	TC												0.013
755	A	AT												0.013
773	A	AC						0.466
816	G	GC
829	C	CT																																		0.013
831	A	AC																																		0.015
839	G	GA
839	G	GT
848	G	GT
855	C	CA
872	G	GT
875	C	CA
910	G	GC																													0.015
922	G	GT
936	C	CT																																		0.017
959	C	CA
990	C	CT																																													0.105
1001	G	GT
1001	G	GA
1006	G	GT
1009	C	CT						0.375
1016	T	TC																																										0.022
1021	G	GT
1022	A	AC																																										0.024
1023	C	CT																																										0.014
1023	C	CG																																										0.014
1024	A	AG																																										0.025
1044	C	CT
1076	C	CA
1092	C	CA
1093	C	CA
1101	C	CA
1108	C	CA
1111	G	GT
1122	C	CA
1124	A	AG												0.022
1126	G	GA
1135	G	GT
1145	G	GT
1148	G	GT
1156	G	GT
1157	G	GA																					0.012
1166	C	CA
1170	C	CA
1186	G	GA
1191	C	CA
1191	C	CT
1200	G	GT																																													0.204
1218	C	CA
1228	G	GT
1233	G	GT
1238	C	CG
1244	G	GC																																		0.013
1254	C	CA
1261	G	GC																																													0.205
1264	G	GT
1282	C	CA
1289	G	GT
1306	G	GT
1312	G	GT
1381	A	AG														0.52
1401	G	GT
1406	G	GT																									0.024
1415	C	CA
1427	C	CA
1433	G	GT
1454	C	CA
1458	G	GT																						0.049
1471	C	CA
1491	G	GA
1533	G	GT																																		0.027
1554	A	AT				0.072
1572	C	CT																									0.015
1593	C	CA
1604	A	AT
1619	G	GA																																									0.087
1674	A	AG												0.018
1709	G	GT																																									0.187
1729	G	GT
1730	G	GT
1738	G	GC																																		0.01
1784	G	GT
1827	G	GT
1838	G	GA																					0.026
1855	G	GT
1889	C	CA
1910	T	TC																												0.034
1919	C	CA
1939	T	TA
1960	C	CA
1961	G	GA																						0.013
2017	G	GT
2035	G	GT
2048	C	CA
2060	G	GT
2084	C	CT																													0.013
2100	G	GT
2113	C	CA
2143	C	CA
2143	C	CT																																						0.111
2180	G	GC																									0.019
2195	G	GT
2198	G	GT
2216	T	TC												0.04
2237	G	GC
2239	A	AC
2245	C	CA
2249	G	GT
2282	G	GT
2291	C	CT																					0.061
2299	C	CA
2306	C	CT											0.013
2327	T	TG																	0.026
2331	G	GC																					0.073
2344	C	CA
2395	C	CA
2450	C	CT																	0.044
2455	C	CA
2455	C	CT																									0.01
2477	G	GT
2500	A	AG					0.046
2509	C	CA
2523	C	CT											0.017
2526	A	AG
2529	A	AG												0.012
2611	A	AG												0.011
2632	G	GT						0.043
2654	G	GC																																		0.026
2667	C	CG																						0.077			0.035				0.018
2668	C	CA
2671	T	TG																																		0.012
2678	A	AG												0.011
2708	C	CT							0.025
2736	C	CT																					0.038
2741	G	GT																																		0.031
2747	G	GT
2769	G	GT																									0.015
2773	C	CT																													0.011
2811	T	TA
2825	A	AG												0.01
2830	G	GT																																						0.121
2857	C	CA
2859	G	GT
2871	A	AG												0.011
2878	C	CA
2890	G	GT
2918	C	CT																																		0.016
2927	G	GT
2944	G	GT
2951	G	GT
2960	G	GT
2965	G	GT
2967	G	GT
2971	G	GT
2972	G	GC																																									0.174
2976	C	CA
2993	G	GT
2997	C	CA
3000	G	GT
3002	G	GT
3013	G	GT
3027	A	AG									0.011
3033	C	CA
3035	T	TC																																		0.015
3037	C	CA
3041	C	CA
3042	C	CA
3045	C	CA
3050	G	GT
3056	G	GT
3067	T	TG																																		0.017
3068	G	GT																																		0.017
3070	T	TA																																		0.014
3077	G	GT																																				0.291
3080	G	GA																									0.015
3093	C	CA
3094	A	AT																																		0.01
3105	A	AC	0.057
3124	T	TC										0.387
3131	C	CA
3141	C	CA
3142	T	TC																																									0.133
3152	G	GT																					0.03
3153	G	GA																								0.167												0.418				0.012
3156	C	CT
3157	C	CA
3162	C	CA
3166	T	TC																	0.013
3170	C	CA
3173	C	CA
3174	A	AT
3175	A	AT
3177	C	CA																																											0.02
3180	A	AT
3181	A	AT
3196	A	AG									0.011
3214	T	TC																																													0.122
3230	G	GT
3264	C	CT								0.068													0.035																	0.151
3265	T	TA																																						0.088
3286	G	GA
3304	G	GT
3371	G	GC
3397	C	CT																					0.035
3405	A	AC																					0.035
3527	G	GT
3530	G	GT
3531	A	AG																									0.011
3566	G	GT
3611	C	CA
3614	G	GT																																		0.019
3619	C	CA
3623	C	CA
3656	C	CA
3661	G	GT
3680	A	AT																												0.031
3714	C	CA
3716	G	GT						0.273																																			0.104
3734	G	GT
3744	A	AC																						0.023			0.029				0.063
3745	T	TA																						0.022			0.03				0.063
3773	C	CA
3838	G	GA																																		0.014
3858	A	AG												0.012
3878	G	GT
3937	G	GT
3992	C	CA
4006	G	GT																													0.011
4010	C	CA
4012	C	CA
4029	T	TC					0.023
4040	A	AG												0.01
4052	C	CT
4055	C	CT																				0.079
4065	C	CA
4083	A	AG																												0.029
4085	A	AT																												0.012
4096	T	TC
4099	C	CA
4101	T	TG											0.01
4105	G	GT
4112	G	GT
4126	G	GT
4139	C	CT	0.039
4142	G	GT																0.192
4144	G	GT
4145	G	GT
4170	C	CA
4196	G	GA																																		0.017
4201	G	GT											0.012
4217	A	AG																																										0.011
4251	A	AG																																										0.01
4253	C	CA
4255	G	GC																	0.102
4256	G	GT
4259	C	CA
4262	G	GT
4268	A	AG																																										0.014
4287	A	AC																																										0.068
4289	G	GT																																										0.067
4294	G	GT
4295	A	AC																																										0.05
4321	C	CA
4329	T	TC
4345	C	CA
4346	T	TC																					0.017
4353	A	AT																																										0.017
4388	T	TC																																													0.115
4395	A	AT																																		0.01
4434	C	CA
4444	G	GA
4454	G	GA																									0.016
4473	A	AT																																										0.01
4481	T	TA																																		0.018
4503	A	AG																																										0.012
4510	G	GT																																		0.013
4515	A	AT
4520	G	GT
4524	C	CA
4560	C	CA
4582	C	CT
4592	G	GA																																		0.013
4616	G	GT
4628	C	CT																													0.012
4663	G	GT
4668	C	CT																					0.032
4740	C	CA
4755	C	CT																																						0.221
4757	G	GT
4772	G	GA
4775	A	AG
4790	G	GT
4794	C	CA
4795	C	CA
4806	G	GT
4807	G	GT
4810	C	CA
4841	G	GA
4854	G	GT
4884	A	AG					0.029
4891	C	CA
4900	C	CT																									0.011
4907	G	GT
4910	G	GT
4927	C	CA																						0.033
4931	C	CT												0.076
4955	G	GT
4958	G	GT																												0.037
4985	G	GT																													0.012
4990	C	CT																					0.012
5004	A	AC												0.058
5006	A	AT												0.058
5009	C	CT																									0.058
5017	G	GT
5025	C	CA
5031	C	CT																									0.018
5035	T	TA
5036	G	GT
5051	C	CA
5052	C	CA
5058	A	AT																									0.046
5090	C	CT																													0.01
5091	C	CA
5100	C	CA
5108	G	GT
5130	C	CA
5135	G	GT
5138	G	GT
5144	C	CA
5154	A	AT								0.162
5162	G	GT
5170	C	CA
5180	G	GT
5183	C	CA
5183	C	CT																																		0.051
5184	C	CA
5194	G	GT
5199	G	GT
5200	G	GT																																		0.011
5208	C	CA
5219	C	CA
5240	C	CA
5241	C	CA
5252	G	GT
5276	G	GC							0.021
5291	C	CA
5315	C	CA
5329	G	GT
5339	C	CA
5354	G	GT
5373	G	GT
5374	G	GT
5378	G	GT
5381	G	GT
5383	A	AG																												0.045
5391	A	AG																0.288
5416	C	CT
5432	G	GT
5482	C	CA
5482	C	CT
5549	C	CA
5562	A	AG								0.036
5589	C	CA
5598	A	AT						0.48
5609	G	GT
5642	G	GA																																										0.086
5671	A	AG
5688	C	CT																	0.024
5694	C	CA
5706	A	AT
5714	A	AT
5721	G	GT
5735	G	GC
5751	G	GT
5759	C	CA
5810	G	GT
5810	G	GC
5840	T	TC	0.26
5849	C	CA
5870	A	AG								0.066													0.023
5921	G	GT
5930	T	TC																																			0.542
5931	G	GA
5942	G	GT
5968	G	GT
5972	G	GT																									0.013
5979	C	CT																									0.015
5990	G	GT
6020	C	CA
6065	A	AG
6081	A	AG																																															0.636
6087	T	TA																												0.071
6107	A	AT																	0.069
6129	T	TC
6161	G	GT
6195	C	CA
6196	C	CA
6248	A	AG
6268	C	CA
6295	A	AG												0.016
6303	T	TC																0.349
6307	G	GA																																											0.012
6310	C	CG										0.02		0.122
6349	G	GT
6358	G	GT
6367	G	GT
6421	G	GT
6429	C	CA
6432	C	CA
6446	G	GC																0.325
6476	G	GT																									0.011
6540	A	AG												0.158
6545	G	GT
6550	A	AC							0.011
6563	G	GA																																											0.018
6606	C	CA
6606	C	CT																									0.025
6609	G	GT
6615	T	TC																						0.016
6639	A	AT																					0.036
6649	T	TC														0.035
6665	C	CA
6669	G	GC											0.011
6670	G	GT
6671	G	GT
6741	G	GT
6748	A	AG												0.013
6752	C	CT												0.01
6753	G	GA
6762	C	CT																																		0.018
6774	C	CA
6781	C	CA
6793	G	GC																																						0.196
6802	G	GA	0.031
6820	T	TG
6821	A	AG												0.016
6841	A	AT																					0.028
6844	T	TC															0.207
6846	T	TC
6896	C	CT
6915	A	AT																													0.011
6936	C	CT
6991	T	TA																									0.013
7000	C	CT																																													0.27
7007	G	GA
7056	C	CG																									0.011
7079	A	AC																	0.092
7113	C	CT																																		0.014
7132	T	TC
7139	C	CT											0.018
7143	G	GA																																		0.036
7163	A	AT
7164	C	CT
7167	A	AG
7175	T	TC
7184	A	AG												0.014
7198	T	TC																						0.08
7208	A	AT												0.016
7245	G	GT
7267	C	CA
7273	G	GA
7286	C	CT																																		0.039
7318	C	CA
7329	C	CT
7353	G	GT
7354	G	GA														0.02
7362	G	GC
7374	A	AG												0.014
7405	G	GT
7416	A	AG																							0.282
7446	G	GT
7447	G	GT
7459	G	GA
7460	C	CA
7472	G	GT
7518	C	CT
7550	G	GT
7573	C	CA
7594	C	CA
7607	C	CA
7607	C	CG
7614	G	GT
7614	G	GA
7619	T	TA
7621	T	TA
7621	T	TC
7639	C	CA
7646	G	GT
7668	A	AG												0.019
7675	G	GT
7676	A	AG												0.011
7677	G	GT
7701	G	GT
7705	A	AG												0.011
7756	G	GA											0.011
7760	G	GT
7809	G	GT
7816	T	TC																																		0.014
7829	G	GA				0.028
7860	C	CT																									0.011
7865	G	GT
7869	C	CA
7925	G	GC																																		0.014
7932	C	CT																																		0.019
7939	T	TC																						0.027
7960	G	GA
7964	C	CA
7987	G	GA																																												0.372
8064	C	CA
8067	C	CA
8079	C	CA
8083	G	GT
8126	G	GA
8139	C	CT											0.018
8144	G	GT
8152	C	CA
8157	C	CA
8169	C	CA
8184	G	GT
8196	C	CT
8198	G	GT
8215	T	TC																																		0.013
8232	A	AG
8233	A	AT
8243	C	CA
8243	C	CT																0.211
8280	A	AG					0.017
8324	G	GT
8327	C	CA
8351	G	GT
8352	C	CT
8375	G	GA							0.013														0.037													0.011
8419	C	CA
8430	C	CA
8442	G	GA
8454	G	GC				0.06
8458	T	TA
8460	C	CT
8470	G	GT
8493	C	CA
8493	C	CT
8546	A	AG					0.024
8548	G	GT
8549	G	GT
8600	G	GC																					0.031
8606	C	CT								0.104
8619	C	CT											0.011
8645	C	CA
8650	C	CA
8666	G	GT
8673	C	CA
8674	A	AG												0.019
8678	G	GT
8713	C	CA
8717	C	CA
8720	G	GT
8734	A	AG												0.028
8750	A	AG												0.013
8762	G	GT
8768	G	GT
8775	G	GT
8793	G	GT																									0.018
8807	G	GT
8819	C	CA
8820	C	CA
8851	G	GT
8864	C	CA
8865	C	CA
8878	C	CA
8881	G	GT
8903	G	GT
8917	C	CA
8922	C	CA
8944	T	TA
8950	C	CG	0.028
8961	C	CA
8969	C	CT	0.054
9045	G	GT
9056	C	CA
9090	C	CA
9113	C	CA
9121	A	AG
9122	C	CA
9136	G	GA																																										0.015
9140	G	GT
9142	C	CA
9145	T	TA
9165	C	CT																													0.017
9166	C	CA
9169	C	CG
9169	C	CA
9173	G	GT
9173	G	GC					0.026
9180	C	CA
9209	G	GA																																			0.169
9224	G	GT
9233	G	GC
9237	G	GT
9260	T	TC																																										0.03
9280	A	AG												0.019
9290	G	GT
9298	C	CT																																			0.075
9303	C	CA
9309	C	CA
9323	G	GT
9338	A	AG
9342	T	TC																					0.026
9363	C	CA
9371	C	CA
9375	C	CA
9380	G	GT																									0.033
9384	C	CT
9388	G	GT
9389	G	GT
9402	C	CT																					0.023
9419	A	AG												0.016
9428	A	AG												0.021
9447	C	CA
9448	C	CA
9451	C	CA
9461	A	AG												0.01
9469	A	AG												0.011
9497	G	GC																					0.013
9497	G	GT																									0.011
9502	C	CA
9521	C	CA
9533	A	AG												0.011
9541	C	CA
9543	G	GC																																		0.011
9561	C	CA
9582	C	CA
9592	C	CT																	0.033
9598	C	CT																																		0.012
9611	C	CA
9614	A	AC																																		0.011
9624	T	TC																												0.047
9660	T	TA												0.012
9663	C	CG												0.012
9666	C	CA																																							0.016
9675	C	CA
9712	C	CA
9724	C	CA
9745	C	CA
9761	G	GC											0.012
9761	G	GT																																									0.079
9763	C	CA
9786	C	CT																																													0.322
9799	T	TC
9802	G	GA																	0.043
9830	A	AG
9871	G	GC												0.227
9872	C	CT												0.238
9875	T	TA												0.25
9876	A	AG												0.227
9878	A	AT												0.227
9882	G	GT
9935	A	AG					0.016
9948	A	AT					0.018
9949	A	AT
9962	C	CA
9998	G	GT
10002	C	CA
10020	C	CA
10030	C	CA
10032	C	CA
10072	G	GT
10080	C	CA
10091	G	GT	0.021
10096	G	GT
10096	G	GA																																		0.013
10141	T	TC
10146	G	GT
10167	G	GC
10174	A	AT
10186	C	CT
10193	G	GT											0.014
10196	G	GT
10201	G	GC					0.019
10216	T	TA
10254	T	TG											0.012
10259	C	CT
10270	T	TC																																							0.045
10277	C	CT								0.099
10279	C	CG																					0.037
10282	G	GT
10318	G	GA																									0.014
10321	T	TC			0.019
10324	G	GT
10330	T	TC											0.018
10341	C	CA
10341	C	CT
10345	G	GT
10376	C	CT
10379	G	GT
10380	G	GT
10411	T	TG					0.015
10412	G	GT
10421	T	TC																				0.489
10459	T	TC																																										0.028
10490	G	GT
10491	G	GT
10518	A	AT
10527	C	CA
10538	A	AG												0.025
10544	C	CA
10549	G	GT
10563	G	GT
10586	G	GT
10588	A	AG												0.034
10602	G	GT
10617	G	GT
10627	A	AT
10631	G	GT
10643	G	GT
10670	G	GA																																							0.047
10674	G	GT
10679	T	TC																																										0.018
10697	G	GT
10698	G	GT
10718	C	CA
10726	C	CA
10742	T	TG											0.011
10748	C	CA
10760	A	AT																					0.045
10787	G	GT
10793	G	GT
10804	A	AG												0.027
10811	C	CT
10815	C	CA
10820	C	CT																																			0.086
10835	G	GT																																		0.02
10889	C	CT																																		0.03
10900	G	GT
10932	C	CA
10941	T	TA
10971	A	AT
11020	C	CA
11034	C	CA
11050	C	CA
11051	C	CA
11059	T	TC																																		0.013
11060	C	CA
11074	C	CT								0.042
11103	C	CA
11115	G	GT																														0.095
11146	G	GA																																				0.016
11157	A	AT
11167	A	AG
11185	G	GC											0.013
11190	C	CA
11198	G	GC																																		0.014
11232	C	CA
11241	G	GT
11258	A	AT												0.048
11266	G	GT
11272	G	GT
11284	T	TG																																		0.017
11288	T	TG																																		0.017
11291	G	GA																																		0.016
11341	A	AG												0.012
11344	C	CA
11354	G	GT																				0.241
11367	A	AG
11369	G	GT
11380	T	TA																				0.259
11381	A	AT					0.013
11382	G	GA
11383	G	GT
11393	A	AG
11403	A	AT
11407	C	CA
11421	A	AG												0.015
11422	T	TA					0.02
11455	C	CT																																		0.017					0.122
11460	C	CA
11461	C	CA
11466	G	GT
11479	C	CA
11479	C	CT		0.033				0.469							0.023					0.018																		0.032
11490	C	CA
11497	C	CA
11505	T	TC
11530	C	CA
11546	A	AT
11562	G	GC					0.029
11564	C	CA
11565	C	CA
11565	C	CT																					0.024
11582	G	GT																																													0.113
11589	C	CA
11594	C	CT
11602	A	AG												0.011
11624	G	GT
11648	G	GT
11651	C	CA
11653	C	CA
11679	G	GT
11683	G	GT
11685	C	CA																																										0.014
11686	T	TC																																										0.035
11687	C	CA
11688	T	TC																																										0.02
11689	T	TA																																										0.034
11699	G	GT
11712	C	CA
11720	G	GT
11734	G	GT
11734	G	GA
11743	G	GT
11744	G	GT
11745	G	GT
11752	C	CA
11753	C	CT																																		0.01
11753	C	CA
11767	C	CT																	0.11
11775	C	CT																																									0.075
11779	C	CT
11781	A	AG																																		0.013
11785	C	CA
11824	C	CA
11844	C	CA
11851	G	GC																																		0.013
11871	C	CT																																						0.076
11874	T	TC																						0.056			0.031				0.048
11878	C	CA
11886	C	CA
11894	C	CT
11933	C	CA
11941	C	CT
11944	G	GT																																													0.1
11958	T	TC	0.028
11980	T	TC																				0.119
11981	G	GT
12012	C	CT																																				0.231
12024	C	CA
12032	G	GT
12033	G	GT
12067	G	GA
12069	T	TC																														0.035
12071	G	GT
12079	G	GT
12083	A	AC																												0.043
12085	C	CA
12090	A	AG
12102	C	CA
12115	C	CA
12119	C	CA
12123	C	CA
12129	C	CT																					0.021
12138	C	CT																																		0.011
12149	G	GT																																							0.084
12163	G	GT
12176	G	GT
12193	T	TC
12212	T	TC
12225	C	CT																	0.013
12229	A	AG
12231	C	CA
12239	G	GT
12252	C	CT					0.021
12258	A	AC
12264	A	AT
12265	G	GT																														0.16
12277	G	GT
12296	C	CT											0.01
12296	C	CA
12310	G	GT
12318	C	CA
12353	C	CT																	0.09
12355	G	GT
12358	A	AC																																			0.58
12359	A	AT																																			0.572
12398	C	CT	0.029
12399	T	TG	0.029
12406	C	CT
12423	G	GT
12424	A	AT
12438	C	CT							0.027
12438	C	CA
12439	C	CA
12457	T	TC																				0.101
12467	G	GA														0.488				0.06
12481	T	TC																																												0.025
12543	C	CA
12544	A	AG
12546	C	CT																				0.103
12552	G	GT
12554	G	GA	0.024
12568	T	TG																												0.043
12575	G	GA
12576	C	CT
12588	T	TC					0.023
12593	C	CT																														0.193
12639	C	CT						0.365												0.036
12639	C	CA
12641	C	CA
12661	G	GT
12672	C	CT						0.013																												0.013
12693	A	AG																																									0.063
12701	C	CA
12702	C	CA
12754	C	CA
12757	T	TC																0.455
12758	G	GC						0.204
12769	G	GA
12774	C	CT																				0.103
12793	G	GT
12795	G	GT
12822	C	CT				0.015																					0.01
12823	C	CA
12843	G	GT
12844	G	GT
12848	A	AT																					0.031
12854	C	CA
12858	A	AT											0.01
12863	G	GT
12873	G	GT
12879	T	TA
12880	C	CA
12890	C	CA
12892	G	GT
12899	C	CA
12912	T	TC																																			0.48
12923	C	CT											0.014
12924	C	CA
12932	C	CA
12933	C	CA
12967	A	AG
12969	A	AG
12974	C	CA
12980	A	AG
12981	G	GT
12993	T	TA
13003	A	AT																												0.026
13010	A	AT
13012	A	AT
13045	G	GT
13047	C	CA
13063	A	AT												0.011
13076	G	GA
13083	C	CT																																										0.041
13088	G	GT
13089	A	AG																																										0.012
13094	G	GC											0.012
13115	C	CA
13138	C	CT											0.011
13171	T	TA
13172	G	GT
13178	G	GT
13193	G	GT
13200	C	CA
13202	G	GA																									0.011
13202	G	GT
13207	C	CA
13221	A	AT											0.013
13229	G	GT
13231	T	TC																																			0.03
13235	G	GT
13249	G	GT
13256	C	CA
13304	G	GT
13307	A	AG																	0.058
13323	C	CA							0.011
13328	A	AT
13385	G	GA							0.012
13448	G	GT
13491	C	CA
13492	C	CA
13493	G	GT																									0.014
13499	C	CT																																						0.295
13502	C	CA
13520	G	GT
13539	G	GT
13577	C	CT																									0.011
13610	A	AG												0.038
13618	G	GT																																						0.365
13648	T	TC																					0.017
13650	T	TG
13659	G	GT
13667	C	CT																																		0.05
13720	C	CA
13725	T	TC
13775	C	CA
13812	G	GT
13816	G	GT
13818	C	CG					0.018
13821	C	CA
13830	T	TC											0.013
13835	G	GT
13846	G	GT
13889	A	AT																																		0.024
13920	G	GT																																		0.018
13925	G	GT
13975	G	GC																					0.03
13975	G	GA
13980	A	AG												0.019
14012	A	AG												0.011
14020	G	GT
14025	C	CA
14025	C	CT
14030	G	GT
14065	A	AG					0.012
14071	G	GA																									0.014
14074	C	CA
14110	C	CA
14120	C	CA
14123	G	GT
14128	G	GT
14129	G	GT																																									0.107
14142	A	AT
14182	A	AT
14217	T	TA																						0.013			0.016
14223	A	AG												0.012																						0.01
14225	C	CT
14231	C	CA
14243	G	GT
14244	G	GT
14245	G	GT
14268	G	GT
14274	G	GT
14275	A	AG
14276	G	GT
14278	T	TG
14286	C	CA
14293	C	CA
14309	G	GT
14370	T	TC																																		0.012
14371	G	GT																									0.015
14396	C	CT																									0.013
14403	C	CA
14408	C	CA
14411	C	CT																																		0.015
14423	C	CA
14428	G	GT																									0.016
14432	G	GT
14465	T	TC																											0.024
14479	C	CA
14488	G	GT
14508	T	TC
14524	C	CT																														0.381
14569	G	GT
14577	T	TC																																										0.048
14578	A	AT																																										0.045
14585	C	CT																							0.02
14593	G	GT
14608	G	GT
14609	A	AG
14614	C	CT
14632	G	GT
14645	C	CT																												0.035
14646	T	TC				0.031
14677	G	GC
14694	C	CT																	0.06
14697	C	CA
14714	C	CA								0.032
14719	G	GT
14731	G	GT
14734	G	GT
14760	C	CA
14772	G	GT
14777	G	GA
14782	G	GT																											0.173
14790	C	CA
14805	C	CT																					0.043
14809	C	CA
14818	C	CA
14849	T	TC					0.018
14850	A	AG
14854	G	GT																	0.05
14863	G	GC																																		0.014
14936	A	AG																																							0.011
14954	C	CT
14985	T	TG																					0.032
14990	A	AT
15017	C	CT																																		0.029
15075	G	GT											0.011
15111	A	AG
15112	G	GT																																						0.086
15116	G	GA																	0.012
15154	C	CT																																		0.026
15164	T	TA																																		0.01
15169	A	AG					0.015
15197	C	CT							0.047
15197	C	CA																								0.219
15216	C	CT																	0.015
15237	C	CT											0.011
15268	G	GA
15274	C	CA
15280	C	CA
15285	G	GT
15291	G	GT
15292	G	GT
15298	C	CT																				0.111
15299	C	CG								0.034
15299	C	CT																									0.014
15311	G	GT																																		0.012
15342	C	CT																																		0.039
15344	C	CA
15353	T	TC											0.011
15358	C	CT																																		0.01
15398	A	AC																												0.026
15406	G	GC																																									0.105
15419	C	CT																					0.016
15458	T	TC						0.024
15471	A	AG					0.014
15475	G	GT
15476	G	GT
15485	C	CA
15495	C	CA
15502	G	GT																0.013
15543	G	GT
15544	G	GT																																													0.059
15544	G	GA																																									0.014
15566	C	CA
15587	C	CT
15598	G	GA
15631	C	CA
15633	C	CA
15638	G	GT
15646	G	GT
15657	A	AG					0.011
15688	C	CA
15708	G	GT
15743	G	GA												0.306
15755	C	CA
15760	G	GT																																	0.017		0.024
15763	C	CA
15783	C	CT																														0.13					0.017
15811	A	AG																																							0.016
15821	T	TG																																				0.652
15850	G	GT
15853	C	CA
15855	T	TA
15863	G	GT
15868	C	CT																																															0.034
15871	G	GT
15881	C	CA
15934	C	CA
15934	C	CT																					0.025
15935	C	CA
15940	C	CA
15951	C	CA
15952	C	CA
15960	C	CA
15975	T	TA																																															0.051
15995	G	GT
16000	C	CT																														0.02
16013	G	GT
16033	G	GT
16042	C	CA
16043	C	CA
16057	C	CA
16058	C	CA
16058	C	CT																																		0.01
16059	T	TA
16063	C	CT																				0.272														0.012
16113	A	AT																														0.022
16129	G	GT
16178	C	CT																				0.083
16187	G	GT					0.017
16189	G	GT
16192	C	CT											0.015
16195	G	GT
16206	G	GT
16207	G	GA																																										0.018
16212	G	GT
16214	A	AG																																										0.034
16216	A	AG
16220	C	CA
16221	G	GA
16221	G	GT																	0.013
16225	A	AT
16230	C	CA
16234	C	CT																				0.064
16239	T	TC																																							0.024
16239	T	TG																				0.011
16255	C	CA
16265	C	CA
16269	G	GT
16274	C	CA
16283	G	GA
16285	G	GT
16286	G	GT
16288	G	GT																																									0.027
16300	A	AT
16301	G	GT
16308	C	CA
16311	A	AC																																									0.026
16314	T	TC																																													0.016
16328	A	AG
16333	C	CA
16338	C	CA
16343	C	CA																																									0.018
16345	A	AG					0.011
16356	A	AT
16362	C	CA
16367	C	CA
16372	A	AG
16375	C	CA
16376	C	CA
16377	G	GT
16393	C	CA
16402	G	GT
16407	C	CA
16420	C	CA
16423	C	CT								0.052
16426	T	TA																									0.02
16435	G	GT
16436	G	GT					0.013
16440	G	GT
16453	A	AG
16457	C	CA
16474	A	AT																																							0.01
16480	C	CA
16509	T	TG																																				0.463
16523	C	CT																					0.036
16549	G	GT
16580	C	CT																																									0.063
16589	G	GC											0.011
16623	A	AG																																										0.01
16651	A	AG																												0.038
16661	A	AG
16667	C	CT
16672	A	AT																																															0.066
16679	C	CT								0.046
16696	G	GT																	0.013
16699	C	CT																									0.018
16710	G	GT
16714	G	GT
16726	C	CT																	0.03
16729	C	CA
16738	G	GT																									0.012
16752	T	TA
16769	G	GA																												0.019
16769	G	GT
16794	T	TA																																													0.126
16797	A	AG
16871	G	GT
16873	G	GT
16894	A	AG
16922	C	CT																																						0.131
16967	A	AC
16968	G	GT
16974	T	TC																																							0.01
16996	C	CA
17015	A	AG																																0.013
17017	G	GT
17049	G	GT
17054	G	GA				0.012
17057	T	TC																						0.066
17080	G	GT
17088	T	TA
17110	G	GT																																													0.035
17112	T	TC																																						0.022
17127	C	CA
17164	T	TG								0.028
17172	C	CT																						0.012
17172	C	CA
17193	G	GT
17197	G	GT
17213	C	CT								0.023
17216	T	TC
17223	A	AG
17244	A	AT
17248	G	GT
17253	T	TC					0.011
17254	G	GT
17258	A	AT
17268	T	TC																																						0.114
17304	C	CA
17327	C	CA
17341	G	GT
17354	T	TG				0.015
17370	G	GT
17373	C	CA
17375	C	CT																														0.026															0.046
17403	C	CA
17405	G	GT
17410	C	CT	0.017
17430	C	CT																					0.015
17434	G	GT
17437	G	GT
17440	C	CA
17458	C	CT																					0.024
17459	C	CT
17479	G	GT
17504	A	AG												0.01
17516	G	GC
17533	G	GT
17537	C	CA
17547	C	CT																																						0.104
17550	C	CA
17561	G	GA
17570	C	CA
17572	G	GT
17581	G	GA
17668	G	GT
17676	C	CA
17683	G	GT
17703	C	CT																																	0.489
17705	G	GT																														0.131
17706	G	GC											0.013
17708	C	CA
17708	C	CT
17716	G	GT
17721	G	GT
17726	G	GT
17733	C	CA
17750	C	CT																																										0.012
17754	G	GT																0.1
17756	G	GA																																										0.013
17761	G	GA																																										0.035
17762	C	CA																																										0.033
17766	C	CA
17774	C	CT
17776	C	CT																													0.01
17786	C	CT
17790	G	GT
17822	C	CA
17834	T	TC																				0.119
17847	G	GT
17852	C	CA
17854	G	GT
17870	T	TC
17878	C	CT																									0.013
17883	C	CT																												0.031
17884	A	AT
17888	A	AG					0.02
17894	C	CT
17896	C	CA
17898	C	CT
17900	C	CA
17918	T	TC																									0.013
17950	A	AG					0.011
17998	A	AT
18004	C	CA
18020	G	GT
18029	C	CT					0.021
18031	A	AT
18043	G	GT
18055	G	GT																						0.013
18056	G	GT
18074	G	GT																																													0.117
18078	G	GT
18079	G	GT
18084	C	CA
18084	C	CT
18098	C	CA
18103	C	CA
18116	A	AG
18123	T	TG
18124	G	GC
18146	A	AG												0.013
18153	A	AG																														0.18
18176	C	CA
18180	G	GT
18181	G	GT
18189	C	CA
18194	G	GT
18197	G	GT
18206	C	CA
18209	T	TC
18214	G	GT
18234	A	AT
18241	G	GT
18242	G	GA
18248	C	CA
18264	C	CA
18265	C	CA
18307	G	GT
18313	G	GT
18333	A	AT																																										0.18
18356	C	CA
18379	G	GT
18388	C	CA
18389	T	TC											0.014
18392	T	TC
18406	G	GT
18417	T	TC																																0.142
18423	T	TC
18431	C	CT																									0.013
18445	G	GC																					0.041
18450	T	TC																												0.043
18466	G	GT
18486	C	CA
18506	G	GT
18507	A	AG								0.019
18520	G	GT
18534	G	GC																												0.035
18570	C	CA
18603	T	TC
18604	G	GT
18621	T	TC									0.023
18634	G	GT																												0.015
18641	T	TC
18687	C	CT
18714	C	CA
18732	T	TA
18734	G	GT
18790	G	GT
18791	G	GT
18796	C	CA
18808	C	CA
18872	G	GT
18877	C	CA
18885	C	CA
18893	G	GT																																									0.102
18903	G	GT
18911	A	AC
18914	G	GT
18928	C	CA																	0.016
18928	C	CT
18939	T	TC						0.122
18958	G	GA								0.014
18959	C	CA
18960	G	GT
18973	G	GA																						0.103
18997	G	GC																																		0.017
19005	A	AC																																							0.038
19006	G	GT																									0.01
19006	G	GC																																							0.037
19012	A	AC												0.029
19019	C	CA
19042	C	CA
19043	C	CA
19048	G	GT
19061	T	TC																							0.013
19078	G	GT
19089	C	CA
19093	G	GT
19103	C	CA
19131	A	AC																									0.011
19135	T	TC																									0.013
19152	C	CA
19173	A	AC											0.012
19175	A	AT
19186	C	CA
19207	G	GT
19211	G	GT
19217	C	CA
19221	T	TA																									0.01
19230	T	TC																					0.014
19258	T	TG																													0.012
19274	C	CT
19299	T	TC
19300	G	GA																						0.071
19333	G	GT
19355	T	TA
19402	C	CT																									0.029
19430	A	AG
19452	T	TA
19459	A	AT
19460	T	TA
19461	A	AT
19468	T	TA
19488	C	CA																	0.014
19514	G	GT																				0.145
19522	C	CT																																													0.014
19554	C	CT
19656	G	GT
19669	G	GA
19741	G	GT
19774	A	AC
19794	G	GT
19846	G	GT
19852	G	GT
19872	G	GT
19877	G	GT
19879	G	GT
19890	A	AG												0.011
19903	C	CT																																		0.018
19948	A	AG												0.014
19969	G	GC																																									0.076
19978	A	AG												0.026
20011	G	GT																																								0.01
20052	A	AG												0.013
20100	T	TC																																										0.131
20101	A	AG												0.017
20106	T	TC																																										0.024
20109	T	TA																																										0.021
20111	G	GA																										0.016
20112	A	AG																										0.017
20114	T	TA											0.013
20121	A	AC											0.013
20206	C	CT																																		0.028
20213	G	GC
20244	A	AG												0.012
20262	A	AG																																					0.021
20284	A	AG
20286	T	TC																													0.015
20360	G	GT																									0.017
20373	G	GA																													0.016
20476	G	GA																									0.014
20564	C	CA
20568	G	GT
20621	A	AG																																		0.014
20622	A	AG												0.011
20627	G	GA																									0.011
20629	C	CG
20635	G	GA
20665	C	CT											0.02
20672	G	GT
20693	C	CA
20699	T	TC																																		0.019
20714	G	GT
20749	G	GT
20773	G	GT																				0.132
20781	G	GT
20797	T	TA											0.011
20809	T	TC																												0.025
20826	A	AG												0.01
20837	C	CT
20838	T	TC					0.017
20840	T	TC
20841	A	AC																					0.034
20843	C	CA
20863	C	CA
20864	A	AC																																										0.016
20870	G	GT
20879	C	CA
20888	G	GT
20899	G	GT
20900	G	GT
20921	G	GT
20927	C	CA
20937	G	GT
20974	G	GT
21030	G	GT
21031	G	GT
21034	C	CA
21036	C	CA
21058	C	CA
21087	T	TC												0.237
21089	A	AC												0.188
21097	G	GT
21132	A	AG																						0.153			0.022				0.056
21149	G	GT																				0.085
21151	G	GT																								0.08
21154	T	TC								0.03
21173	C	CT
21182	C	CT																					0.012
21185	G	GT																									0.01
21193	G	GT																																					0.013								0.035
21221	C	CT																																									0.035
21232	G	GT																																													0.046
21249	G	GA																																		0.012
21265	G	GC																																													0.063
21283	T	TC																				0.081
21305	G	GA																					0.031
21331	C	CT																									0.013
21335	C	CT																	0.03
21344	T	TC																					0.019
21350	G	GT
21351	G	GT														0.06
21364	C	CT
21386	C	CT
21439	T	TC											0.03
21449	A	AG												0.014
21455	A	AT												0.012
21463	G	GA																									0.013
21519	A	AT																						0.42
21525	T	TC																																		0.029
21553	T	TC									0.01
21554	A	AT									0.011
21557	C	CT																														0.011
21558	G	GA							0.014
21562	A	AG												0.01
21563	A	AT																									0.018
21589	A	AC					0.014
21592	A	AG									0.031																																	0.013
21597	C	CT																	0.058
21604	G	GT																												0.029
21611	A	AG									0.017			0.014
21631	A	AG												0.011
21672	A	AG												0.015
21731	C	CT																																		0.013
21753	G	GT
21754	G	GT																																													0.276
21756	T	TC					0.018
21757	C	CA
21770	G	GC											0.012
21776	G	GT
21777	G	GT
21779	A	AT												0.01
21788	A	AT
21796	G	GT																																		0.012
21807	C	CA
21808	T	TC								0.124
21814	A	AC									0.016
21822	A	AG												0.016
21827	G	GT
21850	G	GT
21873	G	GT
21888	C	CT																									0.011
21893	G	GT
21897	C	CA
21898	G	GT
21901	G	GT
21909	C	CA
21910	C	CA
21914	C	CT																																		0.012
21918	T	TC																									0.012
21919	T	TC
21948	A	AG																																		0.016
21977	C	CA
21998	C	CA
22044	C	CA
22051	G	GT
22067	G	GT
22075	C	CA
22077	C	CA
22083	C	CA
22091	A	AG							0.017																		0.014
22094	G	GT
22097	C	CA
22103	G	GT
22120	C	CA
22127	C	CA
22131	G	GT
22132	G	GT
22141	G	GT																									0.01
22157	G	GT
22176	C	CA
22188	C	CA
22192	T	TC
22210	C	CA
22211	C	CA
22224	C	CA
22225	G	GT
22236	C	CA
22244	G	GT
22251	C	CA
22256	G	GT
22267	C	CA
22272	G	GT
22277	C	CA
22298	A	AG											0.051
22299	G	GT
22316	G	GT
22319	G	GT
22321	T	TC
22322	T	TC																																			0.017
22326	C	CT																																							0.127
22329	C	CT
22330	A	AG																														0.01
22331	G	GT
22343	G	GT
22363	G	GT
22364	G	GT																					0.068
22380	G	GT
22381	G	GT
22388	C	CA
22397	T	TA
22403	G	GT
22410	G	GT
22414	C	CA
22430	G	GT
22442	G	GT
22445	C	CA
22449	T	TA					0.016
22452	C	CA
22454	G	GT
22476	C	CA
22477	C	CT							0.014
22478	T	TC																					0.041
22487	G	GA				0.034
22493	G	GT
22494	G	GT
22498	C	CA
22502	C	CA
22502	C	CT																																				0.389
22518	G	GT
22519	A	AG							0.011
22521	T	TG																																											0.011
22523	C	CA
22532	G	GT
22536	C	CA
22545	G	GT
22561	A	AC												0.097
22563	A	AC																												0.016
22569	G	GC																																		0.013
22571	C	CA
22572	C	CT																																		0.017
22591	C	CA
22599	G	GT
22605	C	CT																				0.442																										0.148
22608	C	CA
22630	G	GT
22632	G	GT
22636	C	CA
22641	A	AC																													0.01
22646	G	GT																					0.11
22659	C	CA
22663	C	CA
22668	A	AT																									0.012
22674	C	CA
22680	C	CA
22696	G	GT
22703	G	GT
22710	C	CA
22727	G	GT
22732	C	CA
22747	C	CA
22754	G	GT
22758	C	CA
22765	A	AG																																					0.033
22783	C	CA
22785	G	GT
22792	C	CA
22796	C	CA
22800	G	GT
22806	C	CT											0.093
22813	G	GT
22820	G	GT
22826	A	AG												0.011
22838	C	CG
22853	G	GT
22870	G	GT
22880	A	AC
22882	T	TG
22884	T	TG
22894	G	GT
22901	G	GT
22916	C	CA
22932	G	GT
22950	C	CA
22958	A	AG												0.011
22959	G	GT
22962	A	AC					0.012
22984	G	GT
22984	G	GA							0.04
22986	C	CT																				0.164
22987	C	CA
22989	G	GT
22998	C	CA
22999	T	TC
23004	A	AT																									0.011
23014	A	AT																									0.035
23015	G	GT
23048	G	GT
23059	C	CT																																		0.011
23066	G	GT
23072	G	GT
23087	A	AG												0.014
23088	G	GT
23135	T	TG												0.01
23139	G	GT
23150	T	TC
23190	T	TC																																	0.031
23195	G	GT
23204	G	GT
23210	G	GT
23212	T	TG																												0.024
23220	C	CT																				0.157
23222	G	GT
23226	C	CA
23240	C	CA
23244	C	CA
23249	C	CT																																													0.209
23258	G	GT
23262	G	GT
23285	G	GC																																			0.088
23290	C	CA
23292	G	GA									0.017
23298	C	CA
23315	C	CA
23317	T	TC																									0.01
23328	C	CA
23342	G	GT
23347	C	CT																				0.141
23361	C	CA
23381	C	CA
23383	G	GT																									0.012
23399	C	CA
23402	G	GT
23411	T	TC						0.126
23417	G	GA																					0.014
23422	C	CA
23438	G	GC																																			0.073
23444	C	CT
23451	C	CT
23465	G	GA																					0.012
23472	C	CA
23481	C	CT																																									0.016
23481	C	CA
23496	C	CT																																			0.024
23507	T	TG
23529	T	TC
23551	C	CT																									0.01
23556	C	CA
23562	G	GT
23570	A	AG								0.128
23592	A	AG																							0.12
23645	T	TC																												0.044
23658	T	TG																						0.062
23659	T	TC
23704	A	AC
23709	C	CT																																		0.011
23775	G	GT																									0.01
23886	A	AG												0.034
23896	C	CT																																		0.015				0.132
23919	A	AG												0.02
23948	G	GT
23989	A	AG																																										0.013
23997	C	CT								0.102
24009	C	CA
24056	G	GT
24061	C	CA
24068	C	CT																									0.017
24074	G	GT
24080	T	TC
24083	C	CA
24102	G	GT
24103	A	AG												0.016
24107	C	CA
24112	T	TC																							0.036
24114	G	GC																					0.012
24114	G	GT						0.036
24125	T	TC																							0.027
24134	C	CA
24161	G	GT
24199	G	GT
24200	G	GT
24312	A	AT																									0.013
24314	G	GC					0.016
24320	C	CT																																									0.031
24340	A	AT											0.015
24347	A	AT																					0.066
24372	C	CT								0.083
24375	T	TC																																									0.026
24410	G	GT																									0.018
24438	T	TA																											0.084
24458	C	CT
24478	A	AG
24503	C	CA
24526	G	GT
24546	G	GT
24615	T	TG																																		0.017
24624	C	CT																																		0.017
24679	A	AG												0.012
24690	G	GA																									0.016
24698	G	GT
24714	C	CA
24715	C	CA
24719	C	CA
24720	C	CA
24732	C	CA
24734	C	CA
24754	T	TG									0.01
24763	T	TG
24764	G	GC																		0.039																										0.48
24766	C	CA
24768	C	CA
24790	A	AG																												0.024
24815	G	GT
24821	G	GA																0.02
24833	C	CA																																									0.018
24836	G	GT
24844	C	CT																												0.027
24866	T	TA
24932	G	GT
24936	A	AG		0.012																																							0.03
24937	C	CA
25013	G	GT
25019	G	GT
25050	A	AG												0.01
25055	G	GT
25071	C	CA
25091	G	GT																																								0.034
25109	A	AG					0.011
25131	C	CA
25132	C	CA																					0.01
25140	T	TC											0.028
25151	C	CA
25171	T	TG
25177	G	GT																													0.012
25177	G	GC																																		0.01
25203	G	GT
25244	G	GC											0.016
25244	G	GT																	0.075
25275	C	CT																					0.014
25279	T	TC
25281	G	GC
25294	C	CA
25317	C	CA
25318	C	CA
25344	C	CT																																										0.017
25345	T	TA																																										0.011
25347	A	AT																																										0.015
25350	C	CA
25351	A	AG																																										0.017
25353	T	TG																																										0.016
25354	G	GC																																										0.017
25359	A	AG												0.01																														0.021
25360	A	AG																																										0.013
25396	G	GT
25409	G	GA																													0.011
25429	G	GT
25443	A	AT
25451	T	TG												0.18
25487	C	CA																	0.018
25509	C	CA
25526	G	GT
25539	C	CA
25585	C	CA
25593	G	GT
25613	C	CA
25618	G	GT
25628	T	TC
25653	T	TG							0.025																																				0.015
25662	T	TC																						0.28
25688	C	CT																																						0.157
25689	T	TC																									0.011
25712	A	AG																																										0.034
25715	T	TC
25728	C	CA
25739	A	AT
25757	G	GT
25778	T	TC																					0.037
25792	C	CA
25793	G	GT																									0.017
25796	C	CA
25805	C	CA
25821	C	CA
25831	C	CA
25838	G	GT
25855	G	GT
25868	C	CA
25896	C	CA
25896	C	CT												0.254
25906	G	GA																																										0.033
25924	C	CA
25925	C	CA
25926	T	TA
25961	C	CT
25976	C	CA
25980	A	AT												0.011
25990	T	TA
25991	G	GC
26006	G	GT																																									0.116
[truncated: 314 more rows]
[truncated: 51 more columns]
