# Supplementary material for: Spatio-temporal dynamics of intra-host variability in SARS-CoV-2 genomes
Source: Nucleic Acids Res. 2022 Jan 20;50(3):1551–61. doi: 10.1093/nar/gkab1297 (PMC8860616; doi:10.1093/nar/gkab1297)
Supplement: gkab1297_Supplemental_Files [file gkab1297_supplemental_files.zip › Supplementary Dataset 7.xlsx]

## Sheet: Sheet1
Virus Infection	Sample Name	Gene Category	Target Name	CT	CT Mean	CT SD	dCT
No	Mock	Housekeeping	18S	9.032	8.89488	0.194116
No	Mock	Housekeeping	18S	8.758				ADARB1
No	Mock	Target gene	ADARB1	25.977	26.0316	0.0771079	17.1367	Mock	ILSCV17586	ILSCV16809
No	Mock	Target gene	ADARB1	26.086				17.1367	15.464	16.3573
No	Mock	Target gene	APOBEC3B	Undetermined
No	Mock	Target gene	APOBEC3B	Undetermined
SARS-Cov2	17586	Housekeeping	18S	10.193	10.206	0.0743572
SARS-Cov2	17586	Housekeeping	18S	10.286
SARS-Cov2	17586	Housekeeping	18S	10.139
SARS-Cov2	17586	Target gene	ADARB1	25.927	25.67	0.238426	15.464
SARS-Cov2	17586	Target gene	ADARB1	25.456
SARS-Cov2	17586	Target gene	ADARB1	25.627
SARS-CoV-2	16809	Housekeeping	18S	9.609	9.40938	0.282548
SARS-CoV-2	16809	Housekeeping	18S	9.21
SARS-CoV-2	16809	Target gene	ADARB1	25.783	25.7667	0.0231358	16.3573
SARS-CoV-2	16809	Target gene	ADARB1	25.75
SARS-CoV-2	16809	Target gene	APOBEC3B	Undetermined
SARS-CoV-2	16809	Target gene	APOBEC3B	Undetermined
Blank	NTC	Housekeeping	18S	32.759
Blank	NTC	Target gene	APOBEC3B	Undetermined
Blank	NTC	Target gene	ADARB1	Undetermined
