# Supplementary material for: Spatio-temporal dynamics of intra-host variability in SARS-CoV-2 genomes
Source: Nucleic Acids Res. 2022 Jan 20;50(3):1551–61. doi: 10.1093/nar/gkab1297 (PMC8860616; doi:10.1093/nar/gkab1297)
Supplement: gkab1297_Supplemental_Files [file gkab1297_supplemental_files.zip › Supplementary Dataset 8.xlsx]

## Sheet: Sheet1
Pos	Ref	Sub	ILSCV12752	ILSCV12752_P7	ILSCV13907	ILSCV13907_P7	ILSCV16012	ILSCV16012_P7	ILSCV16809	ILSCV16809_P7	ILSCV17568	ILSCV17568_P7	ILSCV17741	ILSCV17741_P7	ILSCV18534	ILSCV18534_P7	ILSCV19192	ILSCV19192_P7	ILSCV20165	ILSCV20165_P7	ILSCV20557	ILSCV20557_P7	ILSCV24694	ILSCV24694_P7
68	A	AT								0.558					0.903	0.137						0.563		0.969
186	C	CT										0.011
241	C	CT				0.044			1	1	0.999	0.897		0.017	0.998	0.996		0.033			0.999	0.999	0.999	0.972
243	T	TC																						0.014
270	A	AG					0.996
285	G	GT								0.02
289	C	CT																0.01
441	G	GA								0.012
849	G	GT								0.012
882	C	CT										0.015
1047	A	AC												0.01
1060	C	CT				0.048				0.039				0.066				0.012		0.01		0.014
1094	T	TC																			1
1141	G	GT				0.199				0.026														0.014
1190	C	CT				0.012				0.03
1540	A	AC										0.054
1588	A	AT								0.024
1623	T	TC				0.038				0.016				0.021
1645	C	CT				0.068				0.125				0.052				0.037
1648	C	CA								0.015
1708	T	TC								0.013
1775	G	GT								0.011
1834	T	TC											0.012
1897	A	AG	0.037		0.018						0.011		0.015								0.011		0.014
1984	T	TC								0.014
2048	C	CT								0.021
2143	C	CT		0.993	0.999	0.866		0.862				0.12		0.912				0.775
2240	A	AT	0.037		0.04						0.017		0.024				0.048		0.047		0.037		0.038
2457	T	TC								0.017
2502	C	CT																0.025
2509	C	CT																					1
2698	T	TC								0.03
2707	A	AT										0.011
2836	C	CT								0.826						0.989						0.952		0.973
2882	T	TC	0.015								0.012										0.015
2947	C	CT										0.861
3022	T	TC								0.074
3037	C	CT				0.98			1	1	1	0.928		0.036		0.803		0.022		0.011	1	0.991	1	0.679
3142	T	TC																						0.07
3148	A	AG																				0.02
3164	G	GT	0.012
3267	C	CT								0.023
3729	G	GA						0.147												0.997				0.032
3791	G	GT														0.012
4099	C	CA								0.02
4367	C	CA								0.011
4468	T	TC								0.011
4469	A	AT								0.011
4784	C	CT				0.109
4827	C	CT																0.01
4980	C	CA								0.015
5262	C	CG		0.059		0.08		0.164				0.017		0.158		0.061		0.03		0.109		0.032		0.046
5295	C	CT								0.014
5700	C	CA																0.014
5743	G	GC		0.018		0.018		0.015						0.017		0.02						0.013		0.024
5744	T	TC		0.024		0.019		0.02				0.012		0.021		0.024		0.011				0.017		0.029
5812	C	CT				0.011				0.031		0.012		0.016				0.06
5822	C	CT										0.013
5826	C	CT								0.015
5869	C	CT						0.138												0.99				0.023
5880	G	GT								0.014
5884	C	CT				0.062				0.037				0.038				0.129
6003	A	AG										0.108
6015	A	AC								0.015
6071	A	AG								0.022
6084	A	AG								0.016
6308	A	AG						0.016
6312	C	CA	0.998														0.975
6475	A	AT								0.011
6533	G	GA				0.068
6563	G	GT								0.013
6688	T	TC										0.023
7147	T	TC								0.027
7309	A	AT								0.027
7321	C	CT						0.138												0.975				0.028
7528	C	CT								0.013
7678	A	AT								0.012
7726	T	TC										0.121
7982	G	GC	0.02		0.116																0.04
8017	G	GT								0.047								0.031
8078	C	CT																				0.011
8198	G	GT								0.012
8222	G	GT								0.011
8747	G	GT								0.022
8782	C	CT		0.997		0.995		1				0.123		0.996				0.975		0.995				0.035
8917	C	CT				0.369			1	0.074								0.014			1
9101	G	GT								0.011
9110	C	CT								0.019
9163	C	CT	1
9217	T	TC								0.021
9389	G	GA				0.032			1	0.433								0.047
9440	T	TA														0.013
9446	G	GA								0.024
9722	T	TA								0.018
9779	T	TG				0.225												0.027
9843	T	TA				0.015			0.036
9852	A	AT				0.024								0.011
10074	C	CT								0.553						0.109						0.586		0.966
10091	G	GA								0.014
10116	C	CA		0.917		0.235		0.021				0.121		0.018				0.886
10138	C	CT		0.993	1	0.295		0.829				0.122		0.884				0.906
10230	T	TC								0.012
10262	G	GT								0.012
10319	C	CT				0.011
10323	A	AG						0.163												0.971				0.037
10414	T	TC								0.014
10474	C	CT																0.011
10488	G	GT								0.013
10500	G	GT								0.018
10560	C	CT				0.034												0.021
10702	C	CT		0.991	1	0.386		0.845				0.131		0.912				0.898
10790	C	CT									1	0.874
10870	G	GT				0.704				0.105		0.011		0.037				0.024				0.018
11003	C	CT				0.709				0.115				0.039				0.04				0.02
11083	G	GT	0.998														0.998
11200	C	CT	1														1
11417	G	GT				0.152												0.011
11480	T	TC								0.01
11540	G	GT				0.138				0.014
11555	G	GA								0.013
11902	C	CG	0.011		0.017														0.011		0.011
11914	A	AC								0.011
11939	G	GT								0.014
12054	T	TC								0.011
12068	C	CA				0.228				0.026								0.027
12295	C	CA								0.01
12383	T	TC								0.011
12458	A	AG	0.065		0.036				0.039		0.054		0.035				0.042				0.031
12574	T	TG								0.027
12781	C	CT				0.028				0.375								0.024
13076	G	GT								0.011
13115	C	CT								0.012
13287	G	GT								0.023
13320	T	TA								0.012
13373	T	TC																				0.012
13475	G	GA								0.013
13555	A	AG								0.013
13559	A	AC										0.041
13730	C	CT	1								1	0.814
13758	A	AG						0.017
13923	C	CT				0.044				0.056				0.094				0.012		0.011		0.016
14018	G	GT								0.014
14049	T	TC								0.016
14118	G	GA															0.076
14120	C	CA								0.017
14408	C	CT				0.992			1	1	1	0.87		0.088		0.99		0.078			1	0.999	1	0.975
14447	A	AG								0.015
14639	C	CT															1
14656	G	GT								0.01
14692	G	GT								0.014
14937	C	CT								0.035
15257	A	AG								0.016
15324	C	CT																					1
15372	G	GT				0.042				0.398								0.036
15451	G	GA				0.033								0.017				0.061				0.069
15457	C	CT								0.021
15494	C	CT								0.012
15585	T	TA								0.012
15682	T	TA									0.011						0.013
15685	T	TA	0.011						0.011								0.015						0.012
15824	C	CT								0.013
15881	C	CT								0.014
16017	C	CT	1														1
16054	C	CA								0.014
16141	G	GT	0.015
16433	G	GT								0.015
16439	T	TA		0.016				0.768						0.331
16451	G	GT								0.022
16938	A	AG																0.047
17223	A	AC										0.122
17337	A	AG																				0.01
17580	T	TA				0.051
18029	C	CT				0.418				0.047		0.011		0.022				0.033				0.01
18129	C	CT				0.013
18355	C	CT								0.01
18397	G	GT																0.012
18687	C	CT				0.011				0.035				0.013
18703	G	GT								0.013
18756	G	GT								0.025
18877	C	CT				0.213				0.729				0.01		0.982						0.859		0.97
18970	A	AG						0.016
18975	T	TG												0.012				0.023
19060	G	GT																			0.021
19156	C	CT								0.352
19168	T	TG								0.01
19862	C	CT								0.043								0.025
20554	T	TC								0.017
20587	G	GT								0.022
20596	G	GA								0.025
20672	G	GA								0.014
20709	G	GT															1
20790	C	CT				0.014
20874	T	TA				0.01																0.021
21077	C	CT										0.012
21101	G	GT								0.018
21304	C	CA																					0.218
21464	A	AG												0.141
21474	A	AT														0.011
21479	T	TC														0.011
21595	C	CT					1
21610	T	TC														0.011
21614	C	CT																				0.03
21646	C	CT															0.998
21754	G	GT								0.01
21848	G	GA														0.018
21910	C	CT									1	0.847
21991	T	TG				0.015
22006	C	CA																		0.014
22008	A	AC																		0.014
22021	G	GA						0.033												0.085
22054	T	TC																0.015
22095	A	AC				0.012
22224	C	CT								0.015
22246	T	TG												0.029
22254	T	TC																0.017
22323	C	CT						0.072
22343	G	GA								0.017												0.036
22444	C	CT				0.064				0.921						0.985						0.958		0.969
22468	G	GT		0.991	1			1				0.176	1	0.955		0.013		0.959		0.999				0.036
22526	C	CT				0.056
22604	G	GT				0.093				0.05	0.999	0.844		0.013				0.028
22604	G	GA					0.447
22678	A	AT									0.999	0.868
22840	A	AG								0.018
22882	T	TG																0.012
23014	A	AC		0.048										0.226		0.505				0.054		0.055
23014	A	AT						0.169												0.813				0.042
23042	T	TC								0.045				0.011
23401	G	GT								0.013
23403	A	AG				0.081		0.011	0.999	0.999	0.999	0.839		0.069	1	0.987		0.277		0.01	0.998	1	0.998	0.968
23525	C	CT								0.03
23536	C	CT																0.012
23542	T	TC																0.012
23604	C	CA				0.777				0.049				0.014				0.011
23679	C	CG																		0.039
23685	C	CT														0.027						0.017
23693	T	TG																						0.769
23788	T	TC								0.017
23797	T	TC		0.022
24003	A	AC														0.016
24023	C	CA								0.012
24082	C	CT																0.01
24095	G	GT								0.025								0.013
24174	C	CT										0.829
24450	T	TC						0.064
24507	C	CT						0.124
24518	A	AG										0.038
24538	A	AC				0.02												0.017				0.068
24544	T	TC																		0.044
24636	C	CT								0.011
24757	G	GT								0.186								0.018
24794	G	GT								0.044
24797	C	CT								0.016
24815	G	GT								0.014
24858	G	GA								0.013								0.013
24869	T	TG								0.011
24872	G	GT															1
24923	T	TG						0.022
24928	G	GT															0.014
24933	G	GT								0.013
24951	T	TA								0.015
24966	A	AG						0.089
24982	T	TC								0.012
25273	G	GT																0.014
25276	C	CA								0.014
25376	T	TA								0.019
25401	G	GT								0.012
25470	A	AG				0.011				0.031
25530	T	TC								0.014
25549	C	CA								0.03
25563	G	GT				0.165				0.835		0.011		0.012	1	0.98						0.915		0.972
26060	C	CT				0.081
26261	C	CT		0.06		0.147						0.858		0.601		0.522						0.507
26270	C	CT								0.015		0.015
26333	C	CA														0.044
26333	C	CT										0.051
26354	T	TA						0.162				0.014		0.012						0.991				0.037
26354	T	TG		0.023		0.158		0.81						0.328				0.017
26355	T	TG																		0.04
26506	G	GA								0.01
26507	A	AT				0.012
26545	T	TG	0.03		0.047								0.07								0.067
26554	A	AG	0.306		0.384				0.299		0.328		0.311		0.361				0.352		0.225		0.173
26574	G	GT								0.013
26730	G	GT											1
26735	C	CT				0.144				0.728						0.987						0.912		0.968
26771	A	AT								0.013
26773	T	TC	1
26985	C	CG																					0.05
27110	C	CT																0.012
27131	C	CT																0.026
27215	T	TC			0.013
27226	G	GT								0.016
27231	T	TG								0.014
27263	C	CT								0.011
27691	A	AG						0.157												0.98				0.038
27867	A	AG								0.018
27890	G	GT								0.013
27891	A	AT				0.034
28096	A	AG				0.038
28097	A	AT								0.02
28144	T	TC		0.992	0.998	0.804	0.998	0.988				0.154	1	0.954				0.796	1	0.989				0.043
28183	G	GT								0.017
28234	T	TC		0.022
28258	A	AT								0.01						0.018						0.035		0.091
28277	T	TC								0.018
28311	C	CT	0.999
28320	C	CT				0.021		0.012		0.075				0.02				0.108
28321	G	GA				0.013								0.014				0.027
28326	G	GT		0.99	0.999	0.836		0.834				0.105		0.904				0.644
28556	C	CT																0.02
28755	T	TA				0.07
28826	C	CG																				0.017
28854	C	CT								0.647					1	0.995						0.987		0.979
28878	G	GA		0.995	1	0.924	1	0.998				0.137	1	0.865				0.85	1	0.997				0.028
28905	C	CT				0.032						0.111		0.101
29029	T	TC	0.078		0.092		0.117	0.014	0.078		0.036		0.063		0.113	0.019	0.088		0.062		0.054		0.046	0.014
29030	G	GT									0.013
29032	G	GT			0.01						0.04						0.017
29033	G	GA			0.024															0.011
29033	G	GT																0.029
29035	T	TC									0.014
29039	A	AT	0.013		0.013							0.013					0.039				0.012
29049	G	GA	0.066		0.108
29111	G	GT								0.015
29115	A	AT								0.029
29140	G	GT												0.011
29178	C	CA								0.022
29186	G	GA								0.025
29409	C	CT									1	0.882
29545	C	CT																				0.05
29742	G	GA		0.985				1				0.339		0.987				1		1
